# Supplementary material for: Evaluating the transcriptional landscape and cell-cell communication networks in chronically irradiated parotid glands
Source: iScience. 2023 Apr 11;26(5):106660. doi: 10.1016/j.isci.2023.106660 (PMC10165028; doi:10.1016/j.isci.2023.106660)
Supplement: Table S1. Gene lists, related to Figure 1 [file mmc2.xlsx]

## Sheet: PG Control annotated
Supplemental Table S1. Gene lists, related to Figure 1
List of cell type-defining genes in control sample determined with SEURAT using FindAllMarkers function and adjusted p-value of 0.05 as measure of significance.
*cluster annotations correspond with Figure 1A
Gene	p_val	avg_logFC	pct.1	pct.2	p_val_adj	cluster*
Bpifa2	7.93067e-209	1.94714	1	1	1.50366e-204	Acinar
Amy1	3.23518e-207	2.18822	1	0.999	6.13391e-203	Acinar
Cst10	1.41066e-202	1.80007	0.997	0.965	2.67461e-198	Acinar
Pip	6.67637e-201	1.83186	1	0.993	1.26584e-196	Acinar
2310057J18Rik	4.06163e-200	1.95605	1	0.977	7.70084e-196	Acinar
Chia1	4.69698e-198	2.28006	1	0.999	8.90547e-194	Acinar
Car6	2.47922e-194	1.77111	1	0.992	4.7006e-190	Acinar
Dnase1	4.32913e-194	2.13615	0.997	0.972	8.20804e-190	Acinar
Cldn22	1.05448e-192	1.11114	0.711	0.098	1.99929e-188	Acinar
Prb1	1.80348e-191	1.59802	0.798	0.146	3.41941e-187	Acinar
Prpmp5	1.50081e-190	1.12638	0.652	0.078	2.84553e-186	Acinar
Aqp5	1.30365e-188	0.956887	0.575	0.054	2.47172e-184	Acinar
BC037156	4.82962e-180	1.66912	1	0.995	9.15696e-176	Acinar
Ggh	3.50204e-176	1.6934	0.928	0.409	6.63986e-172	Acinar
Tcn2	6.78855e-174	1.17901	0.76	0.141	1.28711e-169	Acinar
Lrrc26	9.34977e-162	0.745671	0.465	0.037	1.77272e-157	Acinar
Crisp1	5.33229e-145	1.37092	0.931	0.501	1.011e-140	Acinar
Lpo	2.39431e-140	1.04755	0.675	0.128	4.53961e-136	Acinar
Gm8882	3.7705e-130	0.88208	0.366	0.027	7.14887e-126	Acinar
Fkbp11	1.95918e-128	0.747141	0.455	0.052	3.7146e-124	Acinar
Fxyd3	2.93898e-128	0.805344	0.604	0.102	5.5723e-124	Acinar
Scgb1b27	8.77683e-114	1.70437	0.813	0.315	1.66409e-109	Acinar
Oit1	4.09416e-107	0.595936	0.384	0.043	7.76252e-103	Acinar
Eif4ebp1	6.86525e-105	0.654024	0.486	0.079	1.30165e-100	Acinar
Scgb2b27	1.73958e-104	1.40098	0.844	0.357	3.29825e-100	Acinar
Derl3	9.26779e-103	0.478597	0.366	0.04	1.75717e-98	Acinar
Plet1	3.61887e-101	0.440742	0.453	0.067	6.86138e-97	Acinar
Agt	4.66349e-101	0.559875	0.322	0.03	8.84198e-97	Acinar
Npdc1	1.40742e-100	0.542742	0.353	0.038	2.66847e-96	Acinar
4833423E24Rik	2.57712e-99	0.6002	0.399	0.053	4.88622e-95	Acinar
Ntrk2	1.80984e-97	0.500953	0.327	0.033	3.43146e-93	Acinar
Epcam	2.07382e-97	0.550999	0.486	0.083	3.93196e-93	Acinar
Rnase1	1.00132e-91	0.467727	0.322	0.035	1.8985e-87	Acinar
Smr3a	2.93081e-90	1.55826	1	1	5.55681e-86	Acinar
Tmed3	8.8356e-86	0.785491	0.627	0.17	1.67523e-81	Acinar
Prol1	8.84205e-85	0.819576	0.453	0.088	1.67645e-80	Acinar
Asns	6.62077e-84	0.477099	0.363	0.052	1.2553e-79	Acinar
Nupr1	1.54214e-82	0.489651	0.583	0.141	2.92389e-78	Acinar
Ttr	5.21415e-82	0.317396	0.253	0.022	9.88603e-78	Acinar
Copz2	2.42198e-74	0.364547	0.315	0.043	4.59207e-70	Acinar
Cldn10	9.15092e-74	0.350561	0.256	0.027	1.73501e-69	Acinar
Esp8	1.93232e-73	0.395692	0.251	0.026	3.66367e-69	Acinar
Krt18	2.32475e-70	0.379911	0.668	0.22	4.40774e-66	Acinar
Krt8	8.55294e-69	0.445153	0.519	0.131	1.62164e-64	Acinar
Cited4	1.04723e-68	0.487085	0.327	0.053	1.98554e-64	Acinar
Nucb2	1.50389e-66	0.50924	0.499	0.124	2.85138e-62	Acinar
Rcn1	1.35568e-65	0.450562	0.373	0.072	2.57037e-61	Acinar
Pon3	3.13216e-65	0.328404	0.233	0.026	5.93857e-61	Acinar
5330417C22Rik	1.01653e-64	0.313542	0.199	0.017	1.92734e-60	Acinar
Cldn3	9.37031e-63	0.305642	0.233	0.027	1.77661e-58	Acinar
Spint2	4.35388e-62	0.538751	0.473	0.12	8.25497e-58	Acinar
Bglap2	5.32715e-62	0.269127	0.169	0.011	1.01003e-57	Acinar
Chpt1	1.82006e-61	0.5073	0.404	0.089	3.45083e-57	Acinar
Pigr	3.79867e-60	0.401903	0.261	0.037	7.20227e-56	Acinar
RP24-423G4.1	8.81925e-57	0.310901	0.148	0.009	1.67213e-52	Acinar
Mup5	3.7149e-56	1.45668	0.471	0.143	7.04345e-52	Acinar
Phlda1	2.32555e-53	0.411953	0.509	0.155	4.40925e-49	Acinar
Pla2g12a	7.30056e-53	0.35121	0.325	0.067	1.38419e-48	Acinar
Rab25	1.30954e-52	0.26494	0.189	0.021	2.48289e-48	Acinar
Tpd52l1	2.98808e-52	0.255054	0.179	0.018	5.6654e-48	Acinar
Bglap3	1.54358e-48	0.702017	0.404	0.116	2.92664e-44	Acinar
Aldh7a1	1.57067e-46	0.318644	0.297	0.062	2.97799e-42	Acinar
Creb3l1	1.05916e-44	0.2759	0.151	0.015	2.00817e-40	Acinar
Slc12a2	5.78115e-44	0.371072	0.294	0.066	1.09611e-39	Acinar
Ano1	8.42976e-44	0.336829	0.171	0.022	1.59828e-39	Acinar
Wfdc12	9.09687e-42	0.648594	0.276	0.064	1.72477e-37	Acinar
Kcnn4	2.76162e-41	0.515969	0.591	0.238	5.23604e-37	Acinar
Bckdk	1.54943e-40	0.298464	0.284	0.066	2.93773e-36	Acinar
Ddah1	2.24676e-39	0.274255	0.141	0.016	4.25985e-35	Acinar
P4hb	6.18763e-38	0.461631	0.417	0.14	1.17317e-33	Acinar
Odam	8.96194e-38	1.04341	0.243	0.057	1.69918e-33	Acinar
Plpp2	4.82506e-37	0.320119	0.141	0.017	9.14832e-33	Acinar
Bhlha15	1.81621e-33	0.266208	0.128	0.016	3.44353e-29	Acinar
Mcfd2	2.08022e-32	0.337398	0.22	0.05	3.94409e-28	Acinar
Fam174b	7.91213e-31	0.262722	0.169	0.032	1.50014e-26	Acinar
Reep5	8.55011e-29	0.37244	0.716	0.408	1.6211e-24	Acinar
Fkbp2	1.03613e-26	0.280763	0.391	0.144	1.9645e-22	Acinar
Smco4	2.33068e-26	0.25014	0.33	0.113	4.41897e-22	Acinar
Hbb-bs	6.04618e-07	0.712488	0.772	0.797	0.0114636	Acinar
Igkc	0	3.82482	0.95	0.122	0	B-cells
Cd79a	0	2.98443	0.93	0.015	0	B-cells
Ighm	0	2.56753	0.882	0.131	0	B-cells
Ebf1	0	2.46331	0.874	0.041	0	B-cells
Cd74	0	2.28011	0.985	0.173	0	B-cells
H2-Ab1	0	2.10219	0.946	0.089	0	B-cells
H2-Aa	0	2.07263	0.967	0.11	0	B-cells
Mef2c1	0	2.00967	0.814	0.061	0	B-cells
Ighd	0	1.89789	0.687	0.015	0	B-cells
H2-Eb1	0	1.88165	0.966	0.112	0	B-cells
Fcmr	0	1.86754	0.634	0.006	0	B-cells
Cd79b	0	1.85541	0.601	0.015	0	B-cells
Ms4a1	0	1.81932	0.65	0.005	0	B-cells
Napsa	0	1.73108	0.675	0.028	0	B-cells
Tnfrsf13c	0	1.61048	0.597	0.015	0	B-cells
Bank1	0	1.5446	0.58	0.01	0	B-cells
Ifi30	1.5632e-301	1.61028	0.71	0.072	2.96383e-297	B-cells
H2-DMa	8.65411e-272	1.32543	0.643	0.057	1.64082e-267	B-cells
H3f3a	1.113e-251	1.17191	0.952	0.773	2.11026e-247	B-cells
Mzb1	5.55592e-237	1.38723	0.473	0.013	1.0534e-232	B-cells
H2-DMb2	8.14071e-234	1.2896	0.46	0.011	1.54348e-229	B-cells
Cd86	4.54374e-227	1.3764	0.524	0.04	8.61492e-223	B-cells
Cd83	2.30117e-212	1.20061	0.545	0.051	4.36302e-208	B-cells
Cd37	3.42055e-211	1.29224	0.732	0.219	6.48536e-207	B-cells
Rel	5.45913e-211	1.41513	0.71	0.183	1.03505e-206	B-cells
Scd1	5.46148e-204	1.21548	0.436	0.02	1.0355e-199	B-cells
H2-Ob	6.11618e-198	1.05228	0.39	0.006	1.15963e-193	B-cells
Fcer2a	3.46131e-196	1.2172	0.388	0.007	6.56264e-192	B-cells
Fcrla	4.68708e-189	1.16294	0.377	0.008	8.8867e-185	B-cells
H2-Oa	1.14004e-187	1.16231	0.455	0.04	2.16151e-183	B-cells
Iglc2	1.27546e-174	1.44171	0.362	0.01	2.41827e-170	B-cells
Cd52	1.76878e-171	1.03035	0.923	0.537	3.35361e-167	B-cells
Plek	3.4195e-166	1.09913	0.526	0.089	6.48336e-162	B-cells
A530032D15Rik	6.65181e-166	0.968805	0.349	0.011	1.26118e-161	B-cells
Plac81	1.01025e-164	1.50581	0.557	0.121	1.91543e-160	B-cells
Cd19	1.74121e-164	0.934793	0.337	0.008	3.30133e-160	B-cells
Gm45153	1.07723e-155	1.21167	0.437	0.056	2.04243e-151	B-cells
Dmxl1	5.85226e-153	1.20077	0.463	0.074	1.10959e-148	B-cells
Lyn	7.52395e-147	0.975826	0.399	0.043	1.42654e-142	B-cells
Stap1	3.74359e-144	1.1442	0.424	0.059	7.09785e-140	B-cells
Sub1	1.62303e-143	0.971028	0.893	0.612	3.07727e-139	B-cells
Syk	1.84036e-143	0.920172	0.333	0.019	3.48932e-139	B-cells
Siglecg	6.43721e-141	0.904897	0.284	0.005	1.2205e-136	B-cells
Blk	3.77938e-138	0.877932	0.326	0.019	7.16571e-134	B-cells
Pax5	8.18558e-136	0.822005	0.266	0.002	1.55199e-131	B-cells
Ankrd33b	1.2828e-133	0.909754	0.315	0.018	2.43218e-129	B-cells
Cd72	2.37233e-133	0.952211	0.395	0.053	4.49795e-129	B-cells
Tgfb1	1.37245e-132	1.04216	0.609	0.199	2.60217e-128	B-cells
Tmsb4x	1.40873e-131	0.549967	0.995	0.951	2.67096e-127	B-cells
Sp140	5.97004e-127	0.893384	0.407	0.066	1.13192e-122	B-cells
Kras	8.73882e-125	1.00088	0.636	0.25	1.65688e-120	B-cells
Fth1.1	1.0393e-123	0.731604	0.981	0.928	1.97051e-119	B-cells
Cybb	3.26055e-123	0.894672	0.338	0.032	6.18201e-119	B-cells
Serp1	1.64799e-121	0.937642	0.714	0.359	3.12459e-117	B-cells
Dusp2	2.41796e-118	1.07077	0.54	0.165	4.58446e-114	B-cells
Pou2f2	6.48698e-116	1.02176	0.371	0.056	1.22993e-111	B-cells
Myo1e	1.99447e-113	0.871872	0.33	0.038	3.78152e-109	B-cells
Pkig	4.68846e-113	0.796066	0.316	0.033	8.88932e-109	B-cells
Vpreb3	9.46746e-111	0.788748	0.227	0.004	1.79503e-106	B-cells
Pold4	2.75574e-110	0.965	0.426	0.099	5.22489e-106	B-cells
Cyp4f18	7.82342e-110	0.742312	0.231	0.005	1.48332e-105	B-cells
Coq8a	2.19681e-109	0.808293	0.32	0.04	4.16514e-105	B-cells
Litaf1	5.76096e-109	0.858275	0.504	0.146	1.09228e-104	B-cells
Cxcr5	7.01025e-109	0.717329	0.243	0.01	1.32914e-104	B-cells
Serpinb1a	5.45102e-108	0.834662	0.326	0.038	1.03351e-103	B-cells
B3gnt5	2.90264e-107	0.783942	0.257	0.015	5.50341e-103	B-cells
H2-DMb1	6.24769e-107	0.75564	0.317	0.036	1.18456e-102	B-cells
Blnk	2.38962e-106	0.712177	0.27	0.019	4.53072e-102	B-cells
Fau	3.12246e-106	0.499354	0.992	0.916	5.92019e-102	B-cells
Ncf2	6.96444e-103	0.750097	0.272	0.023	1.32046e-98	B-cells
Ezr	1.21149e-101	0.877113	0.733	0.39	2.29698e-97	B-cells
Pou2af1	6.66633e-101	0.800948	0.222	0.008	1.26394e-96	B-cells
Nsf	2.45851e-98	0.842548	0.365	0.073	4.66134e-94	B-cells
Apitd1	2.27735e-97	0.670214	0.216	0.008	4.31785e-93	B-cells
Foxp1	5.4502e-97	0.798295	0.752	0.42	1.03336e-92	B-cells
Irf8	6.89326e-97	0.700984	0.394	0.084	1.30696e-92	B-cells
Iglc3	1.4912e-94	0.713508	0.206	0.006	2.82731e-90	B-cells
Gm43603	3.35244e-92	0.594424	0.181	0	6.35622e-88	B-cells
Ccr6	8.42316e-91	0.718477	0.223	0.014	1.59703e-86	B-cells
Inpp5d	2.3318e-89	0.829472	0.334	0.066	4.42109e-85	B-cells
Gdi2	5.82456e-89	0.810276	0.645	0.337	1.10434e-84	B-cells
Ly6e2	3.91975e-87	0.84439	0.5	0.174	7.43184e-83	B-cells
Actb1	4.77565e-87	0.45708	0.981	0.883	9.05464e-83	B-cells
Plekha2	1.18711e-84	0.793713	0.344	0.077	2.25077e-80	B-cells
Fcrl1	2.36518e-84	0.559726	0.186	0.006	4.48439e-80	B-cells
Ly6d	3.34883e-84	0.799123	0.19	0.007	6.34938e-80	B-cells
H3f3b	4.38164e-84	0.488727	0.96	0.876	8.30759e-80	B-cells
Eif1	6.5049e-84	0.469584	0.977	0.858	1.23333e-79	B-cells
Trim7	2.60694e-82	0.594536	0.175	0.004	4.94276e-78	B-cells
Trim25	2.78553e-82	0.769981	0.3	0.054	5.28137e-78	B-cells
Ptma	3.67611e-82	0.600903	0.922	0.754	6.9699e-78	B-cells
H2-Ea-ps	5.71947e-82	0.614325	0.206	0.014	1.08441e-77	B-cells
Tcf42	6.95707e-81	0.698778	0.338	0.069	1.31906e-76	B-cells
Smim14	1.83501e-80	0.748072	0.546	0.242	3.47917e-76	B-cells
Cr2	1.14884e-78	0.525013	0.159	0.001	2.17821e-74	B-cells
Pkib	4.39778e-78	0.639377	0.205	0.016	8.33818e-74	B-cells
Prkcb	1.76688e-77	0.684537	0.303	0.061	3.35001e-73	B-cells
Ptp4a3	3.26287e-77	0.742684	0.381	0.112	6.18639e-73	B-cells
Ppp1r16b	4.39414e-76	0.79283	0.385	0.112	8.33128e-72	B-cells
Tmem108	1.00906e-75	0.607133	0.184	0.01	1.91318e-71	B-cells
Unc93b1	1.12792e-75	0.530982	0.291	0.051	2.13853e-71	B-cells
Bri31	1.63285e-75	0.769789	0.576	0.286	3.09588e-71	B-cells
Cxxc5	7.21886e-75	0.595603	0.256	0.039	1.3687e-70	B-cells
A530040E14Rik	7.41547e-75	0.516465	0.164	0.005	1.40597e-70	B-cells
Ctsh	7.66097e-75	0.625094	0.419	0.13	1.45252e-70	B-cells
Spi1	1.66151e-74	0.555125	0.263	0.04	3.15021e-70	B-cells
Cytip	6.0296e-73	0.649191	0.729	0.422	1.14321e-68	B-cells
Hvcn1	1.26358e-72	0.630909	0.224	0.028	2.39574e-68	B-cells
Cerk	3.75453e-72	0.61056	0.241	0.036	7.1186e-68	B-cells
Odc1	9.19233e-72	0.82755	0.617	0.315	1.74287e-67	B-cells
Stk17b	9.08943e-71	0.682851	0.699	0.406	1.72336e-66	B-cells
Pxk	1.71573e-70	0.697206	0.276	0.056	3.25302e-66	B-cells
Ralgps2	2.29375e-70	0.726106	0.292	0.064	4.34894e-66	B-cells
mt-Cytb	2.96605e-70	0.402625	0.963	0.811	5.62363e-66	B-cells
Srgn	3.62689e-70	0.520107	0.914	0.628	6.87659e-66	B-cells
Spib	6.53645e-70	0.528018	0.17	0.009	1.23931e-65	B-cells
Pten	1.32538e-69	0.740542	0.412	0.146	2.51292e-65	B-cells
Ehd1	1.94887e-68	0.653575	0.399	0.133	3.69505e-64	B-cells
Wdfy4	3.36527e-67	0.452696	0.158	0.007	6.38055e-63	B-cells
Coro1a	3.88966e-67	0.583733	0.81	0.533	7.3748e-63	B-cells
Snn	4.26145e-67	0.544971	0.191	0.019	8.07971e-63	B-cells
RP23-106I21.6	5.12766e-67	0.524087	0.149	0.005	9.72205e-63	B-cells
Cyth1	5.29234e-67	0.714113	0.314	0.083	1.00343e-62	B-cells
mt-Nd2	3.89513e-66	0.42471	0.955	0.794	7.38517e-62	B-cells
Crem	1.42446e-65	0.671309	0.644	0.351	2.70078e-61	B-cells
Rbm3	2.77419e-65	0.508027	0.883	0.663	5.25986e-61	B-cells
Ly86	5.20925e-64	0.526179	0.2	0.024	9.87673e-60	B-cells
Cyba	8.15181e-64	0.51937	0.708	0.431	1.54558e-59	B-cells
Gpd2	1.463e-63	0.658823	0.266	0.057	2.77385e-59	B-cells
Capg1	1.09274e-61	0.587612	0.425	0.156	2.07184e-57	B-cells
Cd22	7.34595e-61	0.445418	0.144	0.007	1.39279e-56	B-cells
Cd55	2.08094e-60	0.718401	0.391	0.144	3.94546e-56	B-cells
Blvrb1	2.78271e-60	0.539557	0.27	0.063	5.27601e-56	B-cells
Sp100	4.52178e-60	0.668393	0.424	0.17	8.5733e-56	B-cells
Gm42870	3.36243e-59	0.450387	0.118	0	6.37517e-55	B-cells
Plcg2	4.40365e-59	0.422917	0.141	0.007	8.34931e-55	B-cells
Syngr2	3.24658e-58	0.70873	0.334	0.106	6.15551e-54	B-cells
Snx29	1.21988e-57	0.507535	0.154	0.012	2.31289e-53	B-cells
Gm20513	2.66743e-57	0.435388	0.131	0.005	5.05745e-53	B-cells
Txndc16	6.47352e-57	0.496324	0.167	0.018	1.22738e-52	B-cells
Sh3bgrl3	2.05302e-56	0.557016	0.714	0.456	3.89252e-52	B-cells
Nuak2	4.90255e-56	0.489578	0.175	0.022	9.29524e-52	B-cells
Ms4a4c	7.91042e-55	0.681772	0.269	0.071	1.49982e-50	B-cells
mt-Nd1	1.3664e-54	0.405269	0.932	0.744	2.59069e-50	B-cells
Ncl	4.44026e-54	0.571279	0.829	0.627	8.41873e-50	B-cells
Malat12	1.4633e-53	0.314151	0.943	0.831	2.77441e-49	B-cells
Irf5	2.63206e-53	0.483698	0.166	0.02	4.99038e-49	B-cells
Gm43291	4.88092e-53	0.434987	0.114	0.003	9.25423e-49	B-cells
Iglc1	5.3783e-53	1.00097	0.125	0.006	1.01972e-48	B-cells
Spag91	1.30219e-52	0.673389	0.435	0.192	2.46895e-48	B-cells
Trp53i11	2.33759e-52	0.482628	0.19	0.031	4.43207e-48	B-cells
Dennd4a	4.23391e-52	0.613984	0.352	0.128	8.0275e-48	B-cells
Btk	4.87695e-52	0.3698	0.115	0.004	9.24669e-48	B-cells
Lamb31	8.30419e-52	0.495232	0.218	0.045	1.57448e-47	B-cells
Shisa5	9.61678e-52	0.495418	0.814	0.571	1.82334e-47	B-cells
Fam43a1	1.14235e-51	0.506508	0.161	0.019	2.1659e-47	B-cells
Clic11	1.33135e-51	0.573789	0.612	0.362	2.52425e-47	B-cells
Rhoa	2.08837e-51	0.505904	0.745	0.531	3.95955e-47	B-cells
Lcp1	4.43869e-51	0.569133	0.549	0.296	8.41576e-47	B-cells
Snx5	5.59599e-51	0.605298	0.398	0.169	1.061e-46	B-cells
Lat2	6.59453e-51	0.434909	0.154	0.017	1.25032e-46	B-cells
Baz2b2	7.00387e-51	0.573978	0.289	0.087	1.32793e-46	B-cells
Snx9	9.75651e-51	0.521717	0.19	0.033	1.84983e-46	B-cells
Lrrk2	1.45288e-50	0.441616	0.122	0.006	2.75465e-46	B-cells
Smc6	2.67849e-50	0.794285	0.381	0.163	5.07842e-46	B-cells
Smap2	2.83424e-50	0.61507	0.437	0.203	5.37372e-46	B-cells
Bmp2k	5.06191e-50	0.4883	0.18	0.029	9.59738e-46	B-cells
Nfatc3	3.17435e-49	0.5838	0.297	0.097	6.01857e-45	B-cells
Dok3	4.38133e-49	0.36277	0.121	0.007	8.307e-45	B-cells
mt-Nd4	1.37801e-48	0.36803	0.949	0.782	2.61271e-44	B-cells
Cdv3	2.7244e-48	0.614748	0.515	0.286	5.16546e-44	B-cells
Fam134b	6.01516e-48	0.585333	0.374	0.154	1.14048e-43	B-cells
Fcgr2b	1.71304e-47	0.393112	0.129	0.01	3.24792e-43	B-cells
Smc5	2.44404e-47	0.520752	0.204	0.043	4.6339e-43	B-cells
Plaur	4.23023e-47	0.633843	0.297	0.101	8.02052e-43	B-cells
Ier51	4.7124e-47	0.564814	0.487	0.245	8.93471e-43	B-cells
Ddx6	3.61419e-46	0.581505	0.486	0.26	6.85251e-42	B-cells
Arhgdib	6.59269e-46	0.512261	0.68	0.445	1.24997e-41	B-cells
Atf42	2.38606e-45	0.538626	0.601	0.376	4.52398e-41	B-cells
Ppm1g	5.18115e-45	0.576407	0.395	0.179	9.82346e-41	B-cells
A630001G21Rik	1.32249e-44	0.373676	0.121	0.01	2.50744e-40	B-cells
Tcf12	1.6121e-44	0.598126	0.388	0.176	3.05654e-40	B-cells
Bcl11a	6.94741e-43	0.326429	0.115	0.009	1.31723e-38	B-cells
Ybx1	1.19614e-42	0.436816	0.778	0.6	2.26788e-38	B-cells
Cd40	2.97555e-42	0.353542	0.123	0.012	5.64164e-38	B-cells
Lyl1	3.91743e-42	0.323116	0.103	0.006	7.42746e-38	B-cells
Dgkd	4.14459e-42	0.507377	0.241	0.071	7.85814e-38	B-cells
Laptm5	4.16669e-42	0.454814	0.697	0.452	7.90004e-38	B-cells
Gm28438	9.77906e-42	0.461649	0.691	0.48	1.85411e-37	B-cells
Iqgap1	1.37805e-41	0.496201	0.634	0.417	2.61277e-37	B-cells
Msn1	2.0666e-41	0.474535	0.708	0.473	3.91827e-37	B-cells
Neurl3	3.5684e-41	0.474332	0.653	0.397	6.76569e-37	B-cells
Fam107b	4.03184e-41	0.529302	0.563	0.342	7.64437e-37	B-cells
Csnk1g3	4.13847e-41	0.571054	0.309	0.121	7.84654e-37	B-cells
Zfp318	5.30999e-41	0.5224	0.174	0.036	1.00677e-36	B-cells
Jund	7.93296e-41	0.412911	0.916	0.806	1.50409e-36	B-cells
mt-Rnr21	1.24257e-40	0.281465	0.986	0.904	2.35592e-36	B-cells
Tfam	5.17064e-40	0.526936	0.273	0.097	9.80354e-36	B-cells
Gpbp1	1.77437e-39	0.486277	0.517	0.302	3.3642e-35	B-cells
Camk2d1	2.16799e-39	0.515823	0.363	0.165	4.11051e-35	B-cells
Gpr171	6.83494e-39	0.494859	0.257	0.087	1.2959e-34	B-cells
Aldh23	1.54925e-38	0.420911	0.374	0.167	2.93738e-34	B-cells
Adgre5	1.95902e-38	0.57955	0.391	0.194	3.71431e-34	B-cells
Fbxo11	1.99395e-38	0.483695	0.24	0.077	3.78052e-34	B-cells
Ddx51	2.03415e-38	0.333837	0.932	0.746	3.85675e-34	B-cells
Rftn1	2.84801e-38	0.514597	0.247	0.083	5.39983e-34	B-cells
Stat4	3.61961e-38	0.588413	0.357	0.167	6.86278e-34	B-cells
Swap701	3.70173e-38	0.408513	0.171	0.036	7.01848e-34	B-cells
Rasgrp31	5.08674e-38	0.361782	0.124	0.016	9.64446e-34	B-cells
Bin1	5.54992e-38	0.486377	0.307	0.126	1.05226e-33	B-cells
Crlf2	1.3489e-37	0.46986	0.3	0.118	2.55751e-33	B-cells
Ttpal	2.22603e-37	0.432017	0.183	0.045	4.22056e-33	B-cells
Cirbp	2.87911e-37	0.486044	0.517	0.312	5.45879e-33	B-cells
Nr4a13	3.06573e-37	0.501383	0.268	0.097	5.81262e-33	B-cells
Arpc3	7.522e-37	0.393112	0.81	0.612	1.42617e-32	B-cells
Lmo21	9.25416e-37	0.446544	0.181	0.045	1.75459e-32	B-cells
Ago2	1.12702e-36	0.539351	0.406	0.207	2.13684e-32	B-cells
Rpl7	1.59907e-36	0.310821	0.963	0.839	3.03185e-32	B-cells
Calm11	4.84116e-36	0.347755	0.895	0.761	9.17884e-32	B-cells
Fgfr1op	5.70593e-36	0.400166	0.156	0.033	1.08185e-31	B-cells
Snx8	6.92439e-36	0.300267	0.105	0.01	1.31287e-31	B-cells
Ctsz2	7.87667e-36	0.323846	0.376	0.171	1.49342e-31	B-cells
Hmgn1	7.98254e-36	0.511155	0.523	0.328	1.51349e-31	B-cells
Ppp3ca1	1.27224e-35	0.502594	0.29	0.118	2.41218e-31	B-cells
Pde4b	1.36536e-35	0.509656	0.389	0.196	2.58873e-31	B-cells
Kmt2e	1.77028e-35	0.454462	0.582	0.379	3.35644e-31	B-cells
Pim1	2.20841e-35	0.410888	0.643	0.408	4.18715e-31	B-cells
Tmed51	4.35472e-35	0.533955	0.4	0.211	8.25654e-31	B-cells
Kctd121	4.38156e-35	0.443463	0.26	0.096	8.30744e-31	B-cells
Plekho11	5.81773e-35	0.409531	0.17	0.041	1.10304e-30	B-cells
Sorl1	6.16184e-35	0.512925	0.246	0.09	1.16829e-30	B-cells
Cnbp	1.18808e-34	0.399782	0.751	0.557	2.2526e-30	B-cells
Antxr21	1.5928e-34	0.475064	0.184	0.05	3.01995e-30	B-cells
Serinc31	2.78409e-34	0.475631	0.437	0.248	5.27863e-30	B-cells
Dad1	3.78904e-34	0.422917	0.62	0.451	7.18403e-30	B-cells
Scaf11	1.47024e-33	0.500162	0.356	0.174	2.78757e-29	B-cells
Stk38l	1.48804e-33	0.331388	0.132	0.024	2.82132e-29	B-cells
Ifngr2	1.82218e-33	0.469244	0.291	0.121	3.45485e-29	B-cells
Tubb4b1	3.20253e-33	0.502657	0.583	0.402	6.07199e-29	B-cells
Luc7l2	3.33147e-33	0.451466	0.584	0.399	6.31647e-29	B-cells
Cdc42	3.53328e-33	0.375946	0.688	0.496	6.69909e-29	B-cells
Snx30	5.66754e-33	0.363973	0.122	0.02	1.07457e-28	B-cells
Setbp1	8.42519e-33	0.315009	0.101	0.012	1.59742e-28	B-cells
Zfp106	9.94343e-33	0.456645	0.239	0.088	1.88527e-28	B-cells
Ublcp11	1.00291e-32	0.379374	0.157	0.037	1.90152e-28	B-cells
Hnrnpf	1.07861e-32	0.389832	0.753	0.566	2.04504e-28	B-cells
Parp1	1.36361e-32	0.45502	0.214	0.071	2.58541e-28	B-cells
Set	1.60124e-32	0.434757	0.5	0.311	3.03595e-28	B-cells
Sh2b3	2.22599e-32	0.35756	0.147	0.033	4.22047e-28	B-cells
Mif4gd	1.27084e-31	0.424722	0.236	0.086	2.40952e-27	B-cells
Cd24a2	1.27877e-31	0.364182	0.381	0.193	2.42454e-27	B-cells
Rnf216	1.37364e-31	0.38827	0.164	0.042	2.60442e-27	B-cells
Irak31	1.52833e-31	0.342078	0.118	0.02	2.89771e-27	B-cells
Rps20	1.73844e-31	0.282808	0.987	0.92	3.29609e-27	B-cells
Sdc41	1.78559e-31	0.408209	0.253	0.094	3.38548e-27	B-cells
Slc12a6	2.25489e-31	0.30729	0.112	0.017	4.27527e-27	B-cells
Erlin1	2.72668e-31	0.330627	0.12	0.021	5.16978e-27	B-cells
Hnrnpk	3.20963e-31	0.425217	0.592	0.418	6.08546e-27	B-cells
Ccdc501	7.51822e-31	0.404106	0.209	0.07	1.42545e-26	B-cells
Eif3f	1.56165e-30	0.373769	0.775	0.63	2.9609e-26	B-cells
Btf3	1.85696e-30	0.334425	0.83	0.676	3.5208e-26	B-cells
Cenpa	1.95887e-30	0.499475	0.392	0.211	3.71403e-26	B-cells
Gm16152	2.37869e-30	0.334764	0.117	0.02	4.50999e-26	B-cells
Bcl2l11	2.39554e-30	0.574156	0.353	0.186	4.54194e-26	B-cells
Ptprj	2.49821e-30	0.342639	0.126	0.025	4.73661e-26	B-cells
Sh3glb11	4.11252e-30	0.425813	0.505	0.324	7.79734e-26	B-cells
Xist2	4.91146e-30	0.410319	0.741	0.556	9.31213e-26	B-cells
Dtx1	5.12097e-30	0.372845	0.146	0.035	9.70935e-26	B-cells
Eif2ak3	7.7572e-30	0.374346	0.169	0.048	1.47077e-25	B-cells
Jarid2	8.97446e-30	0.501067	0.317	0.151	1.70156e-25	B-cells
Got1	1.22069e-29	0.435575	0.501	0.311	2.31443e-25	B-cells
Gripap1	1.25153e-29	0.435707	0.221	0.082	2.37291e-25	B-cells
Eif2s2	1.65103e-29	0.443714	0.515	0.344	3.13036e-25	B-cells
Gm11737	2.30215e-29	0.316227	0.105	0.016	4.36488e-25	B-cells
Cxcr4	6.04436e-29	0.422095	0.236	0.091	1.14601e-24	B-cells
Zfp36l12	6.23236e-29	0.377915	0.418	0.226	1.18166e-24	B-cells
S100a112	8.347e-29	0.416494	0.406	0.225	1.58259e-24	B-cells
Erp29	8.74808e-29	0.497663	0.405	0.245	1.65864e-24	B-cells
Ikzf3	1.29833e-28	0.36417	0.191	0.061	2.46163e-24	B-cells
Atp6v0d1	1.62487e-28	0.427602	0.278	0.125	3.08075e-24	B-cells
Tmem123	1.84217e-28	0.424719	0.369	0.202	3.49275e-24	B-cells
Sp110	2.773e-28	0.382783	0.19	0.063	5.2576e-24	B-cells
Rps27	3.23784e-28	0.296799	0.987	0.858	6.13895e-24	B-cells
Grb2	3.78634e-28	0.431577	0.373	0.206	7.1789e-24	B-cells
Nap1l1	8.29882e-28	0.462781	0.325	0.165	1.57346e-23	B-cells
Lmbrd1	9.89787e-28	0.455015	0.24	0.097	1.87664e-23	B-cells
Snap23	1.09484e-27	0.359369	0.168	0.051	2.07581e-23	B-cells
Emd	1.55586e-27	0.436547	0.356	0.194	2.94992e-23	B-cells
Lactb	2.13432e-27	0.374416	0.198	0.071	4.04668e-23	B-cells
Hcls1	2.41856e-27	0.387709	0.303	0.146	4.58559e-23	B-cells
Gga2	3.36594e-27	0.351143	0.129	0.03	6.38182e-23	B-cells
Stt3b	3.76716e-27	0.472494	0.321	0.165	7.14253e-23	B-cells
Neil1	3.92154e-27	0.336741	0.12	0.026	7.43523e-23	B-cells
Gpr137b-ps	4.30784e-27	0.297094	0.127	0.029	8.16766e-23	B-cells
Phc2	4.32187e-27	0.438383	0.248	0.107	8.19426e-23	B-cells
4930523C07Rik	4.61106e-27	0.438103	0.536	0.36	8.74256e-23	B-cells
Pfn1	4.65492e-27	0.314727	0.735	0.557	8.82573e-23	B-cells
Tpd521	5.99514e-27	0.324915	0.294	0.138	1.13668e-22	B-cells
Fam117b	7.384e-27	0.420415	0.256	0.112	1.40001e-22	B-cells
Fam111a	1.06164e-26	0.342814	0.117	0.025	2.01287e-22	B-cells
Mast42	1.68918e-26	0.417106	0.207	0.077	3.20268e-22	B-cells
Foxn3	1.7554e-26	0.454377	0.221	0.09	3.32824e-22	B-cells
Ier22	1.94206e-26	0.348954	0.637	0.469	3.68215e-22	B-cells
Cd381	2.02042e-26	0.298754	0.101	0.018	3.83072e-22	B-cells
Itga4	2.24696e-26	0.406481	0.196	0.069	4.26023e-22	B-cells
Ncf4	2.26099e-26	0.39089	0.227	0.092	4.28683e-22	B-cells
Arpc5	4.33425e-26	0.383951	0.49	0.32	8.21774e-22	B-cells
Baz1a	4.58555e-26	0.402081	0.285	0.136	8.6942e-22	B-cells
Nfkb1	6.43301e-26	0.345031	0.479	0.294	1.2197e-21	B-cells
Rilpl2	7.8216e-26	0.469676	0.251	0.11	1.48297e-21	B-cells
Rpl22	1.24808e-25	0.264827	0.958	0.808	2.36637e-21	B-cells
Trim11	1.24839e-25	0.316943	0.118	0.026	2.36694e-21	B-cells
Nfkbie	1.25428e-25	0.416721	0.181	0.063	2.37812e-21	B-cells
Ifnar1	2.23251e-25	0.452424	0.313	0.16	4.23283e-21	B-cells
Mirt1	2.71266e-25	0.339854	0.138	0.038	5.14321e-21	B-cells
Rpl34	4.73071e-25	0.260032	0.972	0.845	8.96943e-21	B-cells
Il2rg	5.12469e-25	0.417534	0.465	0.298	9.71642e-21	B-cells
mt-Nd5	7.33354e-25	0.360808	0.661	0.506	1.39044e-20	B-cells
Nme1	7.3555e-25	0.425537	0.478	0.335	1.3946e-20	B-cells
Ptpn6	8.09757e-25	0.390876	0.225	0.094	1.5353e-20	B-cells
Birc3	9.31024e-25	0.406849	0.211	0.085	1.76522e-20	B-cells
Yeats4	9.54215e-25	0.385411	0.295	0.148	1.80919e-20	B-cells
St8sia4	9.88225e-25	0.421419	0.271	0.125	1.87368e-20	B-cells
Tsc22d3	1.34547e-24	0.474923	0.497	0.337	2.55101e-20	B-cells
Arpc2	2.24903e-24	0.314771	0.739	0.567	4.26417e-20	B-cells
Ddx21	2.33992e-24	0.412102	0.42	0.261	4.43648e-20	B-cells
Fbxo4	2.36515e-24	0.270873	0.103	0.021	4.48433e-20	B-cells
Lrmp	2.39113e-24	0.359615	0.146	0.044	4.53358e-20	B-cells
Capzb	4.05887e-24	0.364905	0.472	0.312	7.69561e-20	B-cells
Hnrnpd	4.72933e-24	0.405384	0.392	0.24	8.9668e-20	B-cells
Satb1	5.11752e-24	0.293457	0.705	0.474	9.70282e-20	B-cells
Vars	8.19056e-24	0.353871	0.212	0.087	1.55293e-19	B-cells
Snx21	1.34387e-23	0.343792	0.209	0.085	2.54797e-19	B-cells
Sik1	1.47623e-23	0.434451	0.333	0.188	2.79892e-19	B-cells
Slc16a6	1.48963e-23	0.386102	0.175	0.062	2.82433e-19	B-cells
Pde3b	2.01501e-23	0.402448	0.269	0.13	3.82045e-19	B-cells
Arhgdia	2.05628e-23	0.343978	0.499	0.343	3.8987e-19	B-cells
Man1a1	2.05723e-23	0.470999	0.297	0.16	3.90051e-19	B-cells
Psma1	3.43889e-23	0.354996	0.367	0.218	6.52014e-19	B-cells
Nucks1	4.1843e-23	0.381875	0.408	0.251	7.93343e-19	B-cells
Arhgap25	4.68673e-23	0.335101	0.144	0.044	8.88604e-19	B-cells
Nfkbid	4.8617e-23	0.447705	0.144	0.044	9.21779e-19	B-cells
Ero1lb	6.3226e-23	0.392258	0.151	0.05	1.19877e-18	B-cells
Lpgat1	1.67983e-22	0.302075	0.125	0.034	3.18495e-18	B-cells
Arid4b	1.6868e-22	0.405548	0.434	0.279	3.19817e-18	B-cells
Malt1	1.92085e-22	0.358211	0.142	0.045	3.64193e-18	B-cells
Zfp706	2.30094e-22	0.417732	0.388	0.247	4.36258e-18	B-cells
C920009B18Rik	3.3186e-22	0.477897	0.28	0.147	6.29207e-18	B-cells
Capza2	3.7062e-22	0.349283	0.452	0.301	7.02696e-18	B-cells
Arpc1b	3.79534e-22	0.295609	0.679	0.521	7.19597e-18	B-cells
Ptprcap	4.08756e-22	0.395585	0.441	0.285	7.75002e-18	B-cells
Marcksl11	5.13405e-22	0.354557	0.217	0.092	9.73416e-18	B-cells
Gm38365	5.20217e-22	0.285162	0.107	0.026	9.86332e-18	B-cells
Ran	6.03605e-22	0.343949	0.533	0.39	1.14443e-17	B-cells
Bach2	7.08331e-22	0.369745	0.209	0.089	1.343e-17	B-cells
Cct2	7.59554e-22	0.365184	0.514	0.373	1.44011e-17	B-cells
Fam32a	1.00718e-21	0.385024	0.376	0.227	1.90961e-17	B-cells
Hmgb1	1.34604e-21	0.323706	0.485	0.327	2.55209e-17	B-cells
D930015E06Rik	2.57467e-21	0.383968	0.2	0.087	4.88158e-17	B-cells
Gabarap2	2.71124e-21	0.252025	0.621	0.497	5.14051e-17	B-cells
Fam69a	2.85292e-21	0.339836	0.133	0.042	5.40915e-17	B-cells
Srrm2	3.46224e-21	0.31534	0.65	0.502	6.56441e-17	B-cells
Snrpd1	3.67998e-21	0.388012	0.399	0.262	6.97724e-17	B-cells
Atp6v0e	4.1921e-21	0.323613	0.529	0.386	7.94823e-17	B-cells
Lsm12	4.80862e-21	0.375034	0.328	0.189	9.11714e-17	B-cells
Serbp1	4.97733e-21	0.338289	0.69	0.551	9.43701e-17	B-cells
Tmod3	6.1029e-21	0.382864	0.252	0.127	1.15711e-16	B-cells
Sf3b1	7.44029e-21	0.321004	0.626	0.479	1.41068e-16	B-cells
Sept7	7.71556e-21	0.342586	0.442	0.29	1.46287e-16	B-cells
Cars	1.2971e-20	0.327027	0.161	0.06	2.4593e-16	B-cells
Ppp1r11	3.09333e-20	0.332011	0.375	0.23	5.86495e-16	B-cells
Ube2d3	3.14506e-20	0.302227	0.67	0.537	5.96303e-16	B-cells
Hn1	3.77268e-20	0.31105	0.583	0.426	7.153e-16	B-cells
Pgls	6.2827e-20	0.365156	0.416	0.284	1.1912e-15	B-cells
Srsf5	6.78416e-20	0.266381	0.752	0.586	1.28628e-15	B-cells
Wnk1	8.80303e-20	0.315231	0.474	0.319	1.66905e-15	B-cells
Kdm6b	8.922e-20	0.358567	0.375	0.23	1.69161e-15	B-cells
Dnase2a	9.03716e-20	0.284819	0.117	0.034	1.71345e-15	B-cells
Lsp1	9.9454e-20	0.393402	0.397	0.255	1.88565e-15	B-cells
Acadl	1.12315e-19	0.274239	0.205	0.09	2.12949e-15	B-cells
Gm26740	1.22757e-19	0.3168	0.499	0.339	2.32747e-15	B-cells
Gpcpd11	1.24094e-19	0.357883	0.266	0.14	2.35282e-15	B-cells
Fam49b	1.52001e-19	0.358077	0.354	0.219	2.88194e-15	B-cells
Rbm25	2.06386e-19	0.342137	0.509	0.368	3.91307e-15	B-cells
Scpep1	2.39544e-19	0.280296	0.127	0.041	4.54175e-15	B-cells
Cd69	2.41742e-19	0.406815	0.255	0.131	4.58344e-15	B-cells
Iqsec11	3.88206e-19	0.302918	0.131	0.044	7.36039e-15	B-cells
Galnt11	4.77475e-19	0.369504	0.215	0.102	9.05292e-15	B-cells
Rhoh	5.53075e-19	0.408318	0.312	0.181	1.04863e-14	B-cells
Nsmce4a	5.80111e-19	0.337305	0.31	0.18	1.09989e-14	B-cells
Btbd9	7.41284e-19	0.345348	0.369	0.23	1.40547e-14	B-cells
Smg1	8.57683e-19	0.388347	0.247	0.132	1.62617e-14	B-cells
Hmces	1.3299e-18	0.319623	0.145	0.054	2.52149e-14	B-cells
Smarca5	1.66334e-18	0.361328	0.423	0.291	3.15369e-14	B-cells
Wdr43	2.08637e-18	0.356034	0.266	0.144	3.95576e-14	B-cells
Gm44164	2.45523e-18	0.312338	0.151	0.057	4.65511e-14	B-cells
Hmgn2	2.91075e-18	0.313945	0.155	0.061	5.51879e-14	B-cells
Mphosph10	3.01966e-18	0.389145	0.264	0.148	5.72528e-14	B-cells
Snrpg	3.49501e-18	0.351223	0.48	0.352	6.62654e-14	B-cells
Rtn31	5.19684e-18	0.351584	0.283	0.16	9.85321e-14	B-cells
Gfod1	5.23281e-18	0.312692	0.138	0.051	9.9214e-14	B-cells
Gtpbp4	5.81784e-18	0.345268	0.361	0.227	1.10306e-13	B-cells
Gnai21	6.11146e-18	0.262606	0.649	0.492	1.15873e-13	B-cells
Uvrag	6.37511e-18	0.328561	0.19	0.086	1.20872e-13	B-cells
Snrpe	6.46558e-18	0.337896	0.511	0.386	1.22587e-13	B-cells
Ranbp1	7.1273e-18	0.382811	0.392	0.263	1.35134e-13	B-cells
Cystm11	7.53806e-18	0.292571	0.171	0.072	1.42922e-13	B-cells
Ghitm	8.41085e-18	0.347501	0.339	0.212	1.5947e-13	B-cells
Ppdpf	9.22381e-18	0.309426	0.139	0.051	1.74883e-13	B-cells
Dnajc8	1.10108e-17	0.367262	0.386	0.263	2.08765e-13	B-cells
Gm20696	1.26155e-17	0.33666	0.133	0.049	2.39191e-13	B-cells
Ptpn1	1.53385e-17	0.379465	0.376	0.248	2.90817e-13	B-cells
Sf3b2	1.55881e-17	0.3269	0.436	0.301	2.95551e-13	B-cells
Heg12	1.96247e-17	0.258658	0.122	0.041	3.72085e-13	B-cells
Gla	2.42336e-17	0.335406	0.124	0.043	4.59469e-13	B-cells
Jak2	2.47287e-17	0.281644	0.197	0.091	4.68856e-13	B-cells
Ubap2l	2.59163e-17	0.348423	0.314	0.191	4.91374e-13	B-cells
Vapa	2.70017e-17	0.341936	0.362	0.239	5.11952e-13	B-cells
Ddx39	8.73721e-17	0.317643	0.222	0.113	1.65657e-12	B-cells
Ets1	9.20976e-17	0.268831	0.714	0.549	1.74617e-12	B-cells
Gm2a	9.27981e-17	0.312405	0.249	0.135	1.75945e-12	B-cells
Cmah	1.42702e-16	0.30872	0.18	0.082	2.70563e-12	B-cells
Wbp11	1.90072e-16	0.362387	0.317	0.201	3.60377e-12	B-cells
Ddx24	1.94073e-16	0.28541	0.508	0.372	3.67962e-12	B-cells
Uchl3	2.20138e-16	0.344199	0.2	0.1	4.17382e-12	B-cells
Cnp	2.4473e-16	0.377663	0.222	0.116	4.64008e-12	B-cells
Isy1	2.74682e-16	0.372512	0.3	0.184	5.20798e-12	B-cells
Nrbp1	2.88793e-16	0.344708	0.266	0.153	5.47552e-12	B-cells
Tpm41	3.01212e-16	0.301821	0.46	0.328	5.71098e-12	B-cells
Hsp90b12	3.10392e-16	0.344149	0.533	0.423	5.88504e-12	B-cells
Pcbp1	3.10719e-16	0.304674	0.459	0.334	5.89123e-12	B-cells
Cct3	3.36942e-16	0.343447	0.416	0.297	6.38843e-12	B-cells
Man2b1	3.39492e-16	0.362953	0.278	0.163	6.43678e-12	B-cells
Myo1c1	3.47354e-16	0.273189	0.136	0.052	6.58584e-12	B-cells
Hspa4	3.94264e-16	0.351127	0.373	0.254	7.47524e-12	B-cells
Hnrnpa0	4.28543e-16	0.272587	0.602	0.484	8.12518e-12	B-cells
Arf6	4.3439e-16	0.358679	0.293	0.18	8.23604e-12	B-cells
Aff4	6.16194e-16	0.299357	0.307	0.187	1.1683e-11	B-cells
Arap2	6.58631e-16	0.35387	0.305	0.185	1.24876e-11	B-cells
Macf1	7.25943e-16	0.309792	0.423	0.296	1.37639e-11	B-cells
Zc3h15	8.22911e-16	0.356903	0.346	0.229	1.56024e-11	B-cells
Son2	8.73507e-16	0.25362	0.593	0.46	1.65617e-11	B-cells
Sgms1	9.40723e-16	0.278487	0.159	0.068	1.78361e-11	B-cells
Pdia61	9.90419e-16	0.328618	0.332	0.217	1.87783e-11	B-cells
Anp32b	9.99221e-16	0.338914	0.456	0.337	1.89452e-11	B-cells
Fubp1	1.11002e-15	0.353429	0.325	0.209	2.1046e-11	B-cells
Mgat4a1	1.36114e-15	0.298962	0.193	0.095	2.58072e-11	B-cells
Tbc1d1	1.4935e-15	0.335897	0.21	0.109	2.83168e-11	B-cells
Tcp1	1.72567e-15	0.319953	0.414	0.298	3.27187e-11	B-cells
Snrpd2	1.96194e-15	0.30494	0.499	0.385	3.71984e-11	B-cells
Cnn32	2.31529e-15	0.276343	0.147	0.061	4.38979e-11	B-cells
Ptk2b	2.422e-15	0.323475	0.188	0.094	4.59211e-11	B-cells
Plgrkt	3.60636e-15	0.337854	0.264	0.154	6.83766e-11	B-cells
Sipa1	5.52877e-15	0.265382	0.132	0.053	1.04826e-10	B-cells
Atf7	6.32146e-15	0.263336	0.119	0.044	1.19855e-10	B-cells
Cisd2	6.42769e-15	0.31293	0.332	0.218	1.21869e-10	B-cells
Cebpz	6.82963e-15	0.35194	0.355	0.237	1.2949e-10	B-cells
Eef1e1	6.96223e-15	0.254012	0.141	0.059	1.32004e-10	B-cells
Tmem57	8.27274e-15	0.31824	0.192	0.097	1.56851e-10	B-cells
Gm9843	8.5494e-15	0.306429	0.424	0.304	1.62097e-10	B-cells
BE692007	1.23836e-14	0.275348	0.172	0.081	2.34794e-10	B-cells
Ctcf	1.6216e-14	0.305544	0.308	0.196	3.07455e-10	B-cells
Ash1l1	1.90554e-14	0.319933	0.237	0.136	3.61291e-10	B-cells
Fuca11	2.25379e-14	0.339068	0.227	0.128	4.27318e-10	B-cells
Safb2	2.41978e-14	0.301281	0.268	0.162	4.5879e-10	B-cells
Eml4	2.458e-14	0.30859	0.197	0.103	4.66037e-10	B-cells
Fam76a	2.82024e-14	0.259703	0.179	0.088	5.34718e-10	B-cells
5031425E22Rik	3.50447e-14	0.313266	0.186	0.094	6.64448e-10	B-cells
Alkbh1	3.73216e-14	0.343787	0.27	0.164	7.07617e-10	B-cells
Kdm5a	3.76135e-14	0.36534	0.291	0.186	7.13151e-10	B-cells
Fus1	3.95766e-14	0.252879	0.571	0.445	7.50372e-10	B-cells
Ddx54	4.62087e-14	0.340313	0.245	0.146	8.76117e-10	B-cells
Hnrnpr	4.96132e-14	0.33446	0.245	0.144	9.40665e-10	B-cells
Kdm7a	6.39281e-14	0.377252	0.304	0.196	1.21208e-09	B-cells
Psmb2	6.44729e-14	0.267763	0.365	0.252	1.22241e-09	B-cells
Mtdh1	6.58507e-14	0.334638	0.352	0.24	1.24853e-09	B-cells
Kpna1	8.95042e-14	0.367421	0.228	0.131	1.697e-09	B-cells
Pafah1b1	1.06932e-13	0.272479	0.462	0.346	2.02743e-09	B-cells
Tank	1.26243e-13	0.256373	0.187	0.095	2.39356e-09	B-cells
Tcp11l2	1.40847e-13	0.330134	0.419	0.301	2.67046e-09	B-cells
Mrpl54	1.48272e-13	0.275571	0.317	0.211	2.81124e-09	B-cells
Ctsc	1.70461e-13	0.263403	0.248	0.145	3.23194e-09	B-cells
Actr3	2.02332e-13	0.310934	0.378	0.267	3.83621e-09	B-cells
Psma2	2.08706e-13	0.258614	0.45	0.345	3.95706e-09	B-cells
1700017B05Rik	2.27751e-13	0.268632	0.105	0.039	4.31815e-09	B-cells
Ppp1r21	2.49184e-13	0.313618	0.279	0.176	4.72453e-09	B-cells
Csk	2.75555e-13	0.293108	0.203	0.111	5.22452e-09	B-cells
Celf2	3.20067e-13	0.348834	0.391	0.28	6.06846e-09	B-cells
Pnisr	3.25248e-13	0.282576	0.352	0.24	6.16671e-09	B-cells
Tspan13	3.39183e-13	0.266209	0.528	0.427	6.43092e-09	B-cells
Map3k1	3.84348e-13	0.254752	0.337	0.229	7.28724e-09	B-cells
Sf3b3	5.22504e-13	0.31071	0.314	0.212	9.90667e-09	B-cells
Nhp2	5.42653e-13	0.308489	0.263	0.165	1.02887e-08	B-cells
Agpat4	5.65493e-13	0.311675	0.164	0.082	1.07218e-08	B-cells
Dazap2	5.66755e-13	0.297223	0.361	0.255	1.07457e-08	B-cells
Itpr1	5.95873e-13	0.273981	0.147	0.069	1.12978e-08	B-cells
Srsf111	5.9955e-13	0.254947	0.455	0.342	1.13675e-08	B-cells
Rock11	6.37903e-13	0.30464	0.357	0.248	1.20946e-08	B-cells
Nop10	6.67555e-13	0.272577	0.452	0.347	1.26568e-08	B-cells
Arhgef1	7.60342e-13	0.297102	0.355	0.252	1.44161e-08	B-cells
Nifk	8.02657e-13	0.321834	0.188	0.102	1.52184e-08	B-cells
Stmn11	9.61454e-13	0.44626	0.192	0.106	1.82292e-08	B-cells
Rest	1.16078e-12	0.315158	0.183	0.099	2.20085e-08	B-cells
H2afx	1.18439e-12	0.338536	0.215	0.124	2.24561e-08	B-cells
Ddx39b	1.2103e-12	0.310309	0.336	0.234	2.29473e-08	B-cells
Eif5b	1.28387e-12	0.320162	0.444	0.343	2.43422e-08	B-cells
Zbtb7a	1.45918e-12	0.356829	0.224	0.133	2.7666e-08	B-cells
Sf1	1.54206e-12	0.310565	0.306	0.207	2.92375e-08	B-cells
2310036O22Rik	1.55889e-12	0.259226	0.447	0.344	2.95565e-08	B-cells
Etnk11	2.27914e-12	0.255954	0.24	0.145	4.32124e-08	B-cells
Grasp1	2.35258e-12	0.250249	0.12	0.051	4.46049e-08	B-cells
Hnrnpdl	2.44066e-12	0.278905	0.407	0.303	4.62748e-08	B-cells
Cct8	2.46818e-12	0.272941	0.376	0.27	4.67968e-08	B-cells
Rcc2	2.52769e-12	0.29373	0.244	0.151	4.79251e-08	B-cells
Pmvk	2.61571e-12	0.26382	0.113	0.046	4.95938e-08	B-cells
A430027C01Rik	2.64226e-12	0.262744	0.12	0.051	5.00973e-08	B-cells
Gm37474	3.04731e-12	0.321048	0.167	0.086	5.7777e-08	B-cells
Hspa14	3.09743e-12	0.275548	0.175	0.093	5.87272e-08	B-cells
Nol11	3.19298e-12	0.272348	0.178	0.095	6.05389e-08	B-cells
Sf3b6	3.20107e-12	0.272078	0.422	0.32	6.06923e-08	B-cells
Snx31	4.21114e-12	0.268357	0.373	0.273	7.98433e-08	B-cells
Tpr	4.65249e-12	0.250367	0.52	0.417	8.82112e-08	B-cells
Srsf6	5.20675e-12	0.252597	0.332	0.226	9.872e-08	B-cells
Kcnq1ot11	6.13959e-12	0.346647	0.351	0.241	1.16407e-07	B-cells
Gnl3	6.45433e-12	0.310444	0.239	0.147	1.22374e-07	B-cells
Hmgb2	7.7337e-12	0.295321	0.419	0.31	1.46631e-07	B-cells
Avl9	9.0166e-12	0.275849	0.332	0.228	1.70955e-07	B-cells
Bzw1	1.05547e-11	0.25916	0.458	0.356	2.00117e-07	B-cells
Tcf25	1.22899e-11	0.276582	0.397	0.299	2.33016e-07	B-cells
Actr2	1.39479e-11	0.282078	0.289	0.191	2.64453e-07	B-cells
Eif3c	1.47984e-11	0.263666	0.414	0.321	2.80578e-07	B-cells
Trappc6b1	1.81743e-11	0.250774	0.236	0.146	3.44585e-07	B-cells
Dnajc9	2.27618e-11	0.286603	0.219	0.133	4.31564e-07	B-cells
Top1	2.37384e-11	0.255508	0.514	0.414	4.50081e-07	B-cells
Rhof	2.49048e-11	0.273413	0.224	0.133	4.72196e-07	B-cells
Itsn21	2.72797e-11	0.277866	0.174	0.095	5.17222e-07	B-cells
Wbp2	3.66479e-11	0.270251	0.264	0.173	6.94844e-07	B-cells
Ywhaz	3.8171e-11	0.273546	0.404	0.317	7.23722e-07	B-cells
Rrp1	4.20242e-11	0.285594	0.398	0.301	7.96779e-07	B-cells
Taok3	4.30905e-11	0.27	0.198	0.116	8.16995e-07	B-cells
Cklf	4.6604e-11	0.262482	0.137	0.068	8.83611e-07	B-cells
Abhd17b	5.6888e-11	0.271518	0.169	0.092	1.0786e-06	B-cells
Nol12	5.99621e-11	0.263976	0.199	0.118	1.13688e-06	B-cells
P2ry10	7.68128e-11	0.289741	0.371	0.273	1.45637e-06	B-cells
Hmha1	8.03641e-11	0.300039	0.392	0.298	1.5237e-06	B-cells
Phf5a	8.17872e-11	0.26853	0.319	0.231	1.55069e-06	B-cells
Hmgb1-ps8	8.66116e-11	0.279575	0.343	0.244	1.64216e-06	B-cells
Med21	8.91015e-11	0.290529	0.288	0.196	1.68936e-06	B-cells
Fchsd2	1.03427e-10	0.311264	0.102	0.043	1.96098e-06	B-cells
Bptf	1.27812e-10	0.269672	0.343	0.246	2.42332e-06	B-cells
Arpc5l	1.28091e-10	0.332279	0.203	0.123	2.4286e-06	B-cells
Ptbp3	1.39294e-10	0.29285	0.369	0.277	2.64101e-06	B-cells
Dnajc2	1.44531e-10	0.255389	0.228	0.141	2.74031e-06	B-cells
Ywhah	1.60247e-10	0.275396	0.322	0.232	3.03829e-06	B-cells
Wasf21	1.96129e-10	0.260371	0.292	0.2	3.71861e-06	B-cells
Gch11	2.42161e-10	0.267357	0.175	0.099	4.59137e-06	B-cells
Lsm5	3.12518e-10	0.258321	0.227	0.146	5.92533e-06	B-cells
Arhgap30	3.31445e-10	0.255627	0.267	0.178	6.28419e-06	B-cells
Ssu721	3.74296e-10	0.258707	0.23	0.146	7.09665e-06	B-cells
Esf1	5.32609e-10	0.256491	0.225	0.143	1.00983e-05	B-cells
Nop56	6.19398e-10	0.289944	0.375	0.285	1.17438e-05	B-cells
U2af1	6.47881e-10	0.266099	0.306	0.223	1.22838e-05	B-cells
Sbno1	6.57755e-10	0.270111	0.291	0.204	1.2471e-05	B-cells
Tuba1c1	6.71652e-10	0.287219	0.139	0.073	1.27345e-05	B-cells
Hist1h1c	7.179e-10	0.355862	0.237	0.156	1.36114e-05	B-cells
Mettl16	9.39849e-10	0.251107	0.141	0.075	1.78195e-05	B-cells
BC005624	9.48533e-10	0.252761	0.309	0.225	1.79842e-05	B-cells
Naa50	9.66746e-10	0.253701	0.198	0.122	1.83295e-05	B-cells
Senp6	1.00849e-09	0.264566	0.304	0.215	1.91209e-05	B-cells
Slc38a22	1.04886e-09	0.25908	0.252	0.169	1.98864e-05	B-cells
Eif2s1	1.35471e-09	0.275237	0.256	0.175	2.56852e-05	B-cells
Otulin	1.91625e-09	0.305707	0.209	0.133	3.63322e-05	B-cells
Hnrnpm	2.46451e-09	0.273078	0.307	0.227	4.67272e-05	B-cells
Tsn	2.47112e-09	0.257151	0.333	0.248	4.68524e-05	B-cells
Pbdc1	2.56618e-09	0.250625	0.182	0.108	4.86548e-05	B-cells
Dkc1	2.6543e-09	0.250008	0.132	0.069	5.03256e-05	B-cells
Ddx46	3.86794e-09	0.26367	0.248	0.167	7.33361e-05	B-cells
Samd9l1	6.18462e-09	0.259419	0.153	0.087	0.00011726	B-cells
Cdc42se1	8.17411e-09	0.267396	0.248	0.175	0.000154981	B-cells
Dek	9.9681e-09	0.259546	0.317	0.234	0.000188995	B-cells
Copb1	1.3063e-08	0.261983	0.225	0.15	0.000247675	B-cells
Krit1	1.40284e-08	0.256395	0.298	0.216	0.000265978	B-cells
Mtpn1	1.9635e-08	0.257988	0.21	0.14	0.000372279	B-cells
Rbbp6	4.81651e-08	0.273334	0.324	0.245	0.000913211	B-cells
Snx20	5.90092e-08	0.262247	0.207	0.136	0.00111881	B-cells
Nfatc1	7.32728e-08	0.256459	0.153	0.091	0.00138925	B-cells
C1qbp	7.66368e-08	0.251656	0.273	0.204	0.00145303	B-cells
Pag1	9.73206e-08	0.250396	0.17	0.107	0.0018452	B-cells
Dnajc7	1.01083e-07	0.270604	0.21	0.143	0.00191653	B-cells
Ikbkb	2.21053e-07	0.277099	0.23	0.163	0.00419116	B-cells
Ccnd2	4.56606e-07	0.298565	0.358	0.288	0.00865725	B-cells
Cox6a2	2.08695e-228	1.53993	0.405	0.001	3.95686e-224	DCs
Adam23	3.93299e-202	1.11698	0.459	0.003	7.45695e-198	DCs
Ccl22	7.16427e-188	1.80527	0.378	0.002	1.35835e-183	DCs
Slc7a11	3.5601e-171	1.25238	0.351	0.002	6.74994e-167	DCs
Fscn1	1.45945e-161	2.40597	0.541	0.008	2.76712e-157	DCs
H2-M21	6.54276e-161	2.94353	0.568	0.009	1.24051e-156	DCs
Csf2rb1	4.69605e-152	1.28563	0.568	0.01	8.90371e-148	DCs
Slco5a1	1.93994e-148	0.759943	0.243	0	3.67813e-144	DCs
Synpo21	1.95373e-147	0.778749	0.297	0.001	3.70428e-143	DCs
Atp2a1	5.10895e-147	0.394979	0.216	0	9.68657e-143	DCs
Plppr41	9.82165e-141	0.622854	0.27	0.001	1.86219e-136	DCs
Nudt17	7.68092e-138	0.880933	0.297	0.002	1.4563e-133	DCs
Cacnb3	2.93071e-133	1.58668	0.486	0.008	5.55663e-129	DCs
Megf11	1.53979e-130	0.623022	0.216	0	2.91944e-126	DCs
Pir	2.13628e-124	0.550044	0.324	0.003	4.05038e-120	DCs
Csf2rb2	1.7062e-122	0.590365	0.297	0.002	3.23496e-118	DCs
Cd209d	3.76781e-122	1.18594	0.297	0.002	7.14378e-118	DCs
Fmnl21	4.97069e-121	0.700671	0.432	0.007	9.42444e-117	DCs
Siglech1	1.99435e-116	2.17105	0.432	0.008	3.7813e-112	DCs
D13Ertd608e	5.70288e-114	0.663972	0.243	0.001	1.08127e-109	DCs
Gm16685	1.42488e-112	0.608345	0.189	0	2.70156e-108	DCs
Lrp8	1.15793e-110	0.854102	0.378	0.006	2.19543e-106	DCs
Clec12a	6.16029e-110	1.44479	0.432	0.008	1.16799e-105	DCs
Strip2	1.02094e-106	0.45646	0.216	0.001	1.9357e-102	DCs
Cpne21	1.5098e-106	0.915007	0.405	0.007	2.86257e-102	DCs
Mpeg11	1.78432e-103	1.47661	0.568	0.018	3.38307e-99	DCs
Ccr9	5.47761e-102	1.7851	0.405	0.008	1.03856e-97	DCs
Zmynd15	3.84535e-99	1.64436	0.405	0.008	7.29079e-95	DCs
Zc3h12c	3.63896e-98	0.720968	0.351	0.006	6.89946e-94	DCs
Slc22a23	1.90921e-97	0.51698	0.216	0.001	3.61986e-93	DCs
Frmd4a	7.65831e-97	1.06674	0.432	0.01	1.45202e-92	DCs
Ltc4s	5.74123e-96	0.787648	0.324	0.005	1.08854e-91	DCs
Eldr	7.19198e-95	0.445414	0.162	0	1.3636e-90	DCs
Flt3	8.48117e-95	0.832222	0.432	0.01	1.60803e-90	DCs
Asprv1	9.0716e-95	0.703513	0.162	0	1.71998e-90	DCs
Il4i1	2.50465e-94	1.55561	0.514	0.016	4.74881e-90	DCs
Slc6a13	1.56564e-92	0.405992	0.135	0	2.96846e-88	DCs
Fgr	4.60523e-92	0.437515	0.243	0.002	8.73151e-88	DCs
Cd209a	4.66122e-90	0.636624	0.189	0.001	8.83768e-86	DCs
Adrbk21	2.42112e-89	0.616166	0.378	0.008	4.59045e-85	DCs
Clec10a	2.2788e-83	0.480753	0.216	0.002	4.32061e-79	DCs
Gm38236	5.42715e-82	0.535353	0.243	0.003	1.02899e-77	DCs
Lefty1	4.71569e-81	0.654938	0.324	0.006	8.94094e-77	DCs
Tyrobp1	3.21885e-79	2.4492	0.919	0.072	6.10294e-75	DCs
Sowahc1	1.42311e-77	1.0976	0.486	0.018	2.69822e-73	DCs
Gm10851	4.65971e-77	0.323654	0.135	0	8.8348e-73	DCs
Ptafr1	9.04475e-76	0.670941	0.324	0.007	1.71489e-71	DCs
Slpi	1.02369e-75	0.945208	0.27	0.005	1.94091e-71	DCs
Ccdc88a	1.16993e-75	1.13993	0.622	0.032	2.21818e-71	DCs
Vsig10	3.83788e-75	0.707206	0.297	0.006	7.27662e-71	DCs
Plxnc1	5.44511e-75	1.02999	0.486	0.019	1.03239e-70	DCs
Tbc1d8	6.83397e-75	0.731672	0.351	0.009	1.29572e-70	DCs
Gm37747	6.51032e-73	0.616696	0.216	0.003	1.23436e-68	DCs
Nrp21	6.78276e-72	1.27473	0.432	0.015	1.28601e-67	DCs
Fcer1g1	1.68737e-70	0.852789	0.811	0.056	3.19925e-66	DCs
Basp11	5.93149e-70	2.71357	0.649	0.041	1.12461e-65	DCs
Mreg	2.17854e-69	0.662604	0.27	0.005	4.13051e-65	DCs
Rassf4	2.99015e-67	0.990925	0.432	0.017	5.66932e-63	DCs
Sema6d1	9.50702e-67	0.847517	0.27	0.006	1.80253e-62	DCs
Sh3bp4	1.21755e-66	0.653926	0.351	0.01	2.30847e-62	DCs
Flrt31	2.96879e-66	0.448367	0.162	0.001	5.62883e-62	DCs
Il12b	4.05804e-66	1.06208	0.135	0.001	7.69405e-62	DCs
Gm38056	4.38409e-66	0.449613	0.135	0.001	8.31223e-62	DCs
Rnase6	2.47797e-63	1.16243	0.514	0.026	4.69823e-59	DCs
Tnfrsf11a1	5.65302e-62	0.545813	0.27	0.006	1.07181e-57	DCs
Spns3	3.17622e-61	0.758644	0.243	0.005	6.02212e-57	DCs
Cxcl161	4.11842e-61	1.55439	0.486	0.024	7.80852e-57	DCs
Lrrk11	2.35928e-60	0.99534	0.486	0.025	4.47319e-56	DCs
Gpr137b	2.69606e-60	0.678362	0.378	0.014	5.11173e-56	DCs
Cldn1	3.12856e-60	0.420907	0.162	0.002	5.93175e-56	DCs
Il1rn	3.51906e-60	0.56807	0.162	0.002	6.67214e-56	DCs
Dscaml1	1.66691e-59	0.355572	0.108	0	3.16046e-55	DCs
Hmgn31	3.88045e-59	0.676866	0.405	0.017	7.35733e-55	DCs
Gnb42	7.73691e-58	1.00011	0.568	0.035	1.46692e-53	DCs
Clu3	6.90719e-57	1.57333	0.297	0.009	1.3096e-52	DCs
Tnfaip21	1.45516e-56	0.978075	0.378	0.015	2.75899e-52	DCs
Arhgap312	2.87327e-56	1.51611	0.486	0.027	5.44773e-52	DCs
Gm15228	4.17932e-55	0.367158	0.162	0.002	7.924e-51	DCs
Mycl	4.17932e-55	0.333546	0.162	0.002	7.924e-51	DCs
Gpr137b-ps2	1.08733e-54	1.22452	0.649	0.051	2.06157e-50	DCs
P2ry14	3.39134e-54	0.9648	0.351	0.014	6.42998e-50	DCs
Pfkfb31	9.8516e-54	0.901612	0.324	0.012	1.86786e-49	DCs
Ogfrl11	4.96775e-53	1.07137	0.432	0.022	9.41886e-49	DCs
Mcemp1	3.16453e-52	0.447642	0.189	0.003	5.99995e-48	DCs
Prcp	5.74088e-52	0.840579	0.622	0.047	1.08847e-47	DCs
Samsn12	6.45849e-52	1.86415	0.838	0.098	1.22453e-47	DCs
Alox5ap1	7.45099e-52	0.988132	0.324	0.012	1.41271e-47	DCs
Lacc1	8.40472e-52	0.651626	0.243	0.006	1.59354e-47	DCs
Cd207	2.36523e-51	0.783556	0.135	0.001	4.48448e-47	DCs
Nectin12	2.14655e-50	0.433922	0.216	0.005	4.06986e-46	DCs
Tbc1d9	5.7309e-50	0.614897	0.297	0.01	1.08658e-45	DCs
Gm37651	1.20821e-49	0.338061	0.108	0.001	2.29076e-45	DCs
Prss30	1.20821e-49	0.25513	0.108	0.001	2.29076e-45	DCs
Spred11	2.77601e-49	0.743983	0.351	0.015	5.26331e-45	DCs
Clic44	3.27722e-49	1.36878	0.838	0.097	6.2136e-45	DCs
Marcks3	6.91223e-48	2.071	0.676	0.066	1.31056e-43	DCs
Net1	7.23441e-48	0.78842	0.351	0.016	1.37164e-43	DCs
Gm37529	1.87712e-47	0.69647	0.378	0.019	3.55901e-43	DCs
Prkcg	5.23087e-47	0.261088	0.162	0.003	9.91773e-43	DCs
Lzts1	6.14286e-47	0.329536	0.162	0.003	1.16469e-42	DCs
Pirb	7.80756e-47	0.35635	0.189	0.004	1.48031e-42	DCs
S100a65	1.61292e-46	1.24787	0.946	0.124	3.0581e-42	DCs
Il151	2.55783e-46	0.627061	0.216	0.006	4.84965e-42	DCs
Ncf11	2.25932e-45	1.74755	0.568	0.048	4.28367e-41	DCs
Smim51	3.79258e-45	0.805058	0.27	0.009	7.19073e-41	DCs
Slc44a11	1.37491e-44	0.545355	0.378	0.02	2.60682e-40	DCs
Lair11	1.45602e-44	0.899124	0.324	0.015	2.76061e-40	DCs
Ift572	2.29106e-44	0.598651	0.27	0.01	4.34385e-40	DCs
Adam81	2.51357e-44	0.710196	0.27	0.01	4.76573e-40	DCs
Lag3	3.92999e-44	0.577928	0.297	0.012	7.45126e-40	DCs
Ebi3	6.91327e-44	0.600622	0.243	0.008	1.31076e-39	DCs
Arhgap22	9.0903e-44	0.361588	0.162	0.003	1.72352e-39	DCs
Ptprs1	1.18e-42	0.558451	0.243	0.008	2.23729e-38	DCs
Icam15	1.2534e-42	1.09372	0.595	0.053	2.37644e-38	DCs
Cd681	2.68748e-42	0.728382	0.432	0.028	5.09547e-38	DCs
Art2a-ps	6.9438e-42	0.447569	0.135	0.002	1.31654e-37	DCs
Etv3	1.62405e-41	1.25802	0.622	0.062	3.07921e-37	DCs
Pld41	1.65527e-41	1.16583	0.405	0.026	3.13839e-37	DCs
Zfp658	5.09533e-41	0.292808	0.162	0.003	9.66074e-37	DCs
Srgap3	5.41089e-41	0.267903	0.162	0.003	1.0259e-36	DCs
Epsti11	6.94667e-41	2.06405	0.784	0.104	1.31709e-36	DCs
Zeb23	1.14468e-40	1.03476	0.568	0.051	2.17031e-36	DCs
Ramp13	2.68379e-40	0.826663	0.595	0.055	5.08847e-36	DCs
Sbf23	5.50985e-40	0.540449	0.324	0.016	1.04467e-35	DCs
Arhgef402	1.05484e-39	0.546879	0.216	0.007	1.99997e-35	DCs
Plekhb2	1.06655e-39	0.682554	0.486	0.038	2.02217e-35	DCs
Ccrl21	1.29969e-39	1.28998	0.324	0.017	2.46421e-35	DCs
Hpse	4.8265e-39	0.519771	0.324	0.017	9.15105e-35	DCs
Klk1b271	1.29061e-38	0.443258	0.27	0.011	2.447e-34	DCs
Grasp2	1.56354e-38	1.75736	0.595	0.065	2.96446e-34	DCs
Anxa32	2.57913e-38	1.08726	0.351	0.02	4.89003e-34	DCs
Upb1	1.08536e-37	0.594395	0.27	0.012	2.05785e-33	DCs
Spsb1	2.81493e-37	0.548045	0.27	0.012	5.33711e-33	DCs
Scimp1	2.8961e-37	0.52091	0.297	0.015	5.49101e-33	DCs
Gm37121	3.08994e-37	0.376162	0.108	0.001	5.85853e-33	DCs
9430087J23Rik	5.29976e-37	0.503486	0.216	0.007	1.00483e-32	DCs
Cadm11	6.50973e-37	0.51618	0.243	0.01	1.23424e-32	DCs
Mfsd12	6.98501e-37	0.46435	0.189	0.006	1.32436e-32	DCs
Spsb2	9.61266e-37	0.505697	0.243	0.01	1.82256e-32	DCs
Fam49a	1.62337e-36	0.996817	0.405	0.03	3.0779e-32	DCs
Cfp2	1.99646e-36	0.571048	0.27	0.012	3.7853e-32	DCs
Mxd11	3.54479e-36	1.44657	0.703	0.094	6.72093e-32	DCs
Rogdi	3.7314e-36	0.490544	0.351	0.021	7.07474e-32	DCs
Rab7b3	3.88527e-36	1.01893	0.243	0.01	7.36647e-32	DCs
Bhlhe402	3.91152e-36	1.11418	0.73	0.097	7.41625e-32	DCs
Gm37215	1.70681e-35	0.357664	0.216	0.008	3.23612e-31	DCs
Gm43982	1.77439e-35	0.543994	0.135	0.003	3.36424e-31	DCs
Mx1	1.77791e-34	0.46731	0.162	0.004	3.37093e-30	DCs
Pmaip1	1.88474e-34	0.756342	0.324	0.019	3.57347e-30	DCs
Rabgap1l1	3.19859e-34	0.989888	0.73	0.101	6.06453e-30	DCs
Rnf1221	2.08608e-33	0.469952	0.27	0.014	3.95521e-29	DCs
Tm4sf5	3.87885e-33	0.264935	0.108	0.002	7.3543e-29	DCs
Ctsh2	1.11606e-32	1.57726	0.919	0.207	2.11604e-28	DCs
Myo1g1	2.25242e-32	1.21498	0.73	0.11	4.2706e-28	DCs
Stoml1	4.06227e-32	0.474649	0.27	0.014	7.70207e-28	DCs
Lrrc8c1	4.80227e-32	0.773359	0.514	0.053	9.10509e-28	DCs
Il15ra	9.65129e-32	0.596994	0.216	0.009	1.82989e-27	DCs
RP24-247M18.51	1.24371e-31	0.526788	0.27	0.015	2.35807e-27	DCs
Bcl2a1a2	2.17785e-31	0.707156	0.297	0.018	4.1292e-27	DCs
Fchsd21	2.60562e-31	0.973089	0.514	0.055	4.94026e-27	DCs
Myof	3.05805e-31	0.407483	0.162	0.005	5.79805e-27	DCs
Fnbp1l1	3.33172e-31	0.775975	0.27	0.015	6.31694e-27	DCs
Mef2a1	1.06826e-30	1.09988	0.676	0.096	2.02542e-26	DCs
Gm38377	1.10883e-30	0.423026	0.135	0.003	2.10234e-26	DCs
Cers6	1.67132e-30	0.863721	0.297	0.019	3.16881e-26	DCs
Syngr21	1.90514e-30	1.32395	0.838	0.165	3.61215e-26	DCs
Evi2a3	2.02159e-30	0.790074	0.486	0.049	3.83293e-26	DCs
Rnf19b2	2.09922e-30	1.18467	0.649	0.091	3.98013e-26	DCs
Ube2l61	6.10402e-30	0.715371	0.297	0.019	1.15732e-25	DCs
Dntt	8.43139e-30	0.277759	0.108	0.002	1.59859e-25	DCs
Grn5	8.4736e-30	1.63275	0.595	0.084	1.60659e-25	DCs
Procr1	1.05879e-29	0.382248	0.162	0.005	2.00746e-25	DCs
Abcg11	1.19601e-29	1.06956	0.568	0.073	2.26764e-25	DCs
Ptms4	3.14464e-29	1.02796	0.73	0.119	5.96224e-25	DCs
Slc15a4	3.82683e-29	0.596535	0.405	0.036	7.25568e-25	DCs
Lsp12	4.32405e-29	1.59489	0.973	0.289	8.1984e-25	DCs
Mir155hg	4.50077e-29	0.648874	0.378	0.032	8.53345e-25	DCs
Gadd45b5	1.52934e-28	1.66556	0.811	0.162	2.89962e-24	DCs
Dap1	1.74434e-28	1.34592	0.784	0.163	3.30727e-24	DCs
Nrros1	1.85061e-28	0.698319	0.405	0.037	3.50876e-24	DCs
Idi1	2.11403e-28	0.86594	0.351	0.028	4.0082e-24	DCs
Lrrc16a	2.65637e-28	0.299796	0.162	0.006	5.03647e-24	DCs
Mki67	2.76859e-28	0.419327	0.162	0.006	5.24924e-24	DCs
Adam191	3.68948e-28	0.409259	0.243	0.013	6.99526e-24	DCs
Filip1l	5.14671e-28	0.935484	0.649	0.096	9.75817e-24	DCs
Poglut1	8.37192e-28	0.583688	0.324	0.024	1.58732e-23	DCs
Itm2c5	8.89657e-28	1.35503	0.784	0.148	1.68679e-23	DCs
Gm43305	9.03403e-28	0.675234	0.216	0.011	1.71285e-23	DCs
Vwa5a	1.21603e-27	0.58354	0.216	0.011	2.30559e-23	DCs
S100a42	1.51694e-27	1.3688	0.514	0.062	2.87612e-23	DCs
Swap702	1.89143e-27	1.15281	0.541	0.071	3.58616e-23	DCs
Fam129a3	2.4848e-27	0.811621	0.378	0.034	4.71117e-23	DCs
Eno21	3.81863e-27	0.287154	0.108	0.002	7.24012e-23	DCs
Avpi12	4.84251e-27	1.11885	0.541	0.07	9.1814e-23	DCs
Tbc1d41	6.97998e-27	1.76127	0.568	0.085	1.32341e-22	DCs
Pqlc3	7.1501e-27	0.376615	0.27	0.017	1.35566e-22	DCs
Slamf7	7.79298e-27	0.703312	0.405	0.04	1.47755e-22	DCs
Cd401	9.74454e-27	1.23952	0.405	0.041	1.84756e-22	DCs
Irf82	1.05891e-26	1.91179	0.784	0.168	2.0077e-22	DCs
Foxp4	1.21865e-26	0.704455	0.405	0.04	2.31055e-22	DCs
Zfp364	1.23754e-26	1.05496	0.811	0.155	2.34638e-22	DCs
Prkra	1.59881e-26	0.3439	0.27	0.018	3.03134e-22	DCs
Dok1	1.70467e-26	0.555499	0.324	0.026	3.23205e-22	DCs
Arl5c2	1.92884e-26	1.11212	0.595	0.085	3.65708e-22	DCs
Cd471	2.24581e-26	1.38107	0.973	0.31	4.25805e-22	DCs
Tcirg12	2.55828e-26	0.440663	0.297	0.021	4.8505e-22	DCs
Ctsz4	2.58904e-26	1.14922	0.919	0.223	4.90882e-22	DCs
Ndrg13	2.74584e-26	1.17029	0.459	0.053	5.20611e-22	DCs
Tmem176a5	4.00611e-26	1.23822	0.622	0.093	7.59559e-22	DCs
Pltp3	6.03818e-26	0.827641	0.351	0.031	1.14484e-21	DCs
Nav12	1.61572e-25	0.526694	0.243	0.015	3.06341e-21	DCs
Tlr7	2.12917e-25	0.345877	0.135	0.004	4.03691e-21	DCs
Cbfa2t31	3.63452e-25	1.16499	0.27	0.019	6.89105e-21	DCs
Tubgcp5	4.01712e-25	0.702474	0.324	0.027	7.61647e-21	DCs
Cttnbp2nl2	6.77294e-25	0.422001	0.189	0.009	1.28415e-20	DCs
2200002D01Rik	7.48589e-25	0.301161	0.108	0.003	1.41932e-20	DCs
Glipr12	9.32568e-25	0.943774	0.486	0.062	1.76815e-20	DCs
Tmcc31	1.22763e-24	0.579838	0.324	0.028	2.32759e-20	DCs
Eno3	1.84096e-24	1.14817	0.297	0.024	3.49046e-20	DCs
Bcl2l14	3.78565e-24	0.605198	0.135	0.005	7.17758e-20	DCs
Adm1	4.17397e-24	0.419032	0.135	0.005	7.91385e-20	DCs
Fdft11	4.29882e-24	0.265245	0.189	0.009	8.15057e-20	DCs
Marcksl13	5.22641e-24	1.79194	0.649	0.122	9.90927e-20	DCs
Wdr91	6.36453e-24	0.660922	0.324	0.028	1.20671e-19	DCs
Gsto1	7.09047e-24	0.488117	0.378	0.038	1.34435e-19	DCs
Lgals34	8.63753e-24	1.41097	0.622	0.105	1.63768e-19	DCs
Rcsd11	1.17025e-23	1.11494	0.622	0.107	2.2188e-19	DCs
Hivep1	1.34724e-23	0.63491	0.514	0.068	2.55437e-19	DCs
Pgap2	1.84813e-23	0.616045	0.324	0.029	3.50405e-19	DCs
Hebp11	2.2696e-23	0.94582	0.459	0.06	4.30317e-19	DCs
Mvb12a	2.28438e-23	0.674888	0.514	0.071	4.33119e-19	DCs
Csf2ra1	2.45384e-23	0.39448	0.27	0.02	4.65249e-19	DCs
Gm45206	3.25293e-23	0.493631	0.162	0.007	6.16756e-19	DCs
Tmem176b7	3.92353e-23	1.19981	0.595	0.096	7.43902e-19	DCs
Dnase1l3	4.56855e-23	0.380833	0.216	0.013	8.66197e-19	DCs
Itgax	7.22647e-23	0.343096	0.135	0.005	1.37014e-18	DCs
Ctsb2	9.12023e-23	1.19387	0.784	0.186	1.7292e-18	DCs
Gm5547	1.12915e-22	0.584724	0.324	0.03	2.14087e-18	DCs
Tmem1231	1.28926e-22	1.90894	0.892	0.243	2.44444e-18	DCs
Tuba1c2	1.71032e-22	0.855081	0.568	0.087	3.24276e-18	DCs
Serpinb92	5.25758e-22	1.28173	0.405	0.051	9.96837e-18	DCs
Ctss1	5.27231e-22	0.890705	0.973	0.308	9.99629e-18	DCs
Selplg3	7.37313e-22	1.09361	0.811	0.201	1.39795e-17	DCs
Fam46c1	8.16788e-22	0.902085	0.595	0.104	1.54863e-17	DCs
Gm43329	9.06307e-22	0.465164	0.216	0.014	1.71836e-17	DCs
Pygl1	9.78657e-22	0.442735	0.135	0.005	1.85553e-17	DCs
Ptger4	1.80267e-21	0.658294	0.297	0.027	3.41787e-17	DCs
Dnajb14	2.06031e-21	0.588498	0.324	0.032	3.90634e-17	DCs
Psap3	2.55288e-21	1.70866	0.865	0.279	4.84026e-17	DCs
Tmco3	2.77079e-21	0.440849	0.243	0.018	5.25341e-17	DCs
Cd442	3.29424e-21	1.04729	0.649	0.127	6.24587e-17	DCs
Arid3a1	4.71828e-21	0.538683	0.243	0.019	8.94587e-17	DCs
Gatsl21	4.74547e-21	0.423086	0.189	0.011	8.9974e-17	DCs
Mvp3	5.17471e-21	0.639634	0.486	0.07	9.81125e-17	DCs
Ifi302	5.18373e-21	1.48607	0.892	0.253	9.82835e-17	DCs
Gm43984	5.24651e-21	0.467159	0.162	0.008	9.94738e-17	DCs
Herpud11	5.42515e-21	1.46899	0.811	0.241	1.02861e-16	DCs
Dclre1c	5.97585e-21	0.39315	0.27	0.022	1.13302e-16	DCs
Mir22hg2	6.86962e-21	0.590842	0.378	0.044	1.30248e-16	DCs
Slc6a62	8.21211e-21	0.919685	0.486	0.07	1.55702e-16	DCs
Cdkn1a5	8.9742e-21	1.23602	0.676	0.138	1.70151e-16	DCs
Nostrin1	9.12215e-21	0.70969	0.189	0.011	1.72956e-16	DCs
Bst23	9.45587e-21	2.19069	0.622	0.134	1.79283e-16	DCs
Ift172	1.12147e-20	0.25039	0.162	0.008	2.12631e-16	DCs
Ly6c22	1.41485e-20	1.51421	0.459	0.072	2.68256e-16	DCs
Mtmr1	1.53365e-20	0.40302	0.243	0.019	2.9078e-16	DCs
Nek6	1.58924e-20	0.304493	0.189	0.011	3.01319e-16	DCs
Gcnt22	3.24158e-20	0.462492	0.189	0.012	6.14604e-16	DCs
Rab21	4.32634e-20	1.03374	0.649	0.129	8.20274e-16	DCs
Bcl2a1d3	4.33789e-20	0.978139	0.486	0.077	8.22464e-16	DCs
Cat1	6.3995e-20	0.539997	0.378	0.045	1.21335e-15	DCs
Tspan331	6.57885e-20	0.277783	0.108	0.004	1.24735e-15	DCs
Zeb2os	9.11109e-20	0.295849	0.135	0.006	1.72746e-15	DCs
Ak21	1.08565e-19	0.745552	0.595	0.107	2.05839e-15	DCs
Mex3b	1.22048e-19	0.404543	0.189	0.012	2.31404e-15	DCs
Cst33	1.57322e-19	1.5887	0.973	0.521	2.98282e-15	DCs
H2-Q5	1.96949e-19	0.318424	0.162	0.009	3.73414e-15	DCs
Gm43331	2.06488e-19	0.284901	0.162	0.009	3.91501e-15	DCs
Pafah1b31	2.14013e-19	0.603237	0.351	0.041	4.05769e-15	DCs
Dusp14	2.14446e-19	0.27463	0.162	0.009	4.06591e-15	DCs
Cep170	2.47199e-19	0.486021	0.297	0.03	4.6869e-15	DCs
Ube2e3	3.14904e-19	0.663185	0.514	0.084	5.97057e-15	DCs
Tmem229b	6.07228e-19	0.297983	0.135	0.006	1.1513e-14	DCs
Ptpre2	6.23701e-19	0.663438	0.297	0.031	1.18254e-14	DCs
Eepd11	7.65444e-19	0.265725	0.162	0.009	1.45128e-14	DCs
Npc1	1.05236e-18	0.5292	0.243	0.021	1.99527e-14	DCs
Map4k41	1.12977e-18	1.45167	0.838	0.246	2.14203e-14	DCs
Spi12	1.51375e-18	0.738488	0.568	0.1	2.87008e-14	DCs
Nfkbia4	1.69753e-18	1.69719	0.946	0.368	3.21852e-14	DCs
Gm44292	1.9688e-18	0.497803	0.189	0.013	3.73284e-14	DCs
Nfkbie1	2.17306e-18	0.656447	0.541	0.093	4.12013e-14	DCs
Clec2d2	2.23322e-18	0.707966	0.649	0.133	4.23419e-14	DCs
Iscu2	2.31384e-18	1.07142	0.703	0.167	4.38705e-14	DCs
Ifnar22	2.59667e-18	0.771452	0.486	0.079	4.92329e-14	DCs
Cacna1s	2.70773e-18	0.4413	0.216	0.017	5.13386e-14	DCs
Pid12	2.75366e-18	0.289407	0.162	0.009	5.22094e-14	DCs
Rasa4	2.96201e-18	0.455471	0.189	0.013	5.61598e-14	DCs
Nuak21	4.36494e-18	0.645989	0.432	0.063	8.27593e-14	DCs
Ahnak5	4.90278e-18	1.29057	0.703	0.178	9.29566e-14	DCs
R3hdm4	6.5745e-18	0.741637	0.514	0.09	1.24653e-13	DCs
Ccser22	7.68657e-18	0.677964	0.405	0.057	1.45737e-13	DCs
Slc15a32	9.87447e-18	0.32851	0.27	0.026	1.8722e-13	DCs
St8sia43	1.01176e-17	1.17483	0.649	0.162	1.91831e-13	DCs
Clip2	1.39618e-17	0.284298	0.108	0.004	2.64716e-13	DCs
Sdc43	2.06244e-17	1.01426	0.622	0.135	3.91038e-13	DCs
Runx22	2.25447e-17	0.561823	0.27	0.028	4.27447e-13	DCs
Dennd4a1	2.81602e-17	0.82134	0.757	0.187	5.33917e-13	DCs
Arhgef6	3.62379e-17	0.666548	0.432	0.068	6.8707e-13	DCs
Cxcl22	3.75526e-17	0.96013	0.189	0.014	7.11998e-13	DCs
Fgl22	3.83116e-17	0.50337	0.243	0.023	7.26388e-13	DCs
Mfge83	3.87074e-17	0.898942	0.297	0.034	7.33893e-13	DCs
Itga41	4.22268e-17	0.765457	0.541	0.101	8.0062e-13	DCs
Unc93b12	4.67994e-17	1.01312	0.568	0.117	8.87317e-13	DCs
Serpinb6b2	5.95184e-17	0.921761	0.324	0.041	1.12847e-12	DCs
Gm43328	6.39118e-17	0.306763	0.189	0.014	1.21177e-12	DCs
AI6078733	6.81639e-17	0.286266	0.189	0.014	1.29239e-12	DCs
Gucd1	6.95831e-17	0.515633	0.243	0.023	1.31929e-12	DCs
Ier52	6.98156e-17	1.15148	0.919	0.309	1.3237e-12	DCs
3830406C13Rik	7.48623e-17	0.422028	0.27	0.028	1.41939e-12	DCs
Pvr2	8.70532e-17	0.713629	0.297	0.035	1.65053e-12	DCs
Relb2	9.31039e-17	1.14594	0.676	0.174	1.76525e-12	DCs
Cd73	1.70997e-16	0.822664	0.351	0.049	3.2421e-12	DCs
Tspan34	1.89927e-16	0.811677	0.324	0.041	3.60102e-12	DCs
Mctp2	1.93559e-16	0.369534	0.243	0.023	3.66987e-12	DCs
Rab11fip1	2.31253e-16	0.75244	0.27	0.03	4.38456e-12	DCs
Anxa25	2.35671e-16	1.27012	0.486	0.093	4.46832e-12	DCs
Synj11	3.08219e-16	0.581775	0.351	0.048	5.84383e-12	DCs
Adcy6	3.88829e-16	0.255803	0.135	0.007	7.37219e-12	DCs
Herc61	3.96996e-16	0.426711	0.243	0.024	7.52704e-12	DCs
Dapp1	5.33349e-16	0.6306	0.514	0.096	1.01123e-11	DCs
Fam177a1	6.05456e-16	0.855978	0.405	0.067	1.14794e-11	DCs
Pdgfa2	6.93608e-16	0.286734	0.189	0.015	1.31508e-11	DCs
Htra21	6.98623e-16	0.560848	0.297	0.036	1.32459e-11	DCs
Cuedc21	7.95674e-16	0.417476	0.432	0.069	1.5086e-11	DCs
Mical3	8.63997e-16	0.550037	0.216	0.02	1.63814e-11	DCs
3110043O21Rik	8.66386e-16	0.593946	0.297	0.036	1.64267e-11	DCs
Cyfip13	9.88149e-16	0.535583	0.324	0.043	1.87353e-11	DCs
Uap12	1.11849e-15	0.994574	0.514	0.108	2.12065e-11	DCs
Rasal21	1.13207e-15	0.365491	0.135	0.008	2.1464e-11	DCs
Arl4c4	1.27173e-15	0.884146	0.649	0.161	2.4112e-11	DCs
Ccl51	1.45693e-15	3.00042	0.568	0.144	2.76233e-11	DCs
Abr	1.55985e-15	0.320124	0.243	0.025	2.95748e-11	DCs
Tmem86a1	1.6466e-15	0.323951	0.216	0.02	3.12195e-11	DCs
Ctnna13	2.00316e-15	0.61603	0.378	0.058	3.798e-11	DCs
Pacsin1	2.05021e-15	0.666797	0.324	0.045	3.88719e-11	DCs
Prkcd	2.51599e-15	0.618381	0.378	0.059	4.77032e-11	DCs
Tubb2a2	2.54611e-15	0.711212	0.676	0.166	4.82743e-11	DCs
Mgat4b2	3.07355e-15	0.3989	0.162	0.012	5.82746e-11	DCs
Plscr11	3.52808e-15	0.513529	0.189	0.016	6.68925e-11	DCs
Cd80	3.91648e-15	0.403306	0.135	0.008	7.42565e-11	DCs
Arc2	5.30256e-15	0.275145	0.135	0.008	1.00536e-10	DCs
Skap21	5.53988e-15	0.457684	0.351	0.051	1.05036e-10	DCs
Malat14	5.84417e-15	1.5465	1	0.862	1.10805e-10	DCs
Trim30a1	7.99116e-15	0.526803	0.324	0.045	1.51512e-10	DCs
Parp31	9.42853e-15	0.292273	0.216	0.021	1.78765e-10	DCs
Rnh12	1.25911e-14	0.530058	0.595	0.131	2.38727e-10	DCs
Abcc1	1.30016e-14	0.415549	0.27	0.032	2.4651e-10	DCs
Vim4	1.33047e-14	1.48992	0.865	0.334	2.52257e-10	DCs
Gltp	1.60249e-14	0.665047	0.622	0.147	3.03833e-10	DCs
Atp6ap2	1.78599e-14	0.653499	0.649	0.156	3.38623e-10	DCs
Gm43336	1.80578e-14	0.515062	0.27	0.033	3.42375e-10	DCs
Psmb82	1.82904e-14	0.901234	1	0.488	3.46785e-10	DCs
St8sia1	2.43086e-14	0.329055	0.189	0.017	4.6089e-10	DCs
Tapbp1	2.73891e-14	0.853055	0.676	0.181	5.19298e-10	DCs
Birc31	2.88823e-14	0.687627	0.541	0.117	5.47607e-10	DCs
Hmg20b3	2.94902e-14	0.503794	0.405	0.07	5.59134e-10	DCs
Cd2001	3.34678e-14	0.373712	0.27	0.033	6.34549e-10	DCs
Tcaf2	3.79603e-14	0.411122	0.108	0.006	7.19727e-10	DCs
Dusp15	4.64579e-14	0.964683	0.622	0.169	8.80842e-10	DCs
Fosb6	4.65252e-14	0.638231	0.757	0.236	8.82118e-10	DCs
Cd634	5.24653e-14	1.54829	0.541	0.142	9.94742e-10	DCs
Slamf91	5.88358e-14	0.342048	0.162	0.013	1.11553e-09	DCs
Skil2	6.42405e-14	0.890089	0.757	0.228	1.218e-09	DCs
Socs25	6.72725e-14	0.486157	0.27	0.034	1.27549e-09	DCs
Atpif13	7.55939e-14	0.591381	0.703	0.188	1.43326e-09	DCs
Atp6v0b1	7.66863e-14	0.649928	0.784	0.236	1.45397e-09	DCs
Spr1	1.15777e-13	0.515885	0.351	0.057	2.19513e-09	DCs
Setd7	1.21519e-13	0.418193	0.27	0.034	2.30399e-09	DCs
Blnk1	1.34681e-13	1.07093	0.432	0.089	2.55356e-09	DCs
Zmiz2	1.40282e-13	0.476264	0.405	0.072	2.65975e-09	DCs
Neat14	1.47418e-13	0.821006	0.919	0.384	2.79504e-09	DCs
Birc21	1.59376e-13	1.24496	0.541	0.142	3.02178e-09	DCs
Kmo	1.70287e-13	0.260404	0.108	0.006	3.22864e-09	DCs
Psd31	1.73557e-13	0.292442	0.108	0.006	3.29064e-09	DCs
Gm446942	2.04249e-13	0.694881	0.459	0.092	3.87256e-09	DCs
Padi2	2.17435e-13	0.252283	0.189	0.018	4.12256e-09	DCs
Sema4a	2.2063e-13	0.700299	0.27	0.037	4.18314e-09	DCs
Rab8b3	2.29483e-13	0.850558	0.514	0.119	4.35099e-09	DCs
Ftl12	2.32754e-13	1.21082	0.946	0.933	4.41302e-09	DCs
Plxnd11	2.34437e-13	0.266237	0.162	0.013	4.44493e-09	DCs
Rnd33	2.38276e-13	0.264218	0.162	0.013	4.51771e-09	DCs
Spib1	2.4346e-13	1.21467	0.324	0.053	4.616e-09	DCs
Clptm12	2.51779e-13	0.492992	0.405	0.074	4.77374e-09	DCs
Plekho21	2.54773e-13	0.467576	0.297	0.042	4.83049e-09	DCs
Mapkapk21	2.62845e-13	0.582494	0.541	0.121	4.98355e-09	DCs
Cyba3	3.11251e-13	1.04614	0.946	0.508	5.90132e-09	DCs
Actb3	3.19292e-13	0.874154	1	0.911	6.05378e-09	DCs
Gm37376	3.21935e-13	0.340839	0.216	0.023	6.10388e-09	DCs
Ndnf	3.25348e-13	0.26918	0.135	0.009	6.1686e-09	DCs
Selm4	3.50731e-13	0.373765	0.297	0.042	6.64987e-09	DCs
A630081D01Rik	3.66727e-13	0.516986	0.216	0.024	6.95314e-09	DCs
Itpripl1	3.73318e-13	0.292271	0.162	0.014	7.07811e-09	DCs
Nfkbib1	3.95892e-13	0.477912	0.541	0.117	7.50612e-09	DCs
Lilrb4a1	4.14971e-13	0.42369	0.189	0.019	7.86785e-09	DCs
Ly6c14	4.94014e-13	0.922088	0.405	0.08	9.3665e-09	DCs
Asl	5.46975e-13	0.343168	0.297	0.043	1.03706e-08	DCs
Sema4b2	6.29102e-13	0.79358	0.297	0.046	1.19278e-08	DCs
Rapgef2	6.80036e-13	0.524014	0.297	0.044	1.28935e-08	DCs
Rnf115	6.94693e-13	0.603168	0.432	0.087	1.31714e-08	DCs
Vrk2	7.94475e-13	0.396087	0.162	0.014	1.50632e-08	DCs
Trib14	8.84182e-13	0.732904	0.324	0.053	1.67641e-08	DCs
Spint21	9.88781e-13	0.744697	0.595	0.159	1.87473e-08	DCs
Adam173	1.02264e-12	0.521431	0.324	0.051	1.93893e-08	DCs
Gsdmd	1.30659e-12	0.435228	0.27	0.037	2.47729e-08	DCs
Trim351	1.33549e-12	0.367597	0.189	0.019	2.53209e-08	DCs
Tmem39a	1.41684e-12	0.296352	0.162	0.014	2.68632e-08	DCs
Cds11	1.48833e-12	0.255263	0.135	0.01	2.82188e-08	DCs
Cdc14b	1.82717e-12	0.363685	0.216	0.025	3.46431e-08	DCs
Id23	2.11227e-12	1.6977	0.541	0.158	4.00486e-08	DCs
H2-K14	2.21704e-12	0.733825	1	0.916	4.2035e-08	DCs
Tank3	2.25118e-12	0.649993	0.514	0.118	4.26824e-08	DCs
Ahr2	2.33106e-12	0.5863	0.243	0.032	4.4197e-08	DCs
Ly751	2.55702e-12	0.409626	0.189	0.02	4.8481e-08	DCs
Uvrag1	2.57888e-12	0.662923	0.486	0.112	4.88955e-08	DCs
Rgs15	2.64703e-12	1.29228	0.514	0.134	5.01877e-08	DCs
Degs12	2.68847e-12	0.573341	0.459	0.097	5.09734e-08	DCs
Ptprj1	2.83599e-12	0.38184	0.324	0.052	5.37704e-08	DCs
Psme21	2.86981e-12	0.937544	0.757	0.287	5.44117e-08	DCs
Nudt9	2.91211e-12	0.356135	0.351	0.059	5.52137e-08	DCs
Zfp36l15	2.92827e-12	0.741695	0.811	0.276	5.55201e-08	DCs
Dusp162	3.70475e-12	0.325949	0.27	0.038	7.02421e-08	DCs
Traf12	4.03906e-12	1.1198	0.73	0.256	7.65806e-08	DCs
Eps15	4.09021e-12	0.467516	0.405	0.077	7.75504e-08	DCs
Gm37420	4.16825e-12	0.390878	0.162	0.015	7.903e-08	DCs
Ppfibp2	4.75041e-12	0.323076	0.189	0.02	9.00678e-08	DCs
Tbxa2r1	5.02186e-12	0.27548	0.189	0.02	9.52144e-08	DCs
Hint3	5.07547e-12	0.384717	0.405	0.078	9.6231e-08	DCs
Gas72	5.58245e-12	0.266653	0.162	0.015	1.05843e-07	DCs
Malt11	5.8326e-12	0.456102	0.378	0.07	1.10586e-07	DCs
Tubb2b	5.8657e-12	0.658057	0.27	0.039	1.11214e-07	DCs
Nck11	6.10574e-12	0.476568	0.351	0.062	1.15765e-07	DCs
Lsmem1	6.35548e-12	0.324277	0.108	0.007	1.205e-07	DCs
Tyk2	6.81762e-12	0.302648	0.162	0.015	1.29262e-07	DCs
Npc23	7.77268e-12	1.1536	0.919	0.47	1.4737e-07	DCs
Sox43	8.9711e-12	0.961517	0.216	0.027	1.70092e-07	DCs
Pea15a2	1.09175e-11	0.369328	0.351	0.062	2.06995e-07	DCs
Plekhg22	1.10052e-11	0.313424	0.243	0.032	2.08659e-07	DCs
Apool	1.59873e-11	0.341176	0.297	0.047	3.0312e-07	DCs
Aif11	1.72116e-11	0.268489	0.27	0.039	3.26332e-07	DCs
Ift433	1.73445e-11	0.281045	0.135	0.011	3.28853e-07	DCs
Parp8	1.78219e-11	0.264445	0.216	0.027	3.37903e-07	DCs
Rel1	1.83558e-11	1.18989	0.811	0.333	3.48027e-07	DCs
Lima14	1.9143e-11	0.412812	0.216	0.027	3.62951e-07	DCs
Myo9b	1.9837e-11	0.399527	0.351	0.062	3.76109e-07	DCs
RP23-359B23.11	1.98674e-11	0.281898	0.108	0.007	3.76685e-07	DCs
Gbp91	2.01212e-11	0.675666	0.405	0.087	3.81497e-07	DCs
H2-T232	2.17548e-11	0.776342	0.811	0.312	4.12471e-07	DCs
Fndc3b2	2.19322e-11	0.275505	0.162	0.016	4.15835e-07	DCs
Slc3a24	2.28563e-11	0.878256	0.865	0.421	4.33356e-07	DCs
Nfe2l11	2.46424e-11	0.475472	0.432	0.09	4.6722e-07	DCs
Tnfrsf1b2	2.52596e-11	0.3797	0.351	0.063	4.78923e-07	DCs
Gm37642	2.68816e-11	0.315944	0.162	0.016	5.09675e-07	DCs
Napsa1	2.89927e-11	0.561155	0.73	0.213	5.49701e-07	DCs
Dennd5a2	3.04478e-11	0.387419	0.405	0.081	5.7729e-07	DCs
Inpp5b1	3.06602e-11	0.257175	0.162	0.016	5.81317e-07	DCs
C430019N01Rik	3.14807e-11	0.348573	0.135	0.011	5.96875e-07	DCs
Tpm13	3.20263e-11	0.661347	0.405	0.085	6.07219e-07	DCs
Kctd122	3.62492e-11	0.607895	0.541	0.139	6.87286e-07	DCs
Gm380621	3.66016e-11	0.706111	0.324	0.058	6.93967e-07	DCs
Wash11	3.90608e-11	0.273964	0.243	0.034	7.40593e-07	DCs
Tmsb4x3	4.32717e-11	1.05221	1	0.964	8.20432e-07	DCs
Cybb2	4.33411e-11	1.08071	0.459	0.118	8.21747e-07	DCs
Klf10	4.50383e-11	0.311119	0.216	0.028	8.53925e-07	DCs
Ifnar11	5.48519e-11	0.782512	0.622	0.2	1.03999e-06	DCs
Zmynd8	6.16286e-11	0.65308	0.324	0.059	1.16848e-06	DCs
Arf3	6.226e-11	0.38133	0.351	0.065	1.18045e-06	DCs
Gdap101	6.53195e-11	0.336723	0.189	0.022	1.23846e-06	DCs
Sav1	6.88006e-11	0.359487	0.27	0.042	1.30446e-06	DCs
Rell12	6.96021e-11	0.516005	0.324	0.06	1.31966e-06	DCs
Lrch31	7.06386e-11	0.38927	0.297	0.05	1.33931e-06	DCs
Tgfbr11	7.4285e-11	0.738157	0.378	0.081	1.40844e-06	DCs
Hspa1b5	7.54147e-11	1.13646	0.541	0.164	1.42986e-06	DCs
Zfc3h1	8.00786e-11	0.521896	0.324	0.058	1.51829e-06	DCs
Amica11	8.34782e-11	0.415599	0.216	0.029	1.58275e-06	DCs
Iqgap12	8.96953e-11	0.773739	0.946	0.475	1.70062e-06	DCs
Pigp3	9.62956e-11	0.382589	0.405	0.085	1.82576e-06	DCs
Dock103	1.1286e-10	0.797466	0.676	0.215	2.13983e-06	DCs
Arl13b1	1.14176e-10	0.639379	0.378	0.08	2.16479e-06	DCs
Zfp263	1.15526e-10	0.452768	0.324	0.059	2.19036e-06	DCs
Fnip11	1.38942e-10	0.333349	0.378	0.075	2.63434e-06	DCs
Sqstm12	1.42536e-10	0.880905	0.622	0.199	2.70249e-06	DCs
Lactb1	1.44772e-10	0.781046	0.432	0.104	2.74488e-06	DCs
Arsb	1.46465e-10	0.272795	0.162	0.017	2.77697e-06	DCs
Mob3a	1.4789e-10	0.411704	0.216	0.03	2.804e-06	DCs
Prnp3	1.52099e-10	0.589633	0.216	0.03	2.8838e-06	DCs
Uba7	1.60809e-10	0.289629	0.216	0.029	3.04893e-06	DCs
Ctsl3	1.76478e-10	1.79927	0.568	0.207	3.34602e-06	DCs
Ostf12	1.83637e-10	0.687416	0.757	0.286	3.48176e-06	DCs
Efcab142	1.9344e-10	0.411844	0.324	0.06	3.66762e-06	DCs
Foxn2	1.95923e-10	0.295735	0.27	0.043	3.71469e-06	DCs
Ncoa3	2.16591e-10	0.409255	0.378	0.078	4.10657e-06	DCs
Bmp2k1	2.25986e-10	0.500989	0.351	0.07	4.28469e-06	DCs
Igsf81	2.32699e-10	0.378403	0.216	0.03	4.41197e-06	DCs
Tmem189	2.50084e-10	0.568863	0.324	0.064	4.7416e-06	DCs
Slc41a11	2.51036e-10	0.517072	0.243	0.038	4.75965e-06	DCs
Eid13	2.89981e-10	0.442412	0.514	0.133	5.49804e-06	DCs
Fem1b	3.0476e-10	0.469313	0.297	0.053	5.77826e-06	DCs
Gyg	3.3748e-10	0.444891	0.216	0.03	6.39862e-06	DCs
Tagln21	3.50944e-10	1.27632	0.784	0.385	6.6539e-06	DCs
Ddx171	3.61528e-10	0.365996	0.432	0.097	6.85458e-06	DCs
Asap13	3.95698e-10	0.709641	0.486	0.132	7.50243e-06	DCs
Tcf43	4.39432e-10	1.05058	0.486	0.144	8.33163e-06	DCs
Nfe2l23	4.60523e-10	0.481347	0.351	0.071	8.73151e-06	DCs
Cstb3	4.86349e-10	0.71096	0.514	0.134	9.22117e-06	DCs
Casp44	5.00526e-10	0.428181	0.351	0.071	9.48997e-06	DCs
Gusb1	5.30196e-10	0.406831	0.27	0.046	1.00525e-05	DCs
Fam60a	6.12729e-10	0.445625	0.243	0.038	1.16173e-05	DCs
Tmem19	6.2434e-10	0.333554	0.189	0.024	1.18375e-05	DCs
Bach11	6.82838e-10	0.427117	0.324	0.062	1.29466e-05	DCs
Smim31	6.94833e-10	0.262119	0.162	0.018	1.3174e-05	DCs
Pip5k1c	7.06952e-10	0.559834	0.297	0.055	1.34038e-05	DCs
Traf6	7.24307e-10	0.303435	0.216	0.031	1.37329e-05	DCs
Prr132	7.29461e-10	0.646204	0.649	0.217	1.38306e-05	DCs
Mcl11	7.72677e-10	0.84655	0.865	0.463	1.465e-05	DCs
Arhgef2	7.74753e-10	0.309142	0.216	0.031	1.46893e-05	DCs
Txndc172	8.55687e-10	0.766755	0.757	0.269	1.62238e-05	DCs
Pgls1	8.74743e-10	0.777857	0.757	0.318	1.65851e-05	DCs
Dleu2	9.20802e-10	0.740487	0.351	0.078	1.74584e-05	DCs
1700017B05Rik1	9.60635e-10	0.424158	0.297	0.055	1.82136e-05	DCs
Atox12	9.82081e-10	0.555939	0.622	0.199	1.86203e-05	DCs
Fgfr1op2	1.10307e-09	0.411972	0.514	0.133	2.09142e-05	DCs
Ktn11	1.2526e-09	0.548585	0.405	0.097	2.37493e-05	DCs
Scand1	1.25875e-09	0.755171	0.865	0.418	2.38659e-05	DCs
Nenf4	1.40475e-09	0.366704	0.378	0.085	2.6634e-05	DCs
Gfpt11	1.41151e-09	0.602108	0.324	0.068	2.67622e-05	DCs
Tnfaip82	1.84217e-09	0.61615	0.486	0.134	3.49276e-05	DCs
Hat1	1.88441e-09	0.425935	0.378	0.084	3.57284e-05	DCs
Atp6v1g12	2.10474e-09	0.565392	0.703	0.257	3.99059e-05	DCs
Rnf132	2.3418e-09	0.291632	0.324	0.064	4.44006e-05	DCs
Psmb91	2.42821e-09	0.802369	0.568	0.189	4.6039e-05	DCs
Gtf2a1	2.43126e-09	0.523639	0.216	0.033	4.60966e-05	DCs
Snx202	2.64946e-09	0.51751	0.541	0.152	5.02338e-05	DCs
Slc41a2	2.73658e-09	0.251031	0.162	0.019	5.18856e-05	DCs
Myo5a1	2.80893e-09	0.258273	0.27	0.047	5.32574e-05	DCs
Ucp23	2.91525e-09	0.697792	0.784	0.366	5.52731e-05	DCs
Cxcl15	2.97158e-09	0.885241	0.189	0.027	5.63412e-05	DCs
Tap12	3.23356e-09	0.418026	0.432	0.107	6.13083e-05	DCs
Ankrd33b1	3.24882e-09	0.852182	0.405	0.102	6.15976e-05	DCs
Rftn11	3.29735e-09	0.580875	0.459	0.127	6.25178e-05	DCs
Klf64	3.90505e-09	1.11053	0.811	0.385	7.40397e-05	DCs
Trio1	3.90745e-09	0.39043	0.135	0.014	7.40852e-05	DCs
Fxr1	4.11998e-09	0.375941	0.595	0.17	7.81149e-05	DCs
Colgalt1	4.56041e-09	0.380955	0.243	0.041	8.64653e-05	DCs
Cd832	4.59465e-09	1.03037	0.568	0.192	8.71145e-05	DCs
Klhl91	4.68036e-09	0.311423	0.189	0.026	8.87397e-05	DCs
Tmx31	4.89258e-09	0.32624	0.27	0.049	9.27634e-05	DCs
Iah11	5.0218e-09	0.280516	0.297	0.058	9.52133e-05	DCs
Sgpl1	5.22834e-09	0.406677	0.243	0.042	9.91293e-05	DCs
Scarb2	5.97475e-09	0.347493	0.324	0.068	0.000113281	DCs
9530068E07Rik1	6.30674e-09	0.310368	0.351	0.076	0.000119576	DCs
Ehmt1	6.4314e-09	0.350256	0.27	0.049	0.000121939	DCs
Cd742	6.53241e-09	0.536095	1	0.405	0.000123855	DCs
Ubxn42	6.59967e-09	0.602117	0.73	0.288	0.00012513	DCs
Ndufc23	6.60363e-09	0.707215	0.595	0.216	0.000125205	DCs
Iglc31	7.12146e-09	0.606951	0.297	0.062	0.000135023	DCs
Tceal83	7.8351e-09	0.306469	0.216	0.035	0.000148553	DCs
Ikbkb1	7.97512e-09	0.624667	0.568	0.178	0.000151208	DCs
Bmyc1	8.13445e-09	0.336064	0.324	0.069	0.000154229	DCs
Wnk12	8.20703e-09	1.10559	0.784	0.36	0.000155605	DCs
Lgmn2	8.35299e-09	0.360873	0.324	0.068	0.000158373	DCs
B2m5	8.83027e-09	0.912583	0.973	0.863	0.000167422	DCs
Sbds3	8.92212e-09	0.455569	0.459	0.126	0.000169163	DCs
Fas1	9.10464e-09	0.406557	0.216	0.035	0.000172624	DCs
Cnih41	1.14466e-08	0.365529	0.378	0.09	0.000217028	DCs
H2-DMb12	1.18283e-08	0.52992	0.432	0.115	0.000224264	DCs
Ergic32	1.28656e-08	0.360558	0.486	0.136	0.000243933	DCs
Emp33	1.37595e-08	0.881381	0.676	0.279	0.000260879	DCs
Atp2b43	1.39305e-08	0.299401	0.216	0.035	0.000264121	DCs
Vamp82	1.55198e-08	0.317035	0.622	0.201	0.000294255	DCs
Irf52	1.59087e-08	0.326068	0.297	0.06	0.000301629	DCs
AU040320	1.61528e-08	0.278029	0.135	0.015	0.000306258	DCs
Gpr1832	1.66083e-08	0.991271	0.378	0.096	0.000314894	DCs
Srxn12	1.66266e-08	0.337832	0.135	0.015	0.000315241	DCs
Aph1a	1.67989e-08	0.335401	0.297	0.062	0.000318508	DCs
Pkib1	1.76533e-08	0.300725	0.324	0.069	0.000334707	DCs
Oasl1	1.83054e-08	0.303717	0.135	0.015	0.00034707	DCs
Efhd21	1.94574e-08	0.420721	0.405	0.104	0.000368913	DCs
Mlf22	1.9484e-08	0.472095	0.378	0.095	0.000369417	DCs
Slamf11	2.0281e-08	0.671659	0.189	0.029	0.000384528	DCs
S100a114	2.11344e-08	0.714433	0.703	0.274	0.000400709	DCs
H2-D13	2.17763e-08	0.680752	1	0.878	0.000412878	DCs
Irf2bp21	2.18024e-08	0.632943	0.514	0.158	0.000413373	DCs
Map7d13	2.21533e-08	0.475185	0.27	0.055	0.000420027	DCs
Itgb15	2.23819e-08	0.54993	0.378	0.096	0.00042436	DCs
Tmem2192	2.43063e-08	0.307704	0.351	0.082	0.000460847	DCs
Stxbp2	2.65734e-08	0.260766	0.297	0.062	0.000503832	DCs
Trafd12	2.70044e-08	0.315696	0.297	0.062	0.000512004	DCs
Bcl2a1b3	2.70933e-08	0.906372	0.432	0.131	0.00051369	DCs
Gtpbp1	2.81359e-08	0.287136	0.216	0.036	0.000533457	DCs
Ints3	2.87793e-08	0.390988	0.162	0.022	0.000545655	DCs
Gbp41	3.01001e-08	0.316067	0.243	0.045	0.000570697	DCs
Txndc151	3.01785e-08	0.312126	0.27	0.054	0.000572184	DCs
Creg12	3.09496e-08	0.549779	0.486	0.15	0.000586804	DCs
Edem2	3.11573e-08	0.251964	0.297	0.063	0.000590743	DCs
Sh3bp1	3.13393e-08	0.256531	0.243	0.044	0.000594193	DCs
1810030O07Rik	3.17928e-08	0.276319	0.243	0.044	0.000602791	DCs
Atp6v1h	3.19928e-08	0.41714	0.432	0.115	0.000606583	DCs
Runx33	3.3736e-08	0.860815	0.541	0.184	0.000639635	DCs
Nbeal13	3.81897e-08	0.269391	0.27	0.053	0.000724076	DCs
Zyx4	3.88794e-08	0.532847	0.378	0.098	0.000737154	DCs
Mtpn2	3.93156e-08	0.451803	0.514	0.157	0.000745423	DCs
Brk1	3.94027e-08	0.774994	0.703	0.296	0.000747075	DCs
Smc61	4.05494e-08	1.09796	0.568	0.223	0.000768818	DCs
Fam178a	4.09654e-08	0.343731	0.216	0.037	0.000776705	DCs
5330406M23Rik1	4.42224e-08	0.491229	0.378	0.097	0.000838457	DCs
Rab141	4.52682e-08	0.446507	0.73	0.282	0.000858285	DCs
Akap134	4.59433e-08	0.603279	0.892	0.445	0.000871084	DCs
Bcl7c1	4.62253e-08	0.408228	0.432	0.116	0.000876432	DCs
Plek3	4.68051e-08	0.920367	0.595	0.213	0.000887425	DCs
Atp13a21	4.72493e-08	0.260639	0.216	0.037	0.000895847	DCs
Hspa1a4	4.80997e-08	1.36689	0.541	0.212	0.00091197	DCs
Slc29a3	5.01028e-08	0.291116	0.135	0.016	0.000949949	DCs
Zbtb101	5.08534e-08	0.410986	0.243	0.046	0.00096418	DCs
D130040H23Rik	5.27936e-08	0.349766	0.108	0.011	0.00100097	DCs
Mfhas1	5.29835e-08	0.324887	0.216	0.038	0.00100457	DCs
Rassf2	5.31545e-08	0.278269	0.189	0.03	0.00100781	DCs
Lims1	5.51767e-08	0.382579	0.297	0.065	0.00104615	DCs
Anapc112	5.60613e-08	0.373891	0.351	0.086	0.00106292	DCs
1810043G02Rik	5.63594e-08	0.289365	0.135	0.016	0.00106857	DCs
Psme12	5.69249e-08	0.787128	0.838	0.42	0.0010793	DCs
Cacna1a	5.79631e-08	0.406672	0.108	0.011	0.00109898	DCs
Akap9	5.84743e-08	0.399071	0.568	0.178	0.00110867	DCs
Lamp23	5.9652e-08	0.401342	0.432	0.12	0.001131	DCs
Sri1	5.97995e-08	0.582404	0.73	0.305	0.0011338	DCs
Xist6	5.98649e-08	0.658645	0.973	0.606	0.00113504	DCs
Plekhm3	6.13295e-08	0.571157	0.243	0.048	0.00116281	DCs
Gm122161	6.20512e-08	0.325678	0.189	0.03	0.00117649	DCs
Spty2d12	6.58582e-08	0.428385	0.541	0.165	0.00124867	DCs
Bmt2	6.71238e-08	0.319516	0.216	0.038	0.00127267	DCs
Atp6v0e1	6.84868e-08	0.68302	0.865	0.423	0.00129851	DCs
Map2k1	7.0078e-08	0.287585	0.243	0.046	0.00132868	DCs
Dnajc13	7.05258e-08	0.298191	0.27	0.055	0.00133717	DCs
Nmt1	7.15411e-08	0.310981	0.351	0.085	0.00135642	DCs
Plbd22	7.24917e-08	0.30804	0.243	0.047	0.00137444	DCs
Txn13	7.37575e-08	0.889256	0.703	0.306	0.00139844	DCs
Acadl1	7.54446e-08	0.393839	0.432	0.12	0.00143043	DCs
Ccdc502	7.66796e-08	0.381337	0.405	0.108	0.00145385	DCs
Osgin21	7.95186e-08	0.325895	0.189	0.031	0.00150767	DCs
Dyrk1a1	8.13307e-08	0.386289	0.378	0.096	0.00154203	DCs
Rap2b	8.31085e-08	0.728047	0.243	0.05	0.00157574	DCs
Ube2e22	8.55651e-08	0.271897	0.135	0.017	0.00162231	DCs
Usp47	8.6518e-08	0.484316	0.351	0.087	0.00164038	DCs
Mdfic2	8.81858e-08	0.313406	0.162	0.023	0.001672	DCs
Samd4b1	1.00373e-07	0.286328	0.324	0.074	0.00190308	DCs
Mapre2	1.03845e-07	0.417319	0.351	0.088	0.00196891	DCs
Bhlhb9	1.05644e-07	0.283569	0.108	0.011	0.002003	DCs
Fndc3a1	1.06371e-07	0.412349	0.405	0.112	0.00201679	DCs
Dot1l1	1.06609e-07	0.414854	0.324	0.077	0.00202131	DCs
Scpep11	1.08974e-07	0.258854	0.297	0.064	0.00206614	DCs
Lyst	1.09493e-07	0.258111	0.216	0.038	0.00207598	DCs
Stx71	1.12504e-07	0.307326	0.297	0.065	0.00213307	DCs
Socs14	1.18148e-07	0.359678	0.27	0.058	0.00224008	DCs
H2-Eb12	1.22259e-07	0.371589	0.946	0.357	0.00231803	DCs
Rsad21	1.26959e-07	0.496183	0.135	0.017	0.00240715	DCs
Arhgap17	1.3623e-07	0.44788	0.432	0.127	0.00258292	DCs
Prex12	1.36635e-07	0.528863	0.378	0.101	0.00259059	DCs
Lamtor42	1.43078e-07	0.320246	0.378	0.1	0.00271276	DCs
Tnfrsf13b	1.48995e-07	0.31655	0.189	0.032	0.00282495	DCs
Erlin11	1.54282e-07	0.281477	0.243	0.048	0.00292519	DCs
Mafg1	1.56975e-07	0.415321	0.351	0.089	0.00297625	DCs
Nfkb21	1.6363e-07	0.510833	0.459	0.142	0.00310243	DCs
Ssfa2	1.69198e-07	0.269502	0.162	0.024	0.003208	DCs
Klrd11	1.6951e-07	0.432625	0.297	0.07	0.0032139	DCs
H3f3b3	1.73399e-07	0.51313	1	0.899	0.00328764	DCs
H2-Aa2	1.74024e-07	0.365433	0.946	0.356	0.00329949	DCs
Cytip2	1.76158e-07	0.676012	0.892	0.508	0.00333996	DCs
Aspscr11	1.99941e-07	0.307283	0.27	0.058	0.00379089	DCs
Fbrsl1	2.02742e-07	0.295307	0.243	0.049	0.00384399	DCs
Rfwd2	2.02932e-07	0.342546	0.351	0.088	0.00384758	DCs
Calm13	2.13405e-07	0.745958	0.973	0.799	0.00404615	DCs
Tspo3	2.35674e-07	0.807358	0.811	0.369	0.00446838	DCs
Sdhaf1	2.35944e-07	0.382542	0.351	0.091	0.00447349	DCs
Pum2	2.39409e-07	0.360323	0.486	0.145	0.00453919	DCs
Pik3r5	2.50824e-07	0.278328	0.189	0.032	0.00475562	DCs
Litaf2	2.52913e-07	0.568596	0.649	0.247	0.00479523	DCs
Zmiz12	2.55266e-07	0.44825	0.297	0.071	0.00483984	DCs
Lmna4	2.58298e-07	0.656468	0.622	0.258	0.00489733	DCs
Arf43	2.65421e-07	0.681122	0.784	0.339	0.00503237	DCs
Anxa54	2.70749e-07	0.342273	0.514	0.167	0.0051334	DCs
Gm42724	2.73803e-07	0.295105	0.27	0.058	0.00519131	DCs
Ech14	2.73839e-07	0.531136	0.459	0.149	0.00519198	DCs
Wdr53	2.83628e-07	0.256857	0.162	0.025	0.00537758	DCs
Vcp2	2.8467e-07	0.5174	0.622	0.24	0.00539734	DCs
Fos5	3.0931e-07	0.473407	0.649	0.254	0.00586452	DCs
Secisbp2	3.28183e-07	0.279347	0.27	0.058	0.00622236	DCs
BC029214	3.30964e-07	0.258084	0.324	0.078	0.00627508	DCs
Hipk2	3.55652e-07	0.373534	0.216	0.042	0.00674317	DCs
Fam21	3.66216e-07	0.479604	0.324	0.083	0.00694345	DCs
Tceb12	3.78647e-07	0.54151	0.568	0.198	0.00717914	DCs
Agps	3.85074e-07	0.250888	0.216	0.041	0.007301	DCs
Ubn2	3.85098e-07	0.376431	0.459	0.139	0.00730146	DCs
Nfkbid1	3.86794e-07	0.344513	0.297	0.071	0.00733362	DCs
Sat13	4.00535e-07	0.422303	0.676	0.253	0.00759414	DCs
Hmgcr	4.25167e-07	0.343511	0.27	0.061	0.00806116	DCs
Ncoa2	4.36068e-07	0.393094	0.324	0.08	0.00826785	DCs
Abhd17a1	4.3819e-07	0.50666	0.405	0.124	0.00830808	DCs
Csrp14	4.39e-07	0.382277	0.351	0.096	0.00832344	DCs
Gm265322	4.45095e-07	0.734077	0.405	0.123	0.008439	DCs
Gpr1325	4.45588e-07	0.632805	0.676	0.265	0.00844835	DCs
Map2k32	4.4995e-07	0.380081	0.405	0.115	0.00853106	DCs
Plekhm2	4.54294e-07	0.405538	0.162	0.025	0.00861342	DCs
Psmb102	4.75709e-07	0.443051	0.486	0.161	0.00901944	DCs
Ccr73	4.80376e-07	1.30041	0.811	0.517	0.00910793	DCs
Hspa54	4.83265e-07	0.796827	0.919	0.606	0.00916271	DCs
Sfmbt1	4.8378e-07	0.326428	0.135	0.019	0.00917247	DCs
Gm38126	4.85703e-07	0.353726	0.135	0.019	0.00920892	DCs
Akr1a12	4.94952e-07	0.315248	0.73	0.292	0.00938428	DCs
Atl3	5.17928e-07	0.301248	0.27	0.06	0.00981992	DCs
Glipr21	5.18116e-07	0.457485	0.243	0.051	0.00982347	DCs
Nptn2	5.20404e-07	0.35178	0.432	0.126	0.00986685	DCs
Rilpl21	5.22937e-07	0.686106	0.432	0.148	0.00991488	DCs
Gosr2	5.57587e-07	0.310219	0.27	0.061	0.0105718	DCs
Syk1	5.73582e-07	0.469562	0.378	0.109	0.0108751	DCs
Cbl	5.80338e-07	0.292998	0.297	0.071	0.0110032	DCs
Pik3r14	6.08743e-07	0.662237	0.568	0.223	0.0115418	DCs
H2-Q44	6.14177e-07	0.370601	0.649	0.235	0.0116448	DCs
Mrpl131	6.403e-07	0.25378	0.378	0.103	0.0121401	DCs
Map3k81	6.48326e-07	0.422992	0.216	0.044	0.0122923	DCs
Crip15	6.76353e-07	0.646989	0.946	0.581	0.0128236	DCs
N4bp3	6.98733e-07	0.378762	0.135	0.019	0.013248	DCs
Cfap36	7.17619e-07	0.338763	0.243	0.053	0.013606	DCs
Mkl1	7.36484e-07	0.260695	0.189	0.034	0.0139637	DCs
Ncoa72	7.4707e-07	0.60904	0.216	0.044	0.0141645	DCs
Wee1	7.56997e-07	0.32657	0.108	0.013	0.0143527	DCs
Nup62	7.74805e-07	0.390346	0.216	0.044	0.0146903	DCs
Sema4d	7.78055e-07	0.264377	0.243	0.051	0.0147519	DCs
Lrrfip12	7.89714e-07	0.615307	0.649	0.247	0.014973	DCs
Lamp13	7.90864e-07	0.650113	0.676	0.308	0.0149948	DCs
H2-Q7	8.28869e-07	0.370038	0.216	0.043	0.0157153	DCs
Wipf1	8.48302e-07	0.396177	0.27	0.065	0.0160838	DCs
Pip4k2a	8.53987e-07	0.306423	0.324	0.083	0.0161916	DCs
Rap1a1	8.5873e-07	0.645595	0.541	0.218	0.0162815	DCs
Lgals16	9.01169e-07	0.965611	0.486	0.195	0.0170862	DCs
Cflar1	9.24249e-07	0.750936	0.297	0.078	0.0175238	DCs
Ap2b1	9.36659e-07	0.316323	0.351	0.094	0.0177591	DCs
Irf14	9.71278e-07	0.543157	0.432	0.141	0.0184154	DCs
Ccnd13	1.12158e-06	0.403715	0.189	0.036	0.0212651	DCs
Fdps	1.23611e-06	0.261605	0.189	0.035	0.0234367	DCs
Surf41	1.24125e-06	0.393058	0.432	0.141	0.0235341	DCs
Rasa22	1.33849e-06	0.601439	0.405	0.134	0.0253777	DCs
Iqgap22	1.42797e-06	0.383972	0.297	0.076	0.0270743	DCs
Impact	1.50014e-06	0.344282	0.297	0.074	0.0284426	DCs
Cebpg2	1.56773e-06	0.389155	0.378	0.114	0.0297243	DCs
Leprot3	1.63191e-06	0.295078	0.27	0.064	0.0309409	DCs
Kdm6a	1.63604e-06	0.413671	0.324	0.087	0.0310193	DCs
Cmtm72	1.64578e-06	0.366697	0.351	0.099	0.0312039	DCs
Atxn7l1	1.67814e-06	0.281327	0.216	0.045	0.0318176	DCs
Luzp12	1.74779e-06	0.356401	0.243	0.055	0.033138	DCs
Rnf2161	1.76159e-06	0.383626	0.297	0.076	0.0333997	DCs
Xpr1	1.93911e-06	0.342846	0.297	0.076	0.0367656	DCs
Rab22a	2.01912e-06	0.259462	0.297	0.075	0.0382826	DCs
Il1b1	2.14841e-06	0.68445	0.135	0.02	0.0407338	DCs
Tle3	2.2003e-06	0.33673	0.297	0.077	0.0417176	DCs
9030624J02Rik	2.45712e-06	0.353276	0.162	0.029	0.046587	DCs
Cltc	2.52203e-06	0.33031	0.432	0.136	0.0478176	DCs
9430034N14Rik1	2.59617e-06	0.286955	0.135	0.02	0.0492233	DCs
Pde4b2	2.61307e-06	0.673465	0.568	0.249	0.0495439	DCs
Igfbp71	0	4.08184	0.951	0.016	0	Endothelial
Plvap	0	3.5898	0.866	0.004	0	Endothelial
Flt1	0	3.27588	0.841	0.001	0	Endothelial
Plpp31	0	3.25264	0.866	0.014	0	Endothelial
Fabp41	0	3.22701	0.744	0.007	0	Endothelial
Rbp7	0	3.17403	0.756	0.004	0	Endothelial
Emcn	0	3.09163	0.89	0.002	0	Endothelial
Sparc2	0	3.03643	0.89	0.013	0	Endothelial
Timp32	0	2.81159	0.817	0.005	0	Endothelial
Tm4sf11	0	2.80309	0.793	0.004	0	Endothelial
Egfl7	0	2.7631	0.78	0.005	0	Endothelial
Nrp11	0	2.71272	0.829	0.013	0	Endothelial
Kdr	0	2.69249	0.805	0.002	0	Endothelial
Igfbp3	0	2.66368	0.671	0.002	0	Endothelial
Plpp11	0	2.53161	0.732	0.005	0	Endothelial
Gpihbp1	0	2.34229	0.72	0	0	Endothelial
Plscr21	0	2.1077	0.683	0.008	0	Endothelial
Podxl	0	2.09781	0.732	0.003	0	Endothelial
Eng1	0	2.05438	0.683	0.009	0	Endothelial
Col4a12	0	2.03826	0.707	0.007	0	Endothelial
Sparcl12	0	2.02969	0.707	0.005	0	Endothelial
Esam	0	2.01885	0.732	0.001	0	Endothelial
Ramp21	0	1.87833	0.646	0.006	0	Endothelial
Cd300lg	0	1.8777	0.61	0.001	0	Endothelial
Ptprb	0	1.86216	0.683	0.001	0	Endothelial
Btnl9	0	1.85453	0.512	0	0	Endothelial
Sdpr	0	1.84426	0.61	0	0	Endothelial
Adgrl4	0	1.82724	0.671	0.001	0	Endothelial
Cav11	0	1.81869	0.671	0.002	0	Endothelial
Adgrf5	0	1.80176	0.585	0.001	0	Endothelial
Col4a21	0	1.7823	0.61	0.004	0	Endothelial
Cdh5	0	1.75338	0.634	0.001	0	Endothelial
Gng111	0	1.7053	0.61	0.004	0	Endothelial
Cyyr1	0	1.68111	0.61	0	0	Endothelial
Clec14a1	0	1.60216	0.524	0.002	0	Endothelial
Thrsp	0	1.42689	0.512	0.001	0	Endothelial
Exoc3l2	0	1.33726	0.463	0	0	Endothelial
Car4	1.39557e-303	1.66501	0.476	0.001	2.646e-299	Endothelial
Col13a1	9.99482e-303	1.39843	0.463	0	1.89502e-298	Endothelial
Jam31	3.67276e-292	1.46732	0.5	0.002	6.96355e-288	Endothelial
Tinagl11	2.50084e-287	1.72025	0.561	0.005	4.74159e-283	Endothelial
Apold1	6.9696e-280	1.66403	0.451	0.001	1.32144e-275	Endothelial
Clic5	9.74999e-279	1.17748	0.439	0.001	1.8486e-274	Endothelial
Gm13889	5.33382e-276	2.07497	0.634	0.009	1.01129e-271	Endothelial
Cd341	2.11597e-275	1.54682	0.573	0.006	4.01189e-271	Endothelial
Myct1	4.54622e-270	1.14018	0.402	0	8.61963e-266	Endothelial
Ushbp1	7.67679e-262	1.27871	0.402	0	1.45552e-257	Endothelial
Hspg21	1.27034e-260	1.59442	0.549	0.006	2.40856e-256	Endothelial
Bcam	1.95949e-256	1.23952	0.427	0.001	3.7152e-252	Endothelial
Prkcdbp1	2.75374e-252	1.48195	0.561	0.007	5.22109e-248	Endothelial
Esm1	1.16869e-250	2.35581	0.488	0.004	2.21584e-246	Endothelial
Mmrn2	8.58882e-244	1.3258	0.427	0.002	1.62844e-239	Endothelial
Epas11	1.61436e-241	1.92108	0.622	0.012	3.06083e-237	Endothelial
Cd931	3.99824e-238	1.59088	0.549	0.008	7.58067e-234	Endothelial
Ces2e1	7.48236e-238	1.05035	0.378	0.001	1.41866e-233	Endothelial
Fam167b	2.51669e-237	1.37711	0.427	0.002	4.77165e-233	Endothelial
Ptprg1	2.51676e-235	1.08391	0.415	0.002	4.77178e-231	Endothelial
Rasip1	1.92525e-234	1.341	0.463	0.004	3.65028e-230	Endothelial
Ecscr	8.23255e-232	1.20194	0.39	0.001	1.56089e-227	Endothelial
Acvrl11	1.08595e-231	1.39906	0.5	0.006	2.05896e-227	Endothelial
Tie1	1.49721e-229	1.06229	0.366	0.001	2.83871e-225	Endothelial
Grrp1	1.49721e-229	1.04456	0.366	0.001	2.83871e-225	Endothelial
Robo4	4.17257e-229	1.02457	0.341	0	7.91119e-225	Endothelial
C130074G19Rik	1.83669e-225	1.20622	0.39	0.002	3.48237e-221	Endothelial
Mfge82	1.41455e-219	1.85355	0.683	0.02	2.68198e-215	Endothelial
Ltbp42	3.20843e-219	1.72033	0.512	0.008	6.08319e-215	Endothelial
Thbd1	5.44357e-219	1.43568	0.439	0.004	1.0321e-214	Endothelial
Id1	3.51518e-216	1.31647	0.402	0.003	6.66478e-212	Endothelial
Dlc11	9.45701e-215	1.35105	0.439	0.004	1.79305e-210	Endothelial
Pcdh17	1.72108e-213	1.16261	0.341	0.001	3.26317e-209	Endothelial
Inhbb	7.95713e-213	1.15234	0.329	0	1.50867e-208	Endothelial
Plcb1	1.27882e-212	0.950785	0.329	0	2.42464e-208	Endothelial
Mgll2	1.26921e-210	2.48587	0.732	0.026	2.40643e-206	Endothelial
Serpinh12	5.83241e-207	1.62985	0.537	0.01	1.10582e-202	Endothelial
Nfib3	7.25176e-206	1.91249	0.756	0.029	1.37493e-201	Endothelial
Slc43a31	2.30027e-205	1.37785	0.451	0.006	4.36131e-201	Endothelial
Uaca	1.35175e-201	1.21676	0.463	0.007	2.56292e-197	Endothelial
Kank3	4.07704e-201	0.959708	0.354	0.002	7.73006e-197	Endothelial
Jam21	1.58099e-199	0.984231	0.341	0.001	2.99755e-195	Endothelial
Clec1a1	1.18476e-191	1.01914	0.329	0.001	2.24631e-187	Endothelial
Scarb1	1.09972e-189	1.43683	0.488	0.009	2.08506e-185	Endothelial
Sncg	7.38377e-189	0.971856	0.305	0.001	1.39996e-184	Endothelial
Dysf	3.36816e-188	0.914194	0.293	0	6.38603e-184	Endothelial
Slc9a3r2	1.69861e-186	1.99306	0.646	0.023	3.22056e-182	Endothelial
Arhgap311	1.20074e-185	1.71485	0.585	0.017	2.2766e-181	Endothelial
Pltp2	1.56799e-185	1.67361	0.61	0.019	2.97292e-181	Endothelial
Unc45b	9.40381e-181	0.860473	0.293	0.001	1.78296e-176	Endothelial
Tcf15	4.09311e-180	0.814804	0.268	0	7.76054e-176	Endothelial
Tek	2.4804e-177	0.940868	0.317	0.002	4.70284e-173	Endothelial
Piezo2	5.7594e-172	0.964131	0.256	0	1.09198e-167	Endothelial
Fam198b1	1.11594e-169	0.809527	0.305	0.002	2.11582e-165	Endothelial
Adamts12	3.50163e-168	1.53829	0.39	0.006	6.63909e-164	Endothelial
Kitl2	2.00445e-166	1.29307	0.427	0.008	3.80045e-162	Endothelial
Fgd5	7.84463e-166	0.818741	0.28	0.001	1.48734e-161	Endothelial
Bvht	1.36414e-165	0.96234	0.28	0.001	2.5864e-161	Endothelial
Slfn51	2.99797e-163	1.42552	0.476	0.012	5.68414e-159	Endothelial
Cdc42ep21	4.85787e-162	1.29145	0.402	0.007	9.21053e-158	Endothelial
Ifitm33	6.2854e-162	2.81086	0.915	0.072	1.19171e-157	Endothelial
Hbegf	6.1617e-161	1.8346	0.488	0.013	1.16826e-156	Endothelial
Ly6c12	1.45118e-160	2.88931	0.854	0.063	2.75143e-156	Endothelial
Gm16340	1.44949e-159	1.00661	0.329	0.003	2.74823e-155	Endothelial
Cxcl122	3.37399e-157	2.05891	0.415	0.008	6.39708e-153	Endothelial
Ldb2	1.60616e-156	0.7972	0.256	0.001	3.04527e-152	Endothelial
Tmem204	1.11171e-155	0.815102	0.244	0	2.10779e-151	Endothelial
Wwtr11	2.9438e-155	1.1563	0.39	0.007	5.58145e-151	Endothelial
Ehd2	8.45498e-152	0.87825	0.317	0.003	1.60306e-147	Endothelial
Gas62	7.83425e-147	1.54179	0.476	0.014	1.48537e-142	Endothelial
Hspb13	7.07233e-145	2.89768	0.866	0.072	1.34091e-140	Endothelial
Limch1	9.4421e-144	0.63508	0.256	0.001	1.79022e-139	Endothelial
Prex21	2.03633e-141	0.980599	0.293	0.003	3.86089e-137	Endothelial
App2	1.2284e-140	1.73447	0.707	0.044	2.32904e-136	Endothelial
Fermt23	5.88468e-139	1.28671	0.512	0.019	1.11574e-134	Endothelial
Arap3	1.03322e-137	0.852207	0.256	0.002	1.95898e-133	Endothelial
Sema7a	2.23994e-136	1.00436	0.329	0.005	4.24693e-132	Endothelial
Ptrf1	3.83191e-136	1.15525	0.366	0.008	7.2653e-132	Endothelial
Cav21	7.87738e-136	0.800145	0.244	0.001	1.49355e-131	Endothelial
Adamts91	1.5058e-135	1.0221	0.268	0.002	2.85499e-131	Endothelial
Oaz2	7.95932e-134	1.80569	0.598	0.031	1.50909e-129	Endothelial
Adcy4	1.82358e-132	0.587812	0.22	0.001	3.45752e-128	Endothelial
Ifitm22	8.73072e-131	2.12583	0.841	0.078	1.65535e-126	Endothelial
Osmr2	1.00191e-130	0.705303	0.268	0.003	1.89963e-126	Endothelial
Meox11	7.01705e-130	0.757156	0.244	0.002	1.33043e-125	Endothelial
Emp22	5.38884e-129	0.928796	0.354	0.008	1.02172e-124	Endothelial
Tspan9	6.57916e-128	0.795641	0.256	0.002	1.24741e-123	Endothelial
Spry4	1.164e-127	0.729062	0.232	0.001	2.20695e-123	Endothelial
Ednrb	1.80331e-127	0.895124	0.256	0.002	3.41908e-123	Endothelial
Apbb21	1.6366e-125	0.962581	0.341	0.007	3.10299e-121	Endothelial
Anxa31	2.53638e-125	1.17711	0.427	0.014	4.80897e-121	Endothelial
Gja11	7.18027e-125	0.736436	0.244	0.002	1.36138e-120	Endothelial
Sema6b	2.39817e-124	0.698197	0.207	0.001	4.54692e-120	Endothelial
Stc1	2.11358e-123	1.35506	0.256	0.003	4.00735e-119	Endothelial
Lama31	2.1891e-123	0.660726	0.195	0	4.15053e-119	Endothelial
Lims2	2.29252e-123	0.630238	0.195	0	4.34662e-119	Endothelial
Lmcd1	1.78797e-122	1.01311	0.305	0.005	3.38999e-118	Endothelial
Tnfsf10	3.9498e-122	0.799349	0.268	0.003	7.48882e-118	Endothelial
Ece11	4.12077e-122	1.56943	0.512	0.024	7.81297e-118	Endothelial
Selm3	8.9552e-122	1.36848	0.573	0.031	1.69791e-117	Endothelial
Lamb12	1.6361e-121	0.868598	0.293	0.005	3.10205e-117	Endothelial
Bcar11	4.57516e-120	0.867882	0.244	0.002	8.6745e-116	Endothelial
Tshz23	1.04159e-118	1.14578	0.402	0.013	1.97485e-114	Endothelial
Alpl1	1.64323e-118	0.957502	0.28	0.004	3.11556e-114	Endothelial
Vamp51	4.17181e-118	1.35377	0.5	0.023	7.90976e-114	Endothelial
Tns12	1.23877e-116	0.970447	0.366	0.01	2.3487e-112	Endothelial
Ccdc85a	2.72952e-115	0.673166	0.183	0	5.17517e-111	Endothelial
Gja4	3.28042e-115	0.828123	0.183	0	6.21968e-111	Endothelial
Upp1	2.01988e-114	0.757266	0.28	0.005	3.8297e-110	Endothelial
Alox12	4.48103e-114	0.6798	0.22	0.002	8.49604e-110	Endothelial
Cd1512	6.37332e-114	1.1808	0.476	0.022	1.20838e-109	Endothelial
Tmem88	1.18116e-113	0.935147	0.329	0.008	2.23948e-109	Endothelial
Dll4	5.5234e-112	0.732603	0.207	0.001	1.04724e-107	Endothelial
Sept41	6.65642e-112	0.869245	0.28	0.005	1.26206e-107	Endothelial
Pecam1	1.11874e-111	2.12214	0.732	0.069	2.12114e-107	Endothelial
Nostrin	5.54599e-109	0.779437	0.293	0.006	1.05152e-104	Endothelial
Parvb	3.08972e-108	0.635158	0.232	0.003	5.85811e-104	Endothelial
Ptprm	3.41164e-108	0.572282	0.183	0.001	6.46847e-104	Endothelial
Tspan12	1.36676e-107	1.0382	0.366	0.012	2.59137e-103	Endothelial
Sox7	3.49533e-107	0.608163	0.171	0	6.62714e-103	Endothelial
Tmem252	3.5762e-107	0.671933	0.171	0	6.78047e-103	Endothelial
Arhgef15	3.65893e-107	0.460028	0.171	0	6.93734e-103	Endothelial
Nes	7.19989e-107	0.756986	0.207	0.002	1.3651e-102	Endothelial
Iigp11	2.87068e-106	2.09306	0.488	0.026	5.4428e-102	Endothelial
Plxnd1	6.5545e-106	0.92241	0.305	0.007	1.24273e-101	Endothelial
Rai141	3.1684e-104	0.782712	0.232	0.003	6.00729e-100	Endothelial
Rab131	8.90346e-104	0.675249	0.244	0.004	1.6881e-99	Endothelial
Plk21	6.55956e-103	1.45388	0.463	0.024	1.24369e-98	Endothelial
Arhgap292	7.38165e-103	1.08652	0.415	0.018	1.39956e-98	Endothelial
B4galt4	5.54096e-102	0.733013	0.207	0.002	1.05057e-97	Endothelial
Notch4	6.87943e-102	0.707761	0.207	0.002	1.30434e-97	Endothelial
Lama41	6.66617e-101	0.837929	0.256	0.005	1.26391e-96	Endothelial
Adgrl21	1.58194e-100	0.755779	0.244	0.004	2.99935e-96	Endothelial
Fzd41	2.68683e-100	0.643915	0.232	0.003	5.09423e-96	Endothelial
Ptgs1	4.13123e-100	0.841509	0.232	0.003	7.83282e-96	Endothelial
Kctd12b	1.94047e-99	0.964453	0.293	0.007	3.67914e-95	Endothelial
Galnt181	4.0008e-99	0.562922	0.159	0	7.58551e-95	Endothelial
Cyp26b1	4.18704e-99	0.582992	0.159	0	7.93864e-95	Endothelial
Sox17	7.77987e-99	0.492656	0.146	0	1.47506e-94	Endothelial
Gm43508	7.77987e-99	0.396189	0.146	0	1.47506e-94	Endothelial
Caskin2	1.45453e-96	0.689134	0.22	0.003	2.75779e-92	Endothelial
Adgrg11	3.94849e-95	0.844486	0.305	0.009	7.48633e-91	Endothelial
Ddah21	4.06574e-95	0.997584	0.329	0.011	7.70864e-91	Endothelial
Ackr31	3.07309e-94	0.697538	0.195	0.002	5.82658e-90	Endothelial
Snai1	3.2629e-94	0.620207	0.171	0.001	6.18646e-90	Endothelial
2810025M15Rik1	3.4558e-94	0.89439	0.354	0.014	6.5522e-90	Endothelial
Col15a11	2.84228e-93	0.781771	0.232	0.004	5.38896e-89	Endothelial
Cpxm2	3.29727e-92	0.496045	0.159	0.001	6.25163e-88	Endothelial
Efnb2	8.32105e-92	0.897291	0.317	0.011	1.57767e-87	Endothelial
Plxna2	1.47568e-91	0.739603	0.183	0.002	2.79789e-87	Endothelial
Slc26a10	4.79221e-91	0.486716	0.146	0	9.08604e-87	Endothelial
Afap1l1	4.90179e-91	0.408895	0.146	0	9.2938e-87	Endothelial
Flt4	5.01387e-91	0.450179	0.146	0	9.5063e-87	Endothelial
Shroom4	9.90662e-91	0.523158	0.134	0	1.87829e-86	Endothelial
Sox18	9.90662e-91	0.472191	0.134	0	1.87829e-86	Endothelial
Erg	9.90662e-91	0.281905	0.134	0	1.87829e-86	Endothelial
Tspan151	4.81148e-90	0.838087	0.378	0.017	9.12256e-86	Endothelial
Emp11	6.03936e-90	1.36095	0.451	0.027	1.14506e-85	Endothelial
Rasal2	7.97322e-90	0.664544	0.22	0.004	1.51172e-85	Endothelial
Cmtm8	1.03422e-87	0.991266	0.341	0.014	1.96087e-83	Endothelial
Lamb22	1.8309e-87	0.775893	0.232	0.005	3.47138e-83	Endothelial
Pros1	3.34971e-87	0.741517	0.268	0.007	6.35106e-83	Endothelial
Abcg2	5.48825e-87	0.996324	0.329	0.013	1.04057e-82	Endothelial
Npr1	2.49778e-86	0.625764	0.159	0.001	4.73578e-82	Endothelial
Mcf2l	4.39455e-86	0.754899	0.207	0.003	8.33207e-82	Endothelial
Cyr612	5.545e-85	1.31414	0.317	0.012	1.05133e-80	Endothelial
Rsad2	8.84442e-85	1.06497	0.305	0.011	1.6769e-80	Endothelial
Fmo2	1.24648e-84	0.85505	0.378	0.018	2.36332e-80	Endothelial
Stard8	2.18734e-84	0.564504	0.146	0.001	4.14719e-80	Endothelial
Sgk11	5.87411e-84	1.85599	0.622	0.064	1.11373e-79	Endothelial
Cpne81	1.07026e-83	0.838878	0.28	0.009	2.02922e-79	Endothelial
Epha41	6.01525e-83	0.671635	0.183	0.002	1.14049e-78	Endothelial
AU021092	6.39763e-83	0.397257	0.134	0	1.21299e-78	Endothelial
Cldn5	1.25162e-82	1.50246	0.122	0	2.37307e-78	Endothelial
Aplnr	1.25162e-82	0.609038	0.122	0	2.37307e-78	Endothelial
Lrrc3b	1.25162e-82	0.391209	0.122	0	2.37307e-78	Endothelial
Dok4	1.27135e-82	0.633834	0.195	0.003	2.41048e-78	Endothelial
Hip11	2.07516e-82	0.704691	0.232	0.005	3.9345e-78	Endothelial
Mcc	3.3739e-82	0.617754	0.232	0.005	6.39692e-78	Endothelial
Nav11	5.33123e-82	0.789364	0.293	0.01	1.0108e-77	Endothelial
Dab2	3.93386e-81	0.836249	0.256	0.007	7.4586e-77	Endothelial
Nid11	1.35515e-80	0.699828	0.268	0.008	2.56937e-76	Endothelial
Nhsl2	1.34612e-78	0.520273	0.146	0.001	2.55224e-74	Endothelial
Sema3f	1.91309e-78	0.48877	0.146	0.001	3.62722e-74	Endothelial
Cd36	6.17094e-77	1.12775	0.28	0.01	1.17001e-72	Endothelial
Ly6a2	7.2729e-77	1.76928	0.683	0.087	1.37894e-72	Endothelial
Bmpr22	1.51641e-76	0.886059	0.293	0.012	2.87512e-72	Endothelial
Nuak1	1.9844e-76	0.414261	0.159	0.002	3.76242e-72	Endothelial
Spaca61	2.2842e-76	0.387348	0.159	0.002	4.33084e-72	Endothelial
Bcl6b	2.65621e-76	0.500438	0.134	0.001	5.03617e-72	Endothelial
Gpr4	2.65621e-76	0.354416	0.134	0.001	5.03617e-72	Endothelial
Tspan18	5.92079e-75	0.342337	0.122	0	1.12258e-70	Endothelial
Gm12002	1.57032e-74	0.472686	0.11	0	2.97733e-70	Endothelial
Gata2	1.57032e-74	0.416194	0.11	0	2.97733e-70	Endothelial
Hecw2	3.42996e-72	0.511388	0.159	0.002	6.50321e-68	Endothelial
Amotl22	3.29093e-71	0.665176	0.22	0.006	6.2396e-67	Endothelial
Ttll7	1.03371e-70	0.431895	0.134	0.001	1.95992e-66	Endothelial
Mpzl11	1.58643e-70	0.773584	0.256	0.009	3.00786e-66	Endothelial
Adam151	1.93918e-70	0.900036	0.28	0.012	3.67669e-66	Endothelial
Snrk	5.65663e-70	1.46439	0.598	0.071	1.0725e-65	Endothelial
Tjp11	8.28905e-70	0.690691	0.232	0.007	1.5716e-65	Endothelial
Dab2ip	2.88915e-69	0.602625	0.232	0.007	5.47783e-65	Endothelial
Sema6a1	1.47684e-68	0.391078	0.122	0.001	2.80008e-64	Endothelial
Stmn2	1.63509e-68	0.624276	0.122	0.001	3.10013e-64	Endothelial
Lrrc32	1.63628e-68	0.73472	0.256	0.01	3.1024e-64	Endothelial
Kif26a	1.73805e-68	0.309967	0.122	0.001	3.29533e-64	Endothelial
Meis23	1.81124e-68	1.18513	0.463	0.039	3.43412e-64	Endothelial
Phldb2	1.93919e-68	0.614041	0.159	0.002	3.67671e-64	Endothelial
Luzp11	3.79295e-68	1.20858	0.488	0.046	7.19143e-64	Endothelial
1810011O10Rik2	2.41734e-67	1.19632	0.463	0.04	4.58328e-63	Endothelial
Sptbn12	4.26375e-67	2.11659	0.841	0.191	8.08406e-63	Endothelial
Hspa12b	6.32722e-67	0.453343	0.11	0	1.19964e-62	Endothelial
Mall	6.46812e-67	0.462942	0.11	0	1.22636e-62	Endothelial
Ccm2l	6.75939e-67	0.362106	0.11	0	1.28158e-62	Endothelial
Prickle2	7.06373e-67	0.53479	0.11	0	1.33928e-62	Endothelial
Dchs1	7.38172e-67	0.32338	0.11	0	1.39957e-62	Endothelial
Sh2d3c	1.57511e-66	0.778135	0.28	0.013	2.98642e-62	Endothelial
Akap121	2.40241e-66	1.25128	0.28	0.013	4.55497e-62	Endothelial
Myo61	4.74361e-66	0.822808	0.341	0.02	8.99388e-62	Endothelial
Sash12	5.22036e-66	0.828897	0.293	0.014	9.8978e-62	Endothelial
Ebf3	5.44235e-66	0.483837	0.134	0.001	1.03187e-61	Endothelial
Tcf41	5.5996e-66	1.45874	0.78	0.131	1.06168e-61	Endothelial
Ctnnd11	1.04583e-65	0.536149	0.195	0.005	1.98288e-61	Endothelial
Rnd11	1.21522e-65	0.619841	0.171	0.003	2.30406e-61	Endothelial
Pls32	1.41963e-65	0.698411	0.22	0.007	2.69162e-61	Endothelial
Cd200	6.39734e-65	0.936682	0.378	0.026	1.21294e-60	Endothelial
Ehd4	7.93059e-64	1.70192	0.732	0.13	1.50364e-59	Endothelial
Myo1b1	1.36959e-63	0.489833	0.195	0.005	2.59674e-59	Endothelial
Jup1	3.59347e-63	0.941942	0.39	0.029	6.81321e-59	Endothelial
8430408G22Rik	3.90177e-63	0.486904	0.122	0.001	7.39776e-59	Endothelial
Rhoj2	4.92957e-63	0.902391	0.329	0.02	9.34646e-59	Endothelial
Mapk12	6.14902e-63	0.718617	0.28	0.014	1.16585e-58	Endothelial
Tmem1401	4.08547e-62	0.613891	0.22	0.008	7.74606e-58	Endothelial
Vcl1	8.77846e-62	0.81705	0.305	0.017	1.6644e-57	Endothelial
Palm	1.25986e-61	0.421502	0.134	0.002	2.38869e-57	Endothelial
Rgl11	5.49441e-61	0.763727	0.256	0.012	1.04174e-56	Endothelial
Crim1	4.34845e-60	1.06097	0.402	0.034	8.24466e-56	Endothelial
Trim471	4.54492e-60	0.576159	0.22	0.008	8.61716e-56	Endothelial
Rtp4	5.49875e-60	0.936567	0.354	0.025	1.04256e-55	Endothelial
Etl41	6.43308e-60	0.671592	0.207	0.007	1.21971e-55	Endothelial
Calcrl	1.35928e-59	0.832977	0.317	0.02	2.57719e-55	Endothelial
Rbms12	1.96422e-59	1.36395	0.732	0.133	3.72415e-55	Endothelial
Tns2	3.87457e-59	0.485429	0.159	0.003	7.34619e-55	Endothelial
Pik3r3	5.83562e-59	0.456633	0.159	0.003	1.10643e-54	Endothelial
S100a162	1.11387e-58	1.04562	0.439	0.043	2.1119e-54	Endothelial
Syne1	1.1172e-58	0.919549	0.354	0.026	2.11821e-54	Endothelial
Clstn12	1.82918e-58	1.14349	0.439	0.043	3.46812e-54	Endothelial
Cyp4b1	1.89303e-58	0.435368	0.122	0.001	3.58918e-54	Endothelial
Pdgfb1	2.28704e-58	0.639946	0.207	0.007	4.33624e-54	Endothelial
Cdr2l	2.33187e-58	0.293129	0.122	0.001	4.42122e-54	Endothelial
Slco2a11	2.97172e-58	0.616777	0.146	0.003	5.63438e-54	Endothelial
Gstm14	4.08558e-58	0.949033	0.378	0.03	7.74626e-54	Endothelial
Itga1	4.79816e-58	0.463739	0.146	0.003	9.0973e-54	Endothelial
Ier34	5.12502e-58	2.13589	0.634	0.102	9.71704e-54	Endothelial
Synpo1	8.39829e-58	0.366362	0.134	0.002	1.59232e-53	Endothelial
Rasgrf2	9.22722e-58	0.362985	0.134	0.002	1.74948e-53	Endothelial
Arhgef122	9.57788e-58	1.00763	0.39	0.033	1.81597e-53	Endothelial
Rras2	1.38465e-57	1.04742	0.402	0.036	2.6253e-53	Endothelial
9430020K01Rik	2.23847e-57	0.411973	0.183	0.005	4.24413e-53	Endothelial
Ifi44	3.76763e-57	0.853152	0.268	0.014	7.14344e-53	Endothelial
Mllt42	1.30415e-56	0.838329	0.317	0.021	2.47267e-52	Endothelial
Tgm2	2.47186e-56	0.523689	0.207	0.008	4.68664e-52	Endothelial
BC028528	2.80151e-56	0.934178	0.317	0.021	5.31166e-52	Endothelial
Cald13	4.57964e-56	1.09519	0.39	0.034	8.68299e-52	Endothelial
Rgcc	8.20332e-56	1.87224	0.707	0.139	1.55535e-51	Endothelial
Mcam	1.8897e-55	0.407648	0.11	0.001	3.58286e-51	Endothelial
Itih51	3.37314e-55	0.866347	0.244	0.012	6.39547e-51	Endothelial
Crip21	1.06777e-54	1.48733	0.646	0.109	2.02449e-50	Endothelial
Isg15	1.28479e-54	1.91241	0.561	0.079	2.43596e-50	Endothelial
Pmp222	1.40204e-54	0.735915	0.268	0.015	2.65827e-50	Endothelial
Syne22	1.85917e-54	0.975622	0.402	0.038	3.52499e-50	Endothelial
Adamts41	2.18155e-54	0.375381	0.122	0.002	4.13622e-50	Endothelial
Synm1	2.25332e-54	0.333072	0.122	0.002	4.2723e-50	Endothelial
Clic42	6.08348e-54	1.46336	0.598	0.093	1.15343e-49	Endothelial
Nedd43	1.12412e-53	1.08058	0.5	0.061	2.13132e-49	Endothelial
Vat12	3.01805e-53	0.977247	0.402	0.039	5.72222e-49	Endothelial
Aplp22	4.11009e-53	1.42856	0.72	0.146	7.79273e-49	Endothelial
Id31	6.15714e-53	1.72258	0.524	0.072	1.16739e-48	Endothelial
Arhgef7	1.64594e-52	0.954634	0.354	0.03	3.12071e-48	Endothelial
Wwc22	1.83287e-52	0.740549	0.268	0.016	3.47512e-48	Endothelial
Pdzd22	2.73512e-52	0.545764	0.207	0.009	5.18578e-48	Endothelial
Lipe	9.95631e-52	0.694349	0.256	0.015	1.88772e-47	Endothelial
Arc1	1.0255e-51	0.626295	0.171	0.005	1.94435e-47	Endothelial
Tsc22d13	2.63864e-51	1.11767	0.512	0.066	5.00285e-47	Endothelial
Chst15	2.8128e-51	0.904152	0.256	0.015	5.33308e-47	Endothelial
2700081O15Rik	2.37216e-50	0.420188	0.146	0.004	4.49762e-46	Endothelial
Zfp5032	4.35363e-50	0.560837	0.171	0.006	8.25448e-46	Endothelial
Rhoc2	8.47643e-50	0.920127	0.354	0.032	1.60713e-45	Endothelial
Cd811	4.62915e-49	1.84503	0.841	0.263	8.77688e-45	Endothelial
Gbp7	1.1774e-48	1.0437	0.415	0.046	2.23236e-44	Endothelial
Cdkn1a2	2.07269e-48	2.03692	0.646	0.131	3.92981e-44	Endothelial
Ace1	3.60291e-48	0.709776	0.146	0.004	6.83111e-44	Endothelial
She	1.18241e-47	0.345385	0.122	0.002	2.24185e-43	Endothelial
Arl4d	1.33101e-47	0.586599	0.195	0.009	2.52359e-43	Endothelial
Dock1	1.48759e-47	0.615202	0.207	0.01	2.82047e-43	Endothelial
Myo10	2.18705e-47	0.705338	0.268	0.018	4.14665e-43	Endothelial
Hlx	2.81163e-47	0.375335	0.11	0.002	5.33084e-43	Endothelial
Tril2	2.94622e-47	0.351641	0.11	0.002	5.58603e-43	Endothelial
Lima13	8.26372e-47	0.858707	0.293	0.022	1.5668e-42	Endothelial
Vwa12	8.50972e-47	0.646884	0.171	0.006	1.61344e-42	Endothelial
Dusp11	2.16461e-46	1.63732	0.707	0.16	4.10411e-42	Endothelial
Grb101	2.34881e-46	0.422903	0.134	0.003	4.45335e-42	Endothelial
Lrp31	2.40882e-46	0.390725	0.134	0.003	4.56712e-42	Endothelial
Kifc3	2.50169e-46	0.606621	0.134	0.003	4.74321e-42	Endothelial
Cxx1a1	2.70601e-46	0.841953	0.232	0.014	5.13059e-42	Endothelial
Bace22	2.7325e-46	0.333074	0.134	0.003	5.18081e-42	Endothelial
Rapgef3	5.8938e-46	0.456709	0.195	0.009	1.11746e-41	Endothelial
Ndrg11	7.80297e-46	1.09333	0.415	0.048	1.47944e-41	Endothelial
Ckb1	8.11033e-46	0.771294	0.28	0.021	1.53772e-41	Endothelial
Rbpms2	8.44109e-46	0.601069	0.22	0.012	1.60043e-41	Endothelial
Dock6	8.79085e-46	0.363656	0.146	0.004	1.66675e-41	Endothelial
Scn1b2	1.56732e-45	0.681333	0.207	0.011	2.97163e-41	Endothelial
Egr13	2.02608e-45	1.7846	0.598	0.11	3.84145e-41	Endothelial
Tmem176b4	5.79246e-45	1.00103	0.573	0.089	1.09825e-40	Endothelial
Gm44005	6.3998e-45	0.411692	0.122	0.003	1.2134e-40	Endothelial
Smtn1	7.1237e-45	0.32556	0.122	0.003	1.35065e-40	Endothelial
Rasl11a1	7.21973e-45	0.403741	0.122	0.003	1.36886e-40	Endothelial
Cdc42bpb1	1.09567e-44	0.72451	0.244	0.016	2.07739e-40	Endothelial
Amotl12	1.42063e-44	0.646744	0.244	0.016	2.69351e-40	Endothelial
Hspa1a2	1.64077e-44	1.92778	0.768	0.201	3.1109e-40	Endothelial
Yap1	2.91307e-44	0.42352	0.159	0.006	5.52317e-40	Endothelial
Procr	3.21364e-44	0.611961	0.134	0.004	6.09306e-40	Endothelial
Pcdh1	4.13654e-44	0.446853	0.134	0.004	7.84288e-40	Endothelial
Lpcat1	8.37728e-44	0.923578	0.329	0.031	1.58833e-39	Endothelial
Phf11d1	1.89826e-43	0.617143	0.22	0.013	3.5991e-39	Endothelial
Acer2	2.23607e-43	0.730438	0.22	0.013	4.23959e-39	Endothelial
Notch11	2.25983e-43	1.1977	0.427	0.056	4.28463e-39	Endothelial
Rdx	6.254e-43	1.69624	0.707	0.19	1.18576e-38	Endothelial
Apoe2	7.50461e-43	0.304757	0.659	0.121	1.42287e-38	Endothelial
Fmo11	1.85676e-42	0.482423	0.122	0.003	3.52041e-38	Endothelial
Cebpd3	1.91419e-42	0.99236	0.415	0.052	3.6293e-38	Endothelial
Epha21	2.65372e-42	0.410891	0.146	0.005	5.03146e-38	Endothelial
Ifit3	3.61104e-42	0.709083	0.22	0.013	6.84653e-38	Endothelial
Rnd32	1.31485e-41	0.488269	0.195	0.01	2.49295e-37	Endothelial
Agrn1	1.38657e-41	0.526082	0.159	0.006	2.62893e-37	Endothelial
Tnfaip11	3.17518e-41	0.974467	0.378	0.045	6.02014e-37	Endothelial
Lifr1	4.34699e-41	0.636298	0.22	0.014	8.24189e-37	Endothelial
Klf42	4.97441e-41	1.6491	0.671	0.158	9.43149e-37	Endothelial
Sertad12	6.34637e-41	1.17899	0.476	0.074	1.20327e-36	Endothelial
Icam2	9.04627e-41	1.09698	0.378	0.046	1.71517e-36	Endothelial
Nos3	2.25022e-40	0.444409	0.122	0.003	4.26643e-36	Endothelial
Tfpi1	2.49312e-40	0.406646	0.134	0.004	4.72695e-36	Endothelial
Rgs3	4.686e-40	0.512771	0.22	0.014	8.88465e-36	Endothelial
Rasgrp3	5.50448e-40	0.867812	0.354	0.04	1.04365e-35	Endothelial
Ctdspl1	6.89274e-40	0.554032	0.232	0.016	1.30686e-35	Endothelial
Cdc42ep4	2.12531e-39	0.724123	0.232	0.016	4.02959e-35	Endothelial
Plscr1	2.23655e-39	0.669993	0.207	0.013	4.2405e-35	Endothelial
Cbfa2t3	4.96807e-39	0.648244	0.232	0.016	9.41946e-35	Endothelial
Mafb1	5.8256e-39	0.71357	0.22	0.015	1.10453e-34	Endothelial
Gm12892	1.36079e-38	0.318908	0.11	0.003	2.58006e-34	Endothelial
Itga5	1.59666e-38	0.423017	0.134	0.005	3.02727e-34	Endothelial
Ifit11	1.84192e-38	0.988878	0.232	0.017	3.49227e-34	Endothelial
Dennd3	2.56098e-38	0.305342	0.134	0.005	4.85562e-34	Endothelial
Fosb3	4.31252e-38	1.75203	0.744	0.229	8.17654e-34	Endothelial
Fkbp92	7.98611e-38	0.633392	0.183	0.01	1.51417e-33	Endothelial
Eva1b1	9.52357e-38	0.712495	0.378	0.047	1.80567e-33	Endothelial
Ctla2a	1.05734e-37	1.40714	0.695	0.171	2.00472e-33	Endothelial
Efnb11	3.13302e-37	0.651617	0.171	0.009	5.9402e-33	Endothelial
Fbln22	6.60706e-37	0.986169	0.134	0.005	1.2527e-32	Endothelial
Klf7	7.38313e-37	1.05319	0.585	0.127	1.39984e-32	Endothelial
Elk3	1.26815e-36	0.875764	0.305	0.032	2.40441e-32	Endothelial
Calu1	1.75342e-36	1.05588	0.415	0.062	3.32448e-32	Endothelial
Rgs12	2.15916e-36	0.359101	0.146	0.006	4.09377e-32	Endothelial
Stox21	2.32791e-36	0.360971	0.11	0.003	4.41372e-32	Endothelial
C530043K16Rik	2.75399e-36	0.330321	0.11	0.003	5.22156e-32	Endothelial
Tbxa2r	6.43117e-36	0.684205	0.22	0.016	1.21935e-31	Endothelial
Dst1	8.42201e-36	0.573533	0.22	0.016	1.59681e-31	Endothelial
Itm2b2	1.30377e-35	1.44907	0.951	0.655	2.47195e-31	Endothelial
Mprip1	2.50875e-35	0.706237	0.378	0.051	4.7566e-31	Endothelial
Serpinb6a2	6.37028e-35	0.885777	0.427	0.066	1.2078e-30	Endothelial
Cx3cl12	9.65168e-35	0.466958	0.122	0.004	1.82996e-30	Endothelial
Sema4c	1.11019e-34	0.587973	0.159	0.008	2.10491e-30	Endothelial
Palmd1	1.1958e-34	0.82145	0.256	0.024	2.26724e-30	Endothelial
Slco2b1	1.22539e-34	0.427868	0.122	0.004	2.32334e-30	Endothelial
Nrp2	1.66326e-34	0.763029	0.207	0.015	3.15354e-30	Endothelial
Pxdn1	2.02395e-34	0.51445	0.11	0.003	3.83741e-30	Endothelial
Wdfy3	2.29337e-34	0.333246	0.11	0.003	4.34823e-30	Endothelial
Rps4l1	4.07415e-34	0.489517	0.146	0.007	7.7246e-30	Endothelial
Tspan171	5.44059e-34	0.381821	0.171	0.01	1.03154e-29	Endothelial
Hspa1b3	1.2138e-33	1.48933	0.622	0.157	2.30136e-29	Endothelial
Tnfrsf10b1	1.27276e-33	0.581493	0.159	0.009	2.41315e-29	Endothelial
Ifi44l	4.63273e-33	0.493201	0.146	0.007	8.78366e-29	Endothelial
Cpd1	4.98367e-33	0.773339	0.378	0.056	9.44904e-29	Endothelial
Rbfox22	7.18496e-33	0.46989	0.134	0.006	1.36227e-28	Endothelial
Sult1a1	1.22869e-32	0.363364	0.11	0.004	2.3296e-28	Endothelial
Jun2	1.26835e-32	1.77215	0.793	0.327	2.40479e-28	Endothelial
Anxa22	1.58981e-32	0.972847	0.476	0.087	3.01428e-28	Endothelial
Map4k31	1.78495e-32	0.379481	0.159	0.009	3.38426e-28	Endothelial
Ceacam12	3.3773e-32	0.667864	0.244	0.023	6.40337e-28	Endothelial
Tnfrsf1a2	4.77791e-32	0.761292	0.354	0.05	9.05891e-28	Endothelial
Cttnbp2nl1	5.2615e-32	0.370449	0.146	0.008	9.9758e-28	Endothelial
Gm12250	8.52778e-32	0.609585	0.22	0.019	1.61687e-27	Endothelial
Cd24a1	8.81451e-32	1.47574	0.72	0.236	1.67123e-27	Endothelial
Tcf7l11	1.09514e-31	0.376063	0.122	0.005	2.07639e-27	Endothelial
Nod1	1.10817e-31	0.412599	0.159	0.009	2.10108e-27	Endothelial
Lrrc8a	1.22975e-31	0.777365	0.305	0.038	2.3316e-27	Endothelial
Laptm4a2	2.48677e-31	1.19134	0.732	0.252	4.71493e-27	Endothelial
Tmem176a2	4.18264e-31	1.06724	0.476	0.089	7.93029e-27	Endothelial
Sbf22	5.514e-31	0.529618	0.195	0.015	1.04545e-26	Endothelial
4930503L19Rik	6.19534e-31	0.425774	0.159	0.01	1.17464e-26	Endothelial
Hotairm1	6.25949e-31	0.345317	0.11	0.004	1.1868e-26	Endothelial
Fam101b	6.38303e-31	1.21445	0.561	0.132	1.21022e-26	Endothelial
Gamt1	6.38886e-31	0.333296	0.11	0.004	1.21133e-26	Endothelial
Mageh1	6.72401e-31	0.343481	0.11	0.004	1.27487e-26	Endothelial
Cmtm31	7.09217e-31	0.623407	0.195	0.015	1.34468e-26	Endothelial
Actn4	1.55197e-30	0.929902	0.5	0.109	2.94253e-26	Endothelial
Hyal2	1.79652e-30	0.349489	0.134	0.007	3.40621e-26	Endothelial
Nid21	2.06642e-30	0.409119	0.122	0.005	3.91792e-26	Endothelial
Adam10	2.27691e-30	0.78863	0.378	0.06	4.31702e-26	Endothelial
Ctnna12	8.14485e-30	0.872651	0.354	0.054	1.54426e-25	Endothelial
Stab1	1.74784e-29	0.488634	0.11	0.004	3.3139e-25	Endothelial
Capn21	1.77255e-29	0.891558	0.341	0.05	3.36075e-25	Endothelial
Tnfrsf12a2	1.82885e-29	0.790464	0.28	0.034	3.4675e-25	Endothelial
Arl15	1.939e-29	0.448508	0.159	0.01	3.67634e-25	Endothelial
Rassf11	2.23899e-29	1.08576	0.488	0.107	4.24513e-25	Endothelial
Gm49511	3.67388e-29	0.425122	0.122	0.006	6.96568e-25	Endothelial
Fcgrt1	7.74412e-29	0.654013	0.268	0.032	1.46828e-24	Endothelial
Bnip21	8.85932e-29	0.763703	0.39	0.067	1.67973e-24	Endothelial
Ctsl2	1.14455e-28	1.36131	0.646	0.2	2.17007e-24	Endothelial
Nectin21	1.53518e-28	0.508686	0.183	0.015	2.91069e-24	Endothelial
Rapgef4	2.35782e-28	0.484273	0.183	0.015	4.47043e-24	Endothelial
Efna11	3.25301e-28	0.555976	0.195	0.017	6.16771e-24	Endothelial
Hmbox1	4.86607e-28	0.842572	0.268	0.033	9.22607e-24	Endothelial
Trib13	7.66973e-28	0.755252	0.329	0.049	1.45418e-23	Endothelial
Irgm12	7.8724e-28	0.804393	0.256	0.03	1.49261e-23	Endothelial
Rarg2	1.37994e-27	0.501467	0.183	0.015	2.61637e-23	Endothelial
Eepd1	1.41124e-27	0.307626	0.134	0.008	2.6757e-23	Endothelial
Hes12	1.48889e-27	1.04188	0.354	0.059	2.82293e-23	Endothelial
Socs31	1.54833e-27	1.1478	0.524	0.13	2.93564e-23	Endothelial
Bag32	1.96867e-27	0.791698	0.341	0.054	3.73259e-23	Endothelial
Leprot1	1.97828e-27	0.820673	0.354	0.059	3.75082e-23	Endothelial
Tnfaip2	3.34186e-27	0.420656	0.183	0.015	6.33616e-23	Endothelial
Mapk32	4.44545e-27	0.800253	0.317	0.047	8.42856e-23	Endothelial
Pim3	6.03447e-27	1.21005	0.512	0.131	1.14414e-22	Endothelial
Gcc11	8.44979e-27	0.494086	0.183	0.016	1.60208e-22	Endothelial
Itm2a1	1.07822e-26	0.764288	0.305	0.044	2.0443e-22	Endothelial
S100a131	1.41868e-26	1.22975	0.598	0.182	2.68983e-22	Endothelial
Nxn	2.37606e-26	0.610971	0.232	0.026	4.50502e-22	Endothelial
Sntb21	4.58697e-26	0.600926	0.256	0.032	8.6969e-22	Endothelial
Nbea3	6.32967e-26	0.437577	0.134	0.008	1.20011e-21	Endothelial
Cst31	6.3663e-26	0.341467	0.902	0.516	1.20705e-21	Endothelial
Slc39a12	7.44258e-26	0.662417	0.22	0.024	1.41111e-21	Endothelial
Smagp	9.38898e-26	0.602019	0.244	0.029	1.78015e-21	Endothelial
Adarb11	1.22401e-25	0.401088	0.11	0.005	2.32072e-21	Endothelial
Magi1	1.43851e-25	0.259868	0.11	0.005	2.72742e-21	Endothelial
Sptan11	1.57621e-25	1.02905	0.561	0.156	2.98849e-21	Endothelial
Csf12	1.78592e-25	0.487633	0.146	0.01	3.3861e-21	Endothelial
Nrarp	2.3243e-25	0.565335	0.195	0.019	4.40688e-21	Endothelial
Map1b1	3.91636e-25	0.366139	0.122	0.007	7.42541e-21	Endothelial
Srf1	1.15075e-24	0.673121	0.268	0.037	2.18181e-20	Endothelial
Oasl21	1.37974e-24	0.422906	0.171	0.015	2.61598e-20	Endothelial
Nucb12	2.37466e-24	0.846545	0.366	0.07	4.50235e-20	Endothelial
Git1	2.39907e-24	0.511517	0.183	0.017	4.54863e-20	Endothelial
St3gal4	2.47291e-24	0.581974	0.183	0.017	4.68864e-20	Endothelial
Bst21	3.18506e-24	0.939681	0.5	0.13	6.03887e-20	Endothelial
Mtus11	4.77471e-24	0.477977	0.171	0.015	9.05286e-20	Endothelial
Tspan42	1.01801e-23	0.479687	0.146	0.011	1.93014e-19	Endothelial
St6galnac2	1.04732e-23	0.597707	0.244	0.032	1.98572e-19	Endothelial
Ifi2031	1.05486e-23	1.01493	0.488	0.126	2.00001e-19	Endothelial
Stom	1.14059e-23	0.347435	0.11	0.006	2.16256e-19	Endothelial
Socs23	1.19663e-23	0.540669	0.244	0.031	2.26881e-19	Endothelial
Cnn31	1.21102e-23	0.719132	0.39	0.078	2.29609e-19	Endothelial
Ctnnb11	1.39235e-23	0.890525	0.573	0.174	2.6399e-19	Endothelial
Cyp2d22	1.39855e-23	0.391065	0.11	0.006	2.65165e-19	Endothelial
Ier5l	1.52465e-23	1.11902	0.415	0.093	2.89075e-19	Endothelial
Gadd45b2	1.60277e-23	1.00098	0.561	0.159	3.03884e-19	Endothelial
Phldb11	1.61054e-23	0.44007	0.122	0.008	3.05359e-19	Endothelial
Bik	1.93591e-23	0.312959	0.122	0.008	3.67048e-19	Endothelial
mt-Rnr2	3.79853e-23	0.738841	1	0.926	7.20202e-19	Endothelial
Fam65a	6.20978e-23	0.345993	0.171	0.016	1.17737e-18	Endothelial
Fndc3b1	7.84425e-23	0.37417	0.159	0.014	1.48727e-18	Endothelial
Tmbim12	9.07806e-23	0.486764	0.22	0.027	1.7212e-18	Endothelial
Ctnnbip11	9.75481e-23	0.575015	0.183	0.019	1.84951e-18	Endothelial
Slc39a101	1.44058e-22	0.449832	0.134	0.01	2.73133e-18	Endothelial
Igf11	1.56115e-22	0.336563	0.11	0.006	2.95994e-18	Endothelial
Xaf11	1.87334e-22	0.456218	0.159	0.014	3.55184e-18	Endothelial
Ptms2	1.93923e-22	0.863015	0.476	0.116	3.67678e-18	Endothelial
F11r1	5.65409e-22	0.287988	0.122	0.008	1.07202e-17	Endothelial
Arhgef401	6.58797e-22	0.385352	0.11	0.007	1.24908e-17	Endothelial
Fos4	6.9791e-22	1.76116	0.646	0.248	1.32324e-17	Endothelial
Slc44a1	7.13552e-22	0.696396	0.183	0.02	1.35289e-17	Endothelial
Mgat4b1	7.20923e-22	0.36608	0.134	0.01	1.36687e-17	Endothelial
Tmem159	1.49571e-21	0.490164	0.146	0.013	2.83586e-17	Endothelial
Tmem2051	2.74218e-21	0.612367	0.244	0.036	5.19917e-17	Endothelial
Ppfibp1	2.83134e-21	0.429165	0.171	0.017	5.36821e-17	Endothelial
Sepp11	2.94319e-21	0.857639	0.451	0.116	5.58029e-17	Endothelial
Ets21	3.00307e-21	0.873322	0.415	0.096	5.69383e-17	Endothelial
Sertad22	3.51306e-21	0.685975	0.378	0.081	6.66077e-17	Endothelial
Piezo1	3.69105e-21	0.446342	0.195	0.023	6.99823e-17	Endothelial
Gngt2	4.69843e-21	0.720895	0.402	0.092	8.90823e-17	Endothelial
Atf34	4.93727e-21	1.16957	0.585	0.201	9.36107e-17	Endothelial
Marcks1	6.31982e-21	0.777494	0.341	0.066	1.19824e-16	Endothelial
Ipo11	6.81549e-21	0.529175	0.207	0.026	1.29222e-16	Endothelial
Nfe2l21	7.65201e-21	0.671944	0.341	0.067	1.45082e-16	Endothelial
4931406P16Rik	7.96017e-21	0.672469	0.28	0.047	1.50925e-16	Endothelial
Fam114a11	9.62174e-21	0.288563	0.122	0.009	1.82428e-16	Endothelial
Ifih1	9.87591e-21	0.471443	0.146	0.013	1.87247e-16	Endothelial
Spred1	1.10263e-20	0.430279	0.159	0.016	2.09059e-16	Endothelial
Ubc1	1.61248e-20	0.988746	0.951	0.888	3.05726e-16	Endothelial
Irf12	1.62396e-20	1.0723	0.476	0.136	3.07902e-16	Endothelial
Sh3bgrl1	2.02335e-20	0.676712	0.39	0.088	3.83627e-16	Endothelial
Itgb12	2.04248e-20	0.826505	0.39	0.091	3.87255e-16	Endothelial
Ly6e1	2.41137e-20	0.95995	0.659	0.26	4.57195e-16	Endothelial
Il6st1	2.46357e-20	0.956357	0.39	0.091	4.67094e-16	Endothelial
Zfp704	2.54722e-20	0.349547	0.11	0.007	4.82953e-16	Endothelial
Hmox12	2.85818e-20	0.433461	0.207	0.026	5.4191e-16	Endothelial
Fez2	3.31448e-20	0.617308	0.232	0.034	6.28426e-16	Endothelial
Ahnak1	7.52915e-20	0.872989	0.549	0.175	1.42753e-15	Endothelial
Nckap11	8.66857e-20	0.408708	0.159	0.016	1.64356e-15	Endothelial
Dhrs32	9.57369e-20	0.644721	0.268	0.046	1.81517e-15	Endothelial
Prkab1	1.06081e-19	0.554813	0.256	0.042	2.0113e-15	Endothelial
Timeless	1.60897e-19	0.311723	0.122	0.01	3.05062e-15	Endothelial
Dennd5b1	1.66537e-19	0.451069	0.195	0.025	3.15754e-15	Endothelial
Ift432	1.69684e-19	0.316256	0.122	0.01	3.21721e-15	Endothelial
Rab122	2.45504e-19	0.462447	0.244	0.038	4.65475e-15	Endothelial
Rnf2131	2.77358e-19	0.710939	0.268	0.047	5.2587e-15	Endothelial
Prdx42	2.89466e-19	0.656526	0.354	0.078	5.48828e-15	Endothelial
Lmna1	3.46613e-19	1.24208	0.634	0.252	6.57178e-15	Endothelial
Tsen341	3.72939e-19	0.457314	0.207	0.028	7.07093e-15	Endothelial
Anxa52	4.22039e-19	0.906777	0.512	0.162	8.00187e-15	Endothelial
Gnas2	4.7837e-19	0.881877	0.866	0.721	9.06989e-15	Endothelial
Trip101	5.25846e-19	0.294464	0.11	0.008	9.97005e-15	Endothelial
[truncated: 5,343 more rows]

## Sheet: PG Control unsupervised
Supplemental Table S1. Gene lists, related to Figure 1
List of cluster-defining genes in control sample determined with SEURAT using FindAllMarkers function and adjusted p-value of 0.05 as measure of significance.
*Cluster numbers correspond to Figure S1 A
Gene	p_val	avg_logFC	pct.1	pct.2	p_val_adj	cluster*
Cd79a	0	2.87925	0.98	0.028	0	0
Ebf1	0	2.50986	0.943	0.043	0	0
Cd74	0	2.24042	1	0.194	0	0
H2-Ab1	0	2.12198	0.994	0.1	0	0
H2-Aa	0	2.05403	0.996	0.128	0	0
Mef2c	0	2.04206	0.875	0.063	0	0
Ighd	0	1.91547	0.741	0.018	0	0
Cd79b	0	1.83617	0.635	0.022	0	0
H2-Eb1	0	1.82617	0.996	0.129	0	0
Fcmr	0	1.82444	0.672	0.013	0	0
Ms4a1	0	1.79601	0.695	0.01	0	0
Napsa	0	1.74934	0.724	0.032	0	0
Tnfrsf13c	0	1.65588	0.645	0.016	0	0
Ifi30	0	1.58922	0.752	0.078	0	0
Bank1	0	1.58572	0.626	0.012	0	0
Igkc	0	1.48282	0.976	0.14	0	0
Ighm	0	1.22678	0.916	0.143	0	0
H2-DMa	1.00388e-281	1.29128	0.678	0.064	1.90335e-277	0
H3f3a	4.84476e-269	1.191	0.983	0.768	9.18566e-265	0
H2-DMb2	4.25054e-261	1.34029	0.499	0.012	8.05902e-257	0
Cd86	1.45948e-248	1.40649	0.563	0.041	2.76717e-244	0
Rel	6.42682e-244	1.49377	0.765	0.18	1.21852e-239	0
Cd37	3.83548e-243	1.35297	0.786	0.217	7.27206e-239	0
Cd83	1.20462e-236	1.26237	0.587	0.052	2.28396e-232	0
Scd1	6.34984e-229	1.27564	0.473	0.02	1.20393e-224	0
H2-Ob	5.20463e-220	1.08563	0.423	0.007	9.86799e-216	0
Fcer2a	2.34255e-211	1.24677	0.416	0.01	4.44148e-207	0
Mzb1	2.05533e-203	1.04189	0.471	0.029	3.8969e-199	0
Fcrla	2.39276e-203	1.18403	0.404	0.01	4.53668e-199	0
H2-Oa	5.36684e-198	1.14298	0.483	0.044	1.01755e-193	0
Plek	5.3091e-186	1.1389	0.565	0.089	1.00661e-181	0
Cd19	3.39322e-181	0.973242	0.363	0.009	6.43354e-177	0
A530032D15Rik	1.65036e-178	0.985608	0.373	0.013	3.12908e-174	0
Gm45153	7.96503e-176	1.27476	0.471	0.056	1.51017e-171	0
Dmxl1	2.11691e-175	1.26964	0.501	0.073	4.01366e-171	0
Sub1	6.40999e-169	1.02013	0.943	0.603	1.21533e-164	0
Plac8	4.29684e-167	1.42088	0.581	0.126	8.14682e-163	0
Lyn	1.21661e-165	1.02885	0.431	0.043	2.30669e-161	0
Stap1	1.83316e-165	1.2137	0.46	0.058	3.47567e-161	0
Cd52	3.2437e-163	0.935193	0.943	0.542	6.15005e-159	0
Syk	6.38563e-159	0.949208	0.36	0.02	1.21071e-154	0
Tgfb1	1.88818e-155	1.11132	0.654	0.196	3.58e-151	0
Iglc2	2.73925e-155	1.2738	0.363	0.022	5.19362e-151	0
Blk	1.20147e-154	0.917141	0.353	0.019	2.27798e-150	0
Siglecg	7.90853e-153	0.944659	0.305	0.006	1.49946e-148	0
Kras	9.8719e-153	1.08103	0.689	0.243	1.87171e-148	0
Pax5	2.50149e-151	0.856437	0.289	0.002	4.74283e-147	0
Ankrd33b	1.47555e-146	0.951062	0.338	0.019	2.79765e-142	0
Cd72	2.16814e-144	0.96654	0.422	0.055	4.11079e-140	0
Dusp2	1.22266e-141	1.15301	0.584	0.162	2.31816e-137	0
Serp1	9.65413e-141	0.982188	0.757	0.355	1.83042e-136	0
Fth1.1	1.92051e-139	0.787732	0.993	0.926	3.6413e-135	0
Sp140	2.32939e-138	0.927081	0.433	0.067	4.41653e-134	0
Cybb	3.61806e-138	0.947427	0.365	0.033	6.85984e-134	0
Pou2f2	4.9806e-132	1.08308	0.401	0.055	9.44321e-128	0
Litaf	4.42504e-129	0.923666	0.545	0.143	8.38987e-125	0
Foxp1	3.57693e-128	0.892522	0.815	0.408	6.78186e-124	0
Ezr	4.15408e-127	0.956253	0.786	0.382	7.87614e-123	0
Myo1e	1.90744e-126	0.922497	0.355	0.039	3.6165e-122	0
Cyp4f18	2.97338e-124	0.791222	0.252	0.005	5.63754e-120	0
Coq8a	2.34647e-123	0.861326	0.346	0.04	4.4489e-119	0
B3gnt5	2.16342e-122	0.835232	0.28	0.015	4.10185e-118	0
Vpreb3	1.14069e-121	0.816504	0.245	0.004	2.16275e-117	0
Serpinb1a	7.44368e-120	0.875119	0.35	0.039	1.41132e-115	0
Cxcr5	3.60483e-119	0.755407	0.261	0.011	6.83476e-115	0
H2-DMb1	3.14009e-117	0.778358	0.34	0.037	5.95361e-113	0
Tmsb4x	1.43421e-116	0.462836	0.995	0.952	2.71927e-112	0
Ncf2	6.00776e-114	0.778502	0.293	0.024	1.13907e-109	0
Nsf	3.39684e-112	0.894647	0.393	0.072	6.4404e-108	0
Blnk	1.9117e-109	0.716004	0.284	0.022	3.62458e-105	0
Fau	6.77143e-109	0.497291	0.994	0.918	1.28386e-104	0
H3f3b	1.10113e-108	0.555555	0.99	0.867	2.08775e-104	0
Pou2af1	1.34513e-106	0.806174	0.236	0.01	2.55037e-102	0
Pkig	1.76289e-106	0.688511	0.323	0.04	3.34243e-102	0
Inpp5d	9.46257e-105	0.890994	0.363	0.065	1.7941e-100	0
Irf8	7.88469e-104	0.708143	0.417	0.086	1.49494e-99	0
Gm43603	8.238e-104	0.634155	0.197	0	1.56193e-99	0
Apitd1	1.4326e-102	0.661916	0.229	0.01	2.7162e-98	0
Pold4	6.21913e-102	0.780484	0.433	0.107	1.17915e-97	0
Ccr6	2.70029e-99	0.747156	0.24	0.015	5.11976e-95	0
Gdi2	6.91888e-99	0.831947	0.677	0.336	1.31182e-94	0
Plekha2	1.56103e-98	0.835701	0.373	0.075	2.95972e-94	0
Eif1	4.33947e-97	0.505394	0.993	0.856	8.22764e-93	0
Ly6e	6.8926e-97	0.859101	0.53	0.174	1.30684e-92	0
Trim25	6.68686e-96	0.82976	0.325	0.052	1.26783e-91	0
Cytip	6.79597e-96	0.734226	0.783	0.412	1.28852e-91	0
Stk17b	1.20026e-94	0.767096	0.755	0.395	2.27568e-90	0
Srgn	8.1989e-94	0.601496	0.968	0.618	1.55451e-89	0
Fcrl1	1.54134e-92	0.589449	0.201	0.007	2.92238e-88	0
Tcf4	7.90628e-92	0.738884	0.363	0.068	1.49903e-87	0
Smim14	1.15367e-91	0.766997	0.58	0.24	2.18736e-87	0
Trim7	1.94771e-91	0.627021	0.19	0.004	3.69287e-87	0
Prkcb	6.74664e-91	0.740297	0.329	0.06	1.27916e-86	0
Bri3	5.53742e-90	0.817039	0.614	0.282	1.04989e-85	0
Iglc3	8.84152e-89	0.650831	0.21	0.011	1.67635e-84	0
Odc1	1.71735e-88	0.906999	0.658	0.309	3.2561e-84	0
Ppp1r16b	2.16929e-88	0.846039	0.413	0.111	4.11298e-84	0
mt-Nd2	2.97396e-88	0.491546	0.999	0.783	5.63863e-84	0
Crem	7.12592e-88	0.763254	0.697	0.341	1.35107e-83	0
Cxxc5	1.61845e-87	0.648434	0.279	0.038	3.06859e-83	0
Cr2	5.93037e-87	0.542583	0.172	0.002	1.1244e-82	0
Pkib	1.40575e-86	0.663676	0.221	0.016	2.6653e-82	0
H2-Ea-ps	2.46476e-86	0.590969	0.219	0.016	4.67318e-82	0
mt-Cytb	1.63233e-85	0.443967	0.99	0.805	3.0949e-81	0
Tmem108	6.88062e-85	0.647276	0.2	0.011	1.30456e-80	0
Ptp4a3	1.21052e-84	0.754545	0.404	0.112	2.29514e-80	0
Ptma	4.65498e-84	0.59036	0.948	0.75	8.82584e-80	0
Malat1	2.1158e-83	0.415798	0.999	0.814	4.01155e-79	0
Cerk	4.21227e-83	0.659236	0.261	0.035	7.98645e-79	0
Unc93b1	8.69158e-83	0.547307	0.31	0.052	1.64792e-78	0
Spi1	1.12154e-82	0.579734	0.281	0.04	2.12645e-78	0
Pxk	2.80898e-82	0.739198	0.299	0.054	5.32584e-78	0
Hvcn1	9.01506e-82	0.664634	0.242	0.028	1.70926e-77	0
Ly6d	9.63222e-81	0.768698	0.195	0.011	1.82627e-76	0
A530040E14Rik	2.99252e-80	0.528794	0.176	0.006	5.67381e-76	0
Cyth1	4.87669e-80	0.773941	0.341	0.081	9.2462e-76	0
Ehd1	1.97444e-79	0.702444	0.426	0.131	3.74354e-75	0
Actb	4.39468e-79	0.414954	0.989	0.884	8.33232e-75	0
Pten	4.96623e-79	0.767891	0.438	0.145	9.41598e-75	0
Ralgps2	1.04238e-77	0.75777	0.311	0.064	1.97636e-73	0
Spib	9.80882e-77	0.550013	0.183	0.01	1.85975e-72	0
RP23-106I21.6	6.43083e-76	0.561631	0.163	0.005	1.21929e-71	0
mt-Nd1	3.211e-75	0.476525	0.981	0.732	6.08806e-71	0
Gpd2	1.00595e-74	0.714161	0.289	0.056	1.90727e-70	0
Cd55	3.50258e-74	0.780941	0.424	0.14	6.64089e-70	0
Ctsh	1.16772e-73	0.562353	0.433	0.135	2.214e-69	0
Snn	2.21358e-73	0.57257	0.204	0.019	4.19696e-69	0
Sp100	1.23404e-72	0.734496	0.455	0.167	2.33974e-68	0
Ncl	3.29183e-71	0.638275	0.879	0.615	6.2413e-67	0
Wdfy4	1.81595e-70	0.457368	0.167	0.009	3.44304e-66	0
Cd22	3.69521e-69	0.479819	0.157	0.007	7.00613e-65	0
Ly86	3.84015e-69	0.530164	0.214	0.025	7.28092e-65	0
Cyba	4.19615e-68	0.509496	0.735	0.43	7.9559e-64	0
Coro1a	8.92993e-68	0.539502	0.84	0.532	1.69311e-63	0
Rbm3	3.97135e-67	0.494677	0.914	0.659	7.52968e-63	0
Shisa5	1.15256e-66	0.548073	0.86	0.562	2.18526e-62	0
Gm42870	1.34569e-66	0.48266	0.128	0	2.55143e-62	0
Rhoa	2.34578e-66	0.559215	0.791	0.521	4.4476e-62	0
Spag9	6.2058e-65	0.730431	0.468	0.188	1.17662e-60	0
Syngr2	1.25639e-64	0.704813	0.355	0.106	2.38211e-60	0
mt-Nd4	5.78289e-64	0.421177	0.99	0.772	1.09644e-59	0
Nuak2	9.26718e-64	0.526614	0.19	0.022	1.75706e-59	0
Blvrb	2.21786e-63	0.501225	0.284	0.065	4.20507e-59	0
Txndc16	3.04566e-63	0.530622	0.179	0.018	5.77457e-59	0
Capg	4.03151e-63	0.525435	0.442	0.158	7.64375e-59	0
Ms4a4c	1.08123e-62	0.722028	0.289	0.07	2.05002e-58	0
Dennd4a	1.1472e-62	0.673763	0.379	0.125	2.1751e-58	0
Snx29	3.04528e-62	0.54118	0.164	0.013	5.77385e-58	0
Smap2	1.32586e-61	0.666788	0.469	0.199	2.51384e-57	0
Jund	3.61291e-61	0.495329	0.962	0.792	6.85007e-57	0
Lcp1	6.32532e-61	0.612297	0.582	0.292	1.19928e-56	0
Lamb3	1.40411e-60	0.542366	0.236	0.044	2.6622e-56	0
Trp53i11	2.69822e-60	0.527362	0.205	0.03	5.11582e-56	0
Cdv3	2.94508e-60	0.667514	0.551	0.281	5.58387e-56	0
Fam134b	2.05498e-59	0.648027	0.404	0.151	3.89625e-55	0
Smc6	2.79894e-59	0.837025	0.407	0.16	5.3068e-55	0
Snx5	3.68306e-59	0.640959	0.423	0.167	6.98308e-55	0
Ier5	4.05876e-59	0.633222	0.521	0.24	7.69542e-55	0
Gm20513	5.24325e-59	0.419383	0.138	0.007	9.9412e-55	0
Lat2	9.32622e-59	0.471214	0.167	0.017	1.76825e-54	0
Fam43a	1.20948e-58	0.546535	0.175	0.019	2.29316e-54	0
Gm43291	2.03023e-58	0.464364	0.124	0.003	3.84932e-54	0
Neurl3	3.03278e-58	0.566676	0.704	0.386	5.75015e-54	0
Nfatc3	3.69375e-58	0.639477	0.319	0.096	7.00334e-54	0
Ddx6	5.56517e-58	0.621916	0.521	0.254	1.05516e-53	0
Plaur	8.43117e-58	0.696016	0.323	0.098	1.59855e-53	0
Ddx5	9.60382e-58	0.414414	0.977	0.735	1.82088e-53	0
Btk	2.23849e-57	0.393921	0.125	0.004	4.24418e-53	0
Iqgap1	2.46287e-57	0.572111	0.681	0.407	4.66961e-53	0
Plcg2	3.70833e-57	0.369413	0.145	0.01	7.03099e-53	0
Baz2b	9.95035e-57	0.604629	0.306	0.088	1.88659e-52	0
Atf4	1.10704e-56	0.589131	0.638	0.37	2.09895e-52	0
mt-Rnr2	2.11068e-56	0.339456	0.999	0.902	4.00184e-52	0
Bmp2k	3.22955e-56	0.497696	0.194	0.029	6.12322e-52	0
Lrrk2	4.7675e-56	0.46985	0.132	0.007	9.03917e-52	0
Dok3	7.27206e-56	0.3935	0.132	0.007	1.37878e-51	0
Ppm1g	2.61718e-55	0.636832	0.424	0.176	4.96218e-51	0
Msn	2.62583e-55	0.532489	0.753	0.464	4.97857e-51	0
Snx9	4.00536e-55	0.514854	0.202	0.034	7.59416e-51	0
Fam107b	9.52575e-55	0.604147	0.603	0.335	1.80608e-50	0
Laptm5	1.04252e-54	0.513088	0.741	0.444	1.97661e-50	0
Sh3bgrl3	2.15082e-54	0.484395	0.734	0.457	4.07796e-50	0
Smc5	2.52316e-54	0.55065	0.22	0.043	4.78392e-50	0
Gm28438	3.99705e-54	0.51369	0.733	0.472	7.5784e-50	0
Tcf12	9.88525e-54	0.648322	0.414	0.173	1.87424e-49	0
Irf5	2.44334e-53	0.445588	0.172	0.022	4.63258e-49	0
Clic1	4.3667e-53	0.548129	0.633	0.363	8.27926e-49	0
Fcgr2b	1.14377e-51	0.395589	0.138	0.011	2.16859e-47	0
Gpbp1	7.02622e-51	0.547975	0.552	0.297	1.33217e-46	0
Csnk1g3	8.702e-51	0.628735	0.335	0.118	1.6499e-46	0
Kmt2e	1.11621e-50	0.536957	0.628	0.368	2.11634e-46	0
Arhgdib	1.15202e-50	0.490199	0.71	0.441	2.18424e-46	0
Dgkd	4.76713e-50	0.557359	0.26	0.07	9.03848e-46	0
Pim1	1.04298e-48	0.489597	0.688	0.399	1.97749e-44	0
Adgre5	1.15987e-48	0.633519	0.422	0.19	2.19912e-44	0
Camk2d	1.37362e-48	0.574187	0.39	0.162	2.60438e-44	0
Cnbp	1.90071e-48	0.458606	0.798	0.546	3.60375e-44	0
A630001G21Rik	1.92995e-48	0.389679	0.129	0.011	3.65919e-44	0
Srpk3	8.00323e-48	0.336766	0.103	0.003	1.51741e-43	0
Stat4	9.71635e-48	0.645202	0.385	0.163	1.84222e-43	0
Zfp318	1.06809e-47	0.566913	0.189	0.036	2.02511e-43	0
Cirbp	2.91923e-47	0.52488	0.552	0.306	5.53486e-43	0
Tfam	3.54915e-47	0.570277	0.293	0.096	6.72918e-43	0
Gpr171	5.16199e-47	0.548078	0.278	0.085	9.78714e-43	0
Ago2	8.28154e-47	0.609231	0.436	0.203	1.57018e-42	0
Fbxo11	1.14156e-46	0.533413	0.26	0.075	2.16439e-42	0
Lyl1	1.74051e-46	0.336382	0.112	0.006	3.3e-42	0
Luc7l2	1.91644e-46	0.521483	0.626	0.39	3.63357e-42	0
Nr4a1	1.65814e-45	0.561081	0.29	0.095	3.14383e-41	0
Tmed5	2.28078e-45	0.60193	0.43	0.206	4.32436e-41	0
Bcl11a	3.15311e-45	0.343782	0.122	0.01	5.9783e-41	0
Cd40	5.82159e-45	0.363632	0.131	0.013	1.10377e-40	0
Pde4b	8.15366e-45	0.564498	0.418	0.192	1.54593e-40	0
Tubb4b	8.53894e-45	0.565647	0.621	0.393	1.61898e-40	0
Ybx1	1.62868e-44	0.377137	0.808	0.595	3.08797e-40	0
Cdc42	3.48323e-44	0.412198	0.73	0.487	6.60421e-40	0
Iglc1	5.63591e-44	0.9305	0.122	0.011	1.06857e-39	0
Xist	8.77432e-44	0.485501	0.791	0.544	1.66361e-39	0
Sorl1	9.68352e-44	0.570398	0.268	0.087	1.836e-39	0
Serinc3	1.25475e-43	0.531435	0.467	0.243	2.379e-39	0
Bin1	3.15966e-43	0.499885	0.325	0.125	5.99071e-39	0
Ppp3ca	3.32885e-43	0.556317	0.311	0.116	6.3115e-39	0
Rftn1	6.31414e-43	0.527688	0.262	0.083	1.19716e-38	0
Rasgrp3	7.42775e-43	0.38423	0.134	0.016	1.4083e-38	0
Crlf2	8.37132e-43	0.501213	0.317	0.118	1.5872e-38	0
Fgfr1op	1.19926e-42	0.439023	0.17	0.032	2.27379e-38	0
Ttpal	2.56018e-42	0.465649	0.196	0.045	4.8541e-38	0
Dad1	3.32668e-42	0.457219	0.652	0.445	6.30739e-38	0
Got1	5.44995e-42	0.509649	0.543	0.301	1.03331e-37	0
Ifngr2	1.19711e-41	0.517037	0.315	0.118	2.26972e-37	0
Aldh2	1.32645e-41	0.395991	0.391	0.167	2.51496e-37	0
Hnrnpf	3.98198e-41	0.414295	0.793	0.557	7.54983e-37	0
Antxr2	7.43125e-41	0.510542	0.2	0.048	1.40897e-36	0
Arpc3	8.25626e-41	0.405032	0.841	0.608	1.56539e-36	0
Kctd12	1.44069e-40	0.471054	0.278	0.095	2.73155e-36	0
Scaf11	1.87914e-40	0.536693	0.379	0.172	3.56286e-36	0
Swap70	4.15384e-40	0.435301	0.179	0.038	7.87569e-36	0
Snx8	4.77936e-40	0.325473	0.113	0.011	9.06167e-36	0
Ctsz	1.06332e-39	0.324136	0.394	0.171	2.01606e-35	0
Hmgn1	1.81636e-39	0.472611	0.545	0.326	3.44382e-35	0
Ier2	2.83025e-39	0.426385	0.684	0.457	5.36616e-35	0
Bcl2l11	2.97897e-39	0.642352	0.38	0.181	5.64812e-35	0
4930523C07Rik	5.0735e-39	0.516611	0.577	0.35	9.61935e-35	0
Jarid2	6.75635e-39	0.566028	0.344	0.147	1.281e-34	0
Set	9.18254e-39	0.437837	0.527	0.308	1.74101e-34	0
Satb1	1.09565e-38	0.387949	0.761	0.461	2.07736e-34	0
Lmo2	1.2168e-38	0.416646	0.19	0.046	2.30705e-34	0
Cenpa	1.59352e-38	0.559452	0.419	0.207	3.02132e-34	0
Sh2b3	1.60799e-38	0.39503	0.16	0.032	3.04874e-34	0
Stk38l	1.84481e-38	0.36289	0.143	0.023	3.49775e-34	0
Rpl7	2.40683e-38	0.303533	0.979	0.837	4.56335e-34	0
Sdc4	2.6607e-37	0.453994	0.271	0.092	5.0447e-33	0
Plekho1	2.758e-37	0.39462	0.179	0.041	5.22916e-33	0
Calm1	3.35405e-37	0.342182	0.919	0.757	6.35928e-33	0
Hnrnpk	4.06981e-37	0.431149	0.622	0.412	7.71636e-33	0
Sh3glb1	4.77089e-37	0.448693	0.534	0.319	9.0456e-33	0
Zfp106	6.06755e-37	0.46966	0.253	0.088	1.15041e-32	0
Zfp36l1	7.2957e-37	0.429247	0.448	0.221	1.38327e-32	0
Parp1	9.37835e-37	0.471134	0.227	0.071	1.77814e-32	0
Cxcr4	9.50489e-37	0.478154	0.258	0.088	1.80213e-32	0
Snx30	1.52184e-36	0.390695	0.131	0.021	2.88541e-32	0
Rnf216	1.95373e-36	0.422844	0.177	0.042	3.70428e-32	0
Dtx1	6.73135e-36	0.411215	0.159	0.033	1.27626e-31	0
Irak3	7.53128e-36	0.370583	0.127	0.019	1.42793e-31	0
Erlin1	1.323e-35	0.350671	0.129	0.021	2.50841e-31	0
Setbp1	1.39076e-35	0.339589	0.108	0.012	2.63688e-31	0
Gm16152	1.45006e-35	0.366112	0.127	0.02	2.74932e-31	0
Tsc22d3	1.50537e-35	0.552402	0.534	0.328	2.85417e-31	0
Il2rg	1.75542e-35	0.491468	0.502	0.29	3.32827e-31	0
Eif2s2	3.47667e-35	0.467717	0.54	0.341	6.59177e-31	0
Atp6v0d1	8.2743e-35	0.462744	0.298	0.123	1.56881e-30	0
Ublcp1	9.33825e-35	0.382427	0.165	0.038	1.77053e-30	0
Ccdc50	9.68978e-35	0.423666	0.222	0.07	1.83718e-30	0
Eif2ak3	1.03892e-34	0.41123	0.182	0.047	1.96979e-30	0
Slc12a6	1.5534e-34	0.334014	0.12	0.018	2.94525e-30	0
Gripap1	2.10141e-34	0.435278	0.236	0.081	3.98427e-30	0
Stt3b	2.25378e-34	0.532787	0.344	0.162	4.27316e-30	0
Sp110	2.59491e-34	0.425963	0.205	0.062	4.91995e-30	0
Gm11737	3.34687e-34	0.344823	0.114	0.016	6.34567e-30	0
Ptprj	6.64649e-34	0.369293	0.135	0.025	1.26017e-29	0
Nfkb1	7.79573e-34	0.402903	0.51	0.289	1.47807e-29	0
Lmbrd1	8.08553e-34	0.5077	0.258	0.096	1.53302e-29	0
Foxn3	9.89756e-34	0.507294	0.241	0.087	1.87658e-29	0
Emd	1.01143e-33	0.465317	0.379	0.191	1.91768e-29	0
Srsf5	2.58759e-33	0.348958	0.805	0.572	4.90607e-29	0
Phc2	4.36159e-33	0.466786	0.267	0.104	8.26958e-29	0
Mif4gd	5.32695e-33	0.405098	0.246	0.087	1.00999e-28	0
Lactb	7.06437e-33	0.415834	0.214	0.069	1.3394e-28	0
Tpd52	7.14373e-33	0.367561	0.315	0.136	1.35445e-28	0
Erp29	1.48261e-32	0.480135	0.424	0.243	2.81102e-28	0
Fam117b	1.8303e-32	0.451931	0.274	0.11	3.47024e-28	0
Eif3f	2.60762e-32	0.351513	0.802	0.625	4.94404e-28	0
Snap23	3.23173e-32	0.371465	0.181	0.05	6.12736e-28	0
Neil1	3.8339e-32	0.371183	0.131	0.025	7.26908e-28	0
Baz1a	4.78614e-32	0.453605	0.305	0.134	9.07452e-28	0
Ifnar1	5.21748e-32	0.507373	0.335	0.157	9.89233e-28	0
Cd24a	9.86999e-32	0.292878	0.393	0.195	1.87135e-27	0
Tmem123	9.95734e-32	0.372526	0.387	0.201	1.88791e-27	0
Sik1	1.35593e-31	0.499987	0.36	0.183	2.57085e-27	0
Mast4	2.17527e-31	0.458708	0.222	0.076	4.12431e-27	0
Gpr137b-ps	2.26646e-31	0.327072	0.138	0.028	4.29721e-27	0
Btf3	2.60611e-31	0.300136	0.856	0.671	4.94119e-27	0
Ddx21	3.62496e-31	0.445062	0.448	0.257	6.87292e-27	0
mt-Nd5	4.14049e-31	0.385518	0.692	0.5	7.85036e-27	0
Sf3b1	4.74379e-31	0.389816	0.667	0.469	8.99423e-27	0
Capza2	5.41902e-31	0.405461	0.486	0.294	1.02745e-26	0
Ikzf3	5.72473e-31	0.369564	0.201	0.062	1.08541e-26	0
Arid4b	8.11126e-31	0.464516	0.464	0.273	1.53789e-26	0
Srrm2	8.56711e-31	0.374293	0.691	0.492	1.62432e-26	0
Pde3b	1.33392e-30	0.455587	0.292	0.126	2.52911e-26	0
Gm26740	1.38454e-30	0.404179	0.542	0.329	2.62509e-26	0
Grb2	1.61195e-30	0.408804	0.387	0.206	3.05625e-26	0
Rps27	1.86711e-30	0.305399	0.993	0.86	3.54003e-26	0
Yeats4	2.29035e-30	0.428677	0.315	0.145	4.3425e-26	0
Nap1l1	3.20744e-30	0.438941	0.338	0.165	6.0813e-26	0
Hcls1	3.2531e-30	0.389485	0.317	0.146	6.16789e-26	0
Arpc5	3.96395e-30	0.388907	0.513	0.317	7.51564e-26	0
Ets1	5.30626e-30	0.363491	0.768	0.534	1.00607e-25	0
Nme1	6.31739e-30	0.433716	0.502	0.331	1.19778e-25	0
Mirt1	8.33029e-30	0.374951	0.15	0.037	1.57942e-25	0
Birc3	8.7526e-30	0.451563	0.227	0.083	1.65949e-25	0
Rps20	9.44843e-30	0.27614	0.992	0.92	1.79142e-25	0
Gga2	9.82078e-30	0.354661	0.137	0.03	1.86202e-25	0
C920009B18Rik	1.44527e-29	0.539986	0.304	0.142	2.74022e-25	0
Itga4	1.54722e-29	0.417789	0.208	0.069	2.93354e-25	0
St8sia4	1.67429e-29	0.468328	0.289	0.124	3.17446e-25	0
Slc16a6	1.98951e-29	0.432867	0.191	0.06	3.7721e-25	0
Man1a	2.25907e-29	0.520485	0.318	0.157	4.2832e-25	0
Nfkbie	4.72424e-29	0.432495	0.192	0.063	8.95716e-25	0
Cd38	5.84878e-29	0.320523	0.108	0.018	1.10893e-24	0
Fam111a	6.24185e-29	0.367083	0.124	0.025	1.18346e-24	0
Snx2	6.25511e-29	0.386463	0.226	0.083	1.18597e-24	0
Trim11	9.12267e-29	0.346234	0.126	0.026	1.72966e-24	0
S100a11	1.15754e-28	0.352231	0.417	0.228	2.1947e-24	0
Rilpl2	1.28471e-28	0.497586	0.262	0.11	2.4358e-24	0
Ube2d3	1.5597e-28	0.348491	0.708	0.527	2.9572e-24	0
Ran	2.28132e-28	0.350976	0.564	0.383	4.32538e-24	0
Wnk1	3.10927e-28	0.374978	0.508	0.312	5.89518e-24	0
Psma1	5.45596e-28	0.383981	0.387	0.216	1.03445e-23	0
Fbxo4	9.27355e-28	0.292818	0.112	0.021	1.75826e-23	0
Ptprcap	9.41505e-28	0.422789	0.468	0.28	1.78509e-23	0
Arhgdia	9.85336e-28	0.34965	0.524	0.339	1.8682e-23	0
Atp6v0e	1.07457e-27	0.358629	0.559	0.38	2.03738e-23	0
Tmod3	1.23043e-27	0.438767	0.273	0.123	2.33289e-23	0
Arpc2	1.99528e-27	0.305738	0.768	0.562	3.78305e-23	0
Arhgap25	2.04038e-27	0.357609	0.156	0.043	3.86856e-23	0
Kdm6b	3.28238e-27	0.427914	0.403	0.224	6.2234e-23	0
Bach2	4.49074e-27	0.406516	0.226	0.087	8.51444e-23	0
Rbm25	4.59016e-27	0.396775	0.542	0.361	8.70295e-23	0
Btbd9	7.0113e-27	0.415441	0.399	0.224	1.32934e-22	0
Nucks1	7.98471e-27	0.396567	0.428	0.249	1.5139e-22	0
Ero1lb	8.31042e-27	0.424892	0.163	0.049	1.57566e-22	0
Hnrnpd	1.67949e-26	0.39855	0.407	0.24	3.18431e-22	0
Gm38365	3.00647e-26	0.315544	0.116	0.025	5.70026e-22	0
Smarca5	3.68863e-26	0.41994	0.454	0.284	6.99365e-22	0
Malt1	3.83344e-26	0.39403	0.152	0.044	7.26819e-22	0
Nfkbid	4.40819e-26	0.486495	0.153	0.044	8.35793e-22	0
Hn1	5.05023e-26	0.331561	0.614	0.419	9.57523e-22	0
Son	5.40385e-26	0.328099	0.637	0.448	1.02457e-21	0
Capzb	6.69887e-26	0.341614	0.488	0.312	1.27011e-21	0
Serbp1	7.56186e-26	0.34656	0.723	0.543	1.43373e-21	0
Lrmp	7.68864e-26	0.341236	0.153	0.044	1.45777e-21	0
Lpgat1	1.29777e-25	0.315086	0.134	0.034	2.46057e-21	0
Ddx24	1.64028e-25	0.359562	0.545	0.363	3.10998e-21	0
Ncf4	2.01289e-25	0.323416	0.232	0.095	3.81643e-21	0
Hnrnpa0	2.07692e-25	0.338514	0.643	0.473	3.93783e-21	0
Fam69a	2.40273e-25	0.375064	0.144	0.041	4.55558e-21	0
Lsm12	2.64679e-25	0.380064	0.347	0.186	5.01831e-21	0
Ptpn6	3.05336e-25	0.368724	0.233	0.096	5.78917e-21	0
Gpcpd1	6.76114e-25	0.404317	0.285	0.137	1.28191e-20	0
Snrpd1	7.03996e-25	0.383894	0.418	0.26	1.33478e-20	0
D930015E06Rik	7.65437e-25	0.423731	0.213	0.086	1.45127e-20	0
Cct2	8.83507e-25	0.345908	0.536	0.37	1.67513e-20	0
Zfp706	9.40001e-25	0.38542	0.404	0.246	1.78224e-20	0
Sept7	1.06819e-24	0.347422	0.463	0.287	2.02529e-20	0
Ptpn1	2.78153e-24	0.441904	0.403	0.243	5.27379e-20	0
Ppp1r11	2.84919e-24	0.353141	0.394	0.228	5.40206e-20	0
Fam49b	2.85028e-24	0.376391	0.375	0.215	5.40413e-20	0
Galnt11	3.01459e-24	0.420146	0.232	0.1	5.71566e-20	0
Tpm4	3.74211e-24	0.363208	0.494	0.32	7.09504e-20	0
Wdr43	4.10205e-24	0.409694	0.286	0.14	7.77749e-20	0
Vars	4.30497e-24	0.338699	0.219	0.089	8.16222e-20	0
Snrpg	4.47302e-24	0.382632	0.51	0.346	8.48085e-20	0
Pcbp1	4.50513e-24	0.359368	0.492	0.326	8.54173e-20	0
Rhoh	4.50614e-24	0.446323	0.333	0.178	8.54363e-20	0
Cars	5.47741e-24	0.352928	0.172	0.059	1.03852e-19	0
Hmgb1	6.01548e-24	0.292302	0.505	0.325	1.14053e-19	0
Macf1	6.13592e-24	0.383092	0.456	0.288	1.16337e-19	0
Id3	6.24458e-24	0.255387	0.166	0.053	1.18397e-19	0
Fam32a	6.39422e-24	0.327745	0.392	0.226	1.21234e-19	0
Cd69	8.58655e-24	0.450069	0.272	0.129	1.62801e-19	0
Scpep1	9.02519e-24	0.313445	0.139	0.04	1.71118e-19	0
Smg1	1.07715e-23	0.39529	0.265	0.129	2.04228e-19	0
Gtpbp4	1.25443e-23	0.387604	0.384	0.223	2.3784e-19	0
Gnai2	1.26609e-23	0.293048	0.684	0.484	2.40051e-19	0
Hsp90b1	1.83613e-23	0.396438	0.567	0.414	3.48131e-19	0
Fus	2.32036e-23	0.329337	0.613	0.434	4.3994e-19	0
Mphosph10	2.91462e-23	0.42024	0.283	0.145	5.52612e-19	0
Man2b1	5.12345e-23	0.426933	0.303	0.157	9.71406e-19	0
Iqsec1	5.9187e-23	0.33702	0.141	0.043	1.12219e-18	0
Arpc1b	6.15939e-23	0.263212	0.701	0.518	1.16782e-18	0
Ubap2l	1.23856e-22	0.397474	0.335	0.187	2.34832e-18	0
Wbp11	1.32569e-22	0.401022	0.342	0.196	2.51351e-18	0
Uvrag	2.79617e-22	0.359418	0.204	0.084	5.30155e-18	0
Vapa	2.83302e-22	0.357377	0.385	0.234	5.37141e-18	0
Rtn3	3.01953e-22	0.387354	0.3	0.158	5.72503e-18	0
Aff4	4.61444e-22	0.359275	0.331	0.182	8.74899e-18	0
Gm20696	5.58275e-22	0.375042	0.145	0.047	1.05849e-17	0
Dnase2a	6.84754e-22	0.313388	0.124	0.034	1.29829e-17	0
Gm44164	6.90574e-22	0.346681	0.163	0.056	1.30933e-17	0
Cystm1	7.19225e-22	0.336967	0.184	0.07	1.36365e-17	0
Mcl1	7.99775e-22	0.290916	0.59	0.423	1.51637e-17	0
Zc3h15	8.48123e-22	0.404659	0.372	0.223	1.60804e-17	0
Sf3b2	8.54332e-22	0.333022	0.458	0.297	1.61981e-17	0
Isy1	1.07741e-21	0.426172	0.321	0.18	2.04276e-17	0
Acadl	1.13318e-21	0.265011	0.215	0.09	2.14851e-17	0
Nrbp1	1.16026e-21	0.39708	0.286	0.149	2.19985e-17	0
Arap2	1.17478e-21	0.407187	0.328	0.18	2.22738e-17	0
Cct3	1.1936e-21	0.375648	0.442	0.292	2.26306e-17	0
Marcksl1	1.27107e-21	0.27247	0.222	0.094	2.40995e-17	0
Hmces	2.20124e-21	0.323863	0.154	0.053	4.17356e-17	0
Jak2	2.60882e-21	0.322205	0.211	0.089	4.94632e-17	0
Gfod1	3.1898e-21	0.343558	0.148	0.05	6.04785e-17	0
Nsmce4a	3.3976e-21	0.318076	0.324	0.18	6.44186e-17	0
Ghitm	5.36005e-21	0.356011	0.355	0.21	1.01627e-16	0
Arf6	6.04524e-21	0.408901	0.312	0.176	1.14618e-16	0
Tspan13	6.07948e-21	0.333192	0.565	0.417	1.15267e-16	0
Heg1	8.09174e-21	0.28729	0.132	0.04	1.53419e-16	0
Pafah1b1	8.46675e-21	0.333037	0.494	0.338	1.6053e-16	0
Tcp11l2	1.08973e-20	0.387205	0.452	0.293	2.06613e-16	0
Cebpz	1.62546e-20	0.3989	0.38	0.232	3.08186e-16	0
Kdm7a	2.74828e-20	0.425969	0.33	0.19	5.21073e-16	0
Snrpe	3.24486e-20	0.291421	0.532	0.382	6.15225e-16	0
Dnajc8	3.5151e-20	0.352205	0.401	0.261	6.66462e-16	0
Gla	3.75485e-20	0.365226	0.133	0.042	7.1192e-16	0
Pgls	3.79848e-20	0.298042	0.428	0.284	7.20192e-16	0
Cisd2	4.0307e-20	0.361665	0.355	0.213	7.6422e-16	0
Cmah	4.24752e-20	0.344171	0.192	0.081	8.05329e-16	0
Safb2	6.48459e-20	0.360597	0.29	0.157	1.22948e-15	0
Mgat4a	9.29875e-20	0.332858	0.208	0.092	1.76304e-15	0
Hspa4	9.33651e-20	0.367495	0.391	0.251	1.7702e-15	0
Ranbp1	1.06562e-19	0.32201	0.407	0.262	2.02041e-15	0
Celf2	1.1225e-19	0.415109	0.42	0.273	2.12825e-15	0
Ppdpf	1.16759e-19	0.301057	0.147	0.051	2.21376e-15	0
Ctcf	1.73952e-19	0.342259	0.33	0.192	3.29812e-15	0
Fubp1	1.82899e-19	0.389886	0.342	0.206	3.46777e-15	0
Kdm5a	1.88675e-19	0.416496	0.312	0.182	3.57729e-15	0
Tcp1	1.96384e-19	0.348077	0.435	0.294	3.72343e-15	0
Alkbh1	2.17302e-19	0.401178	0.291	0.16	4.12004e-15	0
Sgms1	2.52237e-19	0.318254	0.171	0.067	4.78241e-15	0
BE692007	2.69205e-19	0.322534	0.188	0.078	5.10413e-15	0
Tbc1d1	3.15972e-19	0.365387	0.224	0.107	5.99083e-15	0
Pnisr	3.35302e-19	0.327505	0.379	0.234	6.35733e-15	0
Tpr	4.30993e-19	0.312082	0.555	0.407	8.17163e-15	0
Ptk2b	4.85144e-19	0.364234	0.202	0.092	9.19833e-15	0
Ash1l	5.59705e-19	0.365688	0.255	0.133	1.0612e-14	0
Gm2a	6.14459e-19	0.301154	0.261	0.134	1.16501e-14	0
Kpna1	6.69807e-19	0.42299	0.247	0.127	1.26995e-14	0
Gm9843	7.17503e-19	0.295679	0.448	0.299	1.36039e-14	0
Rap1b	1.15146e-18	0.28716	0.65	0.487	2.18317e-14	0
Lsp1	1.29048e-18	0.263596	0.404	0.257	2.44674e-14	0
Pdia6	1.32843e-18	0.349264	0.348	0.215	2.5187e-14	0
Map3k1	1.38645e-18	0.307934	0.361	0.223	2.6287e-14	0
Myo1c	1.47241e-18	0.276693	0.145	0.052	2.79169e-14	0
Arhgef1	1.50188e-18	0.350595	0.381	0.246	2.84756e-14	0
Cnn3	1.53848e-18	0.301231	0.158	0.06	2.91695e-14	0
Eml4	1.85858e-18	0.352402	0.213	0.1	3.52386e-14	0
Abca1	2.48488e-18	0.254519	0.102	0.028	4.71134e-14	0
Sfpq	2.58468e-18	0.304593	0.543	0.391	4.90056e-14	0
Eif4g2	2.94239e-18	0.28285	0.557	0.412	5.57876e-14	0
Eif5b	3.32154e-18	0.369024	0.471	0.336	6.29763e-14	0
Tmem57	3.85418e-18	0.360528	0.204	0.096	7.30752e-14	0
Sf1	4.00882e-18	0.367771	0.33	0.202	7.60073e-14	0
Hnrnpdl	4.13649e-18	0.340942	0.435	0.296	7.84278e-14	0
Ddx54	4.82199e-18	0.355675	0.262	0.143	9.1425e-14	0
Srsf2	5.78033e-18	0.295792	0.53	0.386	1.09595e-13	0
Ddx39	6.55762e-18	0.302	0.23	0.114	1.24333e-13	0
Sf3b3	6.90789e-18	0.367636	0.335	0.208	1.30974e-13	0
Sipa1	7.12636e-18	0.296293	0.141	0.052	1.35116e-13	0
Uchl3	8.22255e-18	0.327178	0.209	0.1	1.55899e-13	0
Fuca1	8.37812e-18	0.357938	0.241	0.126	1.58849e-13	0
Dazap2	1.04067e-17	0.337843	0.384	0.25	1.97312e-13	0
Srsf11	1.05085e-17	0.294487	0.48	0.337	1.99241e-13	0
Kcnq1ot1	1.08218e-17	0.424137	0.378	0.235	2.05181e-13	0
5031425E22Rik	1.13832e-17	0.345484	0.2	0.092	2.15826e-13	0
Hmgn2	1.14471e-17	0.29517	0.158	0.063	2.17037e-13	0
Fam76a	1.3365e-17	0.288195	0.191	0.086	2.53401e-13	0
Plgrkt	1.35333e-17	0.353413	0.276	0.153	2.56591e-13	0
Avl9	1.35865e-17	0.337853	0.359	0.222	2.576e-13	0
Tax1bp1	1.82824e-17	0.277588	0.591	0.438	3.46634e-13	0
Atf7	1.95087e-17	0.289515	0.127	0.044	3.69885e-13	0
Rsrc2	2.13873e-17	0.309443	0.431	0.292	4.05503e-13	0
Mtdh	2.4381e-17	0.36401	0.369	0.237	4.62264e-13	0
Psmb2	2.44771e-17	0.279645	0.384	0.249	4.64085e-13	0
Rock1	2.56438e-17	0.335448	0.379	0.244	4.86206e-13	0
Ptp4a2	3.10873e-17	0.26059	0.55	0.402	5.89414e-13	0
Cnp	3.30625e-17	0.323407	0.23	0.117	6.26866e-13	0
2310036O22Rik	3.8329e-17	0.285774	0.473	0.338	7.26718e-13	0
Ctsc	3.97981e-17	0.293646	0.265	0.143	7.54573e-13	0
Snrpd2	5.00298e-17	0.269639	0.517	0.382	9.48564e-13	0
Tra2b	5.36339e-17	0.277172	0.515	0.373	1.0169e-12	0
P2ry10	5.80535e-17	0.361732	0.4	0.266	1.10069e-12	0
Zbtb7a	6.03228e-17	0.403915	0.242	0.129	1.14372e-12	0
Rbx1	6.89482e-17	0.250168	0.46	0.327	1.30726e-12	0
Eef1e1	7.4306e-17	0.278666	0.148	0.059	1.40884e-12	0
Cdt1	7.5155e-17	0.250443	0.102	0.03	1.42494e-12	0
Agpat4	7.54225e-17	0.357136	0.178	0.08	1.43001e-12	0
Bcl3	1.04535e-16	0.250248	0.109	0.034	1.98199e-12	0
Srsf6	1.09393e-16	0.300393	0.354	0.222	2.07409e-12	0
Nop10	1.11042e-16	0.295121	0.475	0.342	2.10535e-12	0
Bzw1	1.18251e-16	0.293659	0.485	0.349	2.24203e-12	0
Hmgb1-ps8	1.24732e-16	0.351263	0.371	0.237	2.36493e-12	0
Hmha1	1.41593e-16	0.358007	0.42	0.29	2.6846e-12	0
Anp32b	2.0504e-16	0.286214	0.47	0.336	3.88756e-12	0
Polr2a	2.8256e-16	0.314416	0.365	0.231	5.35734e-12	0
Hnrnpr	3.07602e-16	0.35386	0.257	0.143	5.83213e-12	0
Calr	3.3571e-16	0.267416	0.697	0.568	6.36506e-12	0
Etnk1	3.43877e-16	0.290171	0.257	0.142	6.5199e-12	0
Ywhaz	3.7548e-16	0.314668	0.431	0.31	7.11911e-12	0
Nhp2	3.80189e-16	0.330478	0.278	0.162	7.20839e-12	0
Gnl3	4.2709e-16	0.359308	0.257	0.143	8.09763e-12	0
Csk	4.66743e-16	0.310569	0.215	0.11	8.84944e-12	0
Top1	4.81124e-16	0.284505	0.543	0.407	9.1221e-12	0
Nifk	4.92162e-16	0.333711	0.202	0.1	9.33139e-12	0
Atp2b1	5.30785e-16	0.311363	0.401	0.27	1.00637e-11	0
Actr3	6.04358e-16	0.279685	0.395	0.264	1.14586e-11	0
Ppp1r2	6.08216e-16	0.322793	0.293	0.174	1.15318e-11	0
Itpr1	6.5807e-16	0.305671	0.158	0.067	1.2477e-11	0
Ptbp3	6.64215e-16	0.354218	0.395	0.27	1.25935e-11	0
Eif3c	6.95233e-16	0.281573	0.438	0.315	1.31816e-11	0
Mrpl54	8.639e-16	0.265324	0.331	0.21	1.63795e-11	0
A430027C01Rik	9.59565e-16	0.298498	0.131	0.05	1.81933e-11	0
Ccnl1	9.82496e-16	0.280775	0.443	0.309	1.86281e-11	0
Ddx39b	1.01993e-15	0.32226	0.353	0.231	1.93378e-11	0
Prkce	1.32395e-15	0.280065	0.129	0.049	2.51021e-11	0
Tcf25	1.32762e-15	0.307328	0.418	0.294	2.51717e-11	0
Gm26699	1.45212e-15	0.277932	0.167	0.074	2.75322e-11	0
Tank	1.45616e-15	0.263157	0.197	0.095	2.76088e-11	0
Rhof	1.45974e-15	0.326153	0.242	0.129	2.76766e-11	0
Actr2	1.47313e-15	0.322904	0.308	0.187	2.79305e-11	0
Dnaja2	1.47906e-15	0.273944	0.468	0.33	2.80429e-11	0
Rcc2	1.54014e-15	0.317788	0.259	0.148	2.92011e-11	0
Gm37474	1.67199e-15	0.356436	0.179	0.084	3.1701e-11	0
Bptf	1.77063e-15	0.31482	0.367	0.241	3.35711e-11	0
Rest	1.88771e-15	0.327417	0.195	0.097	3.57909e-11	0
Bre	1.89652e-15	0.253832	0.153	0.064	3.59581e-11	0
1700017B05Rik	1.98431e-15	0.283669	0.112	0.038	3.76224e-11	0
Nol11	2.02845e-15	0.31253	0.19	0.093	3.84595e-11	0
Rrp1	2.19514e-15	0.320399	0.42	0.296	4.16199e-11	0
Eif4a3	2.34404e-15	0.273793	0.321	0.203	4.44431e-11	0
Fam50a	2.77874e-15	0.269275	0.189	0.09	5.26848e-11	0
Grasp	2.93108e-15	0.287487	0.129	0.049	5.55734e-11	0
H2afx	3.7605e-15	0.356324	0.227	0.122	7.1299e-11	0
BC005624	3.77951e-15	0.315096	0.335	0.219	7.16595e-11	0
Med21	4.28068e-15	0.346615	0.308	0.191	8.11616e-11	0
Sf3b6	5.30714e-15	0.265721	0.442	0.316	1.00623e-10	0
Snx3	6.63169e-15	0.257872	0.391	0.269	1.25737e-10	0
Srsf10	7.01971e-15	0.285517	0.316	0.195	1.33094e-10	0
Trappc6b	9.75233e-15	0.275152	0.252	0.143	1.84904e-10	0
Hmgb2	1.51394e-14	0.254828	0.441	0.305	2.87044e-10	0
Hnrnpu	1.64486e-14	0.278305	0.496	0.375	3.11865e-10	0
G3bp1	1.89023e-14	0.272585	0.473	0.347	3.58388e-10	0
Pmvk	1.93254e-14	0.27547	0.121	0.046	3.66409e-10	0
Rcsd1	2.48562e-14	0.266757	0.181	0.088	4.71274e-10	0
Eif3g	2.79113e-14	0.252451	0.385	0.27	5.29199e-10	0
Aida	2.9385e-14	0.254853	0.132	0.053	5.5714e-10	0
Itsn2	3.05979e-14	0.304094	0.186	0.093	5.80137e-10	0
Gpr107	3.51608e-14	0.268823	0.143	0.061	6.6665e-10	0
Sbno1	3.92384e-14	0.312612	0.312	0.199	7.4396e-10	0
Hspa14	4.6082e-14	0.298337	0.184	0.092	8.73714e-10	0
Lemd3	4.64477e-14	0.281726	0.128	0.052	8.80649e-10	0
Wbp2	4.8516e-14	0.272343	0.279	0.17	9.19863e-10	0
Taok3	4.92828e-14	0.298635	0.211	0.114	9.34401e-10	0
Dnajc9	5.44522e-14	0.305728	0.232	0.131	1.03241e-09	0
Phf5a	6.30954e-14	0.27856	0.337	0.228	1.19629e-09	0
N4bp2l2	6.48345e-14	0.270692	0.347	0.23	1.22926e-09	0
Slc38a2	6.61602e-14	0.316617	0.271	0.165	1.2544e-09	0
Cnot6l	6.76085e-14	0.30031	0.418	0.297	1.28186e-09	0
Cct8	7.69391e-14	0.251121	0.388	0.268	1.45877e-09	0
Ube2s	9.4271e-14	0.27211	0.5	0.379	1.78738e-09	0
Abhd17b	1.00266e-13	0.305846	0.181	0.09	1.90104e-09	0
Mesdc1	1.01627e-13	0.260438	0.106	0.038	1.92685e-09	0
Ap1m1	1.08373e-13	0.250988	0.115	0.044	2.05475e-09	0
Cklf	1.12644e-13	0.287171	0.147	0.066	2.13573e-09	0
Arhgap30	1.16901e-13	0.299911	0.284	0.174	2.21645e-09	0
Senp6	1.23346e-13	0.286637	0.325	0.21	2.33865e-09	0
Ywhah	1.3163e-13	0.302483	0.34	0.228	2.49571e-09	0
Gch1	1.40357e-13	0.308981	0.189	0.097	2.66118e-09	0
Nol12	1.58281e-13	0.286531	0.211	0.116	3.00101e-09	0
Egln2	1.59829e-13	0.294011	0.226	0.128	3.03036e-09	0
Ptges3	1.70148e-13	0.288423	0.343	0.233	3.226e-09	0
Krit1	1.78159e-13	0.320044	0.323	0.21	3.3779e-09	0
Pak2	2.34665e-13	0.279682	0.38	0.266	4.44925e-09	0
Esf1	2.72402e-13	0.280304	0.241	0.14	5.16475e-09	0
Srrm1	2.86783e-13	0.273565	0.401	0.29	5.43741e-09	0
Nop56	3.01014e-13	0.313882	0.394	0.28	5.70722e-09	0
Wasf2	5.79843e-13	0.276318	0.306	0.198	1.09938e-08	0
Mycbp2	5.8241e-13	0.26462	0.395	0.277	1.10425e-08	0
Tsn	6.38337e-13	0.297374	0.353	0.243	1.21029e-08	0
Eif3a	6.70458e-13	0.265011	0.458	0.342	1.27119e-08	0
Wbp4	6.90641e-13	0.277979	0.186	0.097	1.30945e-08	0
6820431F20Rik	8.85188e-13	0.29185	0.3	0.194	1.67832e-08	0
Ino80	9.45809e-13	0.28441	0.178	0.092	1.79325e-08	0
Ssb	1.03293e-12	0.258664	0.418	0.308	1.95844e-08	0
Pkn1	1.11637e-12	0.262145	0.255	0.154	2.11663e-08	0
Hnrnpm	1.23741e-12	0.288612	0.325	0.223	2.34613e-08	0
Purb	1.2873e-12	0.258981	0.43	0.316	2.44072e-08	0
Ddx46	1.44004e-12	0.299758	0.266	0.163	2.73031e-08	0
Dnajc2	1.66113e-12	0.260301	0.239	0.14	3.1495e-08	0
Hist1h1c	1.72766e-12	0.396307	0.251	0.154	3.27564e-08	0
Cdc42se1	2.16533e-12	0.31267	0.266	0.171	4.10547e-08	0
Mettl16	2.27266e-12	0.288252	0.151	0.073	4.30896e-08	0
Rps19bp1	2.46325e-12	0.266947	0.17	0.087	4.67032e-08	0
U2af1	2.67475e-12	0.259032	0.322	0.22	5.07133e-08	0
Cdk13	2.74909e-12	0.282564	0.207	0.116	5.21228e-08	0
Atf7ip	2.76968e-12	0.286663	0.215	0.122	5.25131e-08	0
Gemin7	2.78815e-12	0.264818	0.189	0.101	5.28634e-08	0
Acbd3	2.93098e-12	0.273609	0.216	0.124	5.55714e-08	0
Mef2d	2.9654e-12	0.283179	0.253	0.153	5.6224e-08	0
Phip	3.13055e-12	0.289968	0.284	0.181	5.93552e-08	0
Akap9	3.29117e-12	0.276787	0.257	0.155	6.24006e-08	0
Tuba4a	3.29631e-12	0.318018	0.373	0.271	6.24981e-08	0
Ubl3	4.18984e-12	0.250171	0.254	0.153	7.94393e-08	0
Neu1	4.61615e-12	0.264828	0.141	0.066	8.75222e-08	0
Prpf38b	4.87571e-12	0.283551	0.319	0.213	9.24434e-08	0
Cops4	5.17552e-12	0.269214	0.239	0.145	9.81279e-08	0
P2rx4	5.23565e-12	0.266753	0.229	0.136	9.9268e-08	0
Rlim	5.26726e-12	0.285894	0.267	0.169	9.98672e-08	0
Samd9l	5.52979e-12	0.30126	0.165	0.085	1.04845e-07	0
Irf2	5.57464e-12	0.275788	0.195	0.107	1.05695e-07	0
Cux1	8.90849e-12	0.254428	0.157	0.078	1.68905e-07	0
Dph3	1.01351e-11	0.264773	0.29	0.192	1.92162e-07	0
Pbdc1	1.02579e-11	0.265696	0.194	0.107	1.94489e-07	0
Ube2k	1.25762e-11	0.259716	0.27	0.176	2.38445e-07	0
N4bp2l1	1.25912e-11	0.278976	0.148	0.074	2.3873e-07	0
Coq2	1.31488e-11	0.260912	0.133	0.062	2.49301e-07	0
Hivep1	1.47048e-11	0.25593	0.124	0.055	2.78803e-07	0
Tmem251	1.48513e-11	0.266646	0.148	0.074	2.8158e-07	0
Rsl24d1	1.59894e-11	0.263471	0.171	0.09	3.03159e-07	0
Tuba1c	1.63972e-11	0.269342	0.147	0.073	3.10891e-07	0
Mdn1	1.7351e-11	0.283146	0.169	0.088	3.28975e-07	0
Copb1	2.10966e-11	0.293326	0.24	0.147	3.99991e-07	0
Filip1l	2.21317e-11	0.274944	0.16	0.081	4.19618e-07	0
Eif2s1	2.41487e-11	0.286302	0.267	0.173	4.57859e-07	0
Ltv1	2.44436e-11	0.280425	0.176	0.095	4.63451e-07	0
Nop58	2.83358e-11	0.256349	0.33	0.229	5.37247e-07	0
Ddx18	3.98913e-11	0.260509	0.19	0.107	7.5634e-07	0
Rbbp6	4.14928e-11	0.312288	0.342	0.241	7.86704e-07	0
Mcmbp	5.12069e-11	0.253055	0.176	0.096	9.70883e-07	0
Lrp10	5.43764e-11	0.276775	0.194	0.111	1.03098e-06	0
Rbm5	5.60943e-11	0.269596	0.324	0.225	1.06355e-06	0
Setd5	5.62449e-11	0.257604	0.179	0.098	1.0664e-06	0
Lman2	5.8111e-11	0.267397	0.267	0.175	1.10178e-06	0
Eapp	7.12456e-11	0.255717	0.21	0.124	1.35082e-06	0
Ccnd2	8.28163e-11	0.347132	0.381	0.282	1.5702e-06	0
Otulin	8.53149e-11	0.322806	0.217	0.133	1.61757e-06	0
Arglu1	9.84301e-11	0.253576	0.285	0.191	1.86623e-06	0
Hspa9	9.90712e-11	0.281925	0.353	0.262	1.87839e-06	0
Dkc1	1.01145e-10	0.255022	0.139	0.069	1.91771e-06	0
Gm8369	1.07617e-10	0.261789	0.317	0.214	2.04042e-06	0
Bcl10	1.08228e-10	0.252116	0.321	0.22	2.05201e-06	0
Med4	1.182e-10	0.255652	0.185	0.104	2.24107e-06	0
Rnf4	1.21084e-10	0.273962	0.214	0.129	2.29576e-06	0
Pole4	1.24032e-10	0.260048	0.293	0.202	2.35165e-06	0
Ikbkb	1.29982e-10	0.314123	0.247	0.158	2.46446e-06	0
Pag1	1.38968e-10	0.297099	0.183	0.104	2.63484e-06	0
Mtpn	1.54133e-10	0.285731	0.222	0.138	2.92237e-06	0
Rbm27	1.55169e-10	0.261521	0.221	0.136	2.94201e-06	0
Ergic2	1.74529e-10	0.258695	0.226	0.14	3.30907e-06	0
Dnajc21	1.83193e-10	0.253665	0.192	0.112	3.47334e-06	0
Cyfip2	1.88145e-10	0.269271	0.207	0.124	3.56723e-06	0
Fnbp1	2.07112e-10	0.260809	0.228	0.14	3.92683e-06	0
Tmem243	3.96331e-10	0.253027	0.229	0.143	7.51444e-06	0
Caprin1	4.11392e-10	0.261808	0.182	0.105	7.79999e-06	0
Gm26532	4.77529e-10	0.250493	0.184	0.105	9.05395e-06	0
Nfatc1	5.78402e-10	0.268971	0.163	0.089	1.09665e-05	0
Pan3	5.99401e-10	0.277172	0.228	0.144	1.13646e-05	0
Polr2e	7.1155e-10	0.26063	0.27	0.184	1.3491e-05	0
Zfp638	1.01055e-09	0.268284	0.2	0.122	1.916e-05	0
Hnrnpl	1.14547e-09	0.25842	0.227	0.146	2.17182e-05	0
Snx20	1.53297e-09	0.263436	0.217	0.134	2.90651e-05	0
Scamp2	1.70262e-09	0.25612	0.177	0.104	3.22816e-05	0
Tgif1	1.94266e-09	0.252338	0.246	0.162	3.68328e-05	0
Csnk2a2	2.02743e-09	0.252993	0.186	0.111	3.844e-05	0
C1qbp	2.37698e-09	0.262408	0.284	0.202	4.50675e-05	0
Rtf1	4.16432e-09	0.258493	0.289	0.203	7.89554e-05	0
Fam133b	1.1829e-08	0.25552	0.267	0.186	0.000224277	0
Setd2	1.31797e-08	0.255515	0.159	0.092	0.000249887	0
Hnrnph2	2.1336e-08	0.258836	0.209	0.138	0.000404531	0
Ythdc1	3.64513e-08	0.26068	0.341	0.261	0.000691116	0
Angel2	6.56158e-08	0.259867	0.169	0.102	0.00124408	0
Pbrm1	6.92593e-08	0.271814	0.223	0.152	0.00131316	0
Klf3	1.09379e-07	0.352453	0.346	0.27	0.00207383	0
Gpatch8	2.34272e-07	0.253404	0.224	0.157	0.0044418	0
Lef1	5.75655e-213	1.42595	0.78	0.148	1.09144e-208	1
Emb	1.05032e-160	1.24286	0.878	0.273	1.99142e-156	1
Dusp10	3.75462e-136	1.04587	0.667	0.155	7.11875e-132	1
Rplp1	2.55427e-135	0.7211	0.996	0.976	4.8429e-131	1
Cd27	2.53858e-132	1.03793	0.778	0.226	4.81314e-128	1
Crlf3	5.29216e-129	1.12513	0.787	0.268	1.00339e-124	1
Fyb	3.66188e-124	0.954612	0.829	0.262	6.94293e-120	1
Vps37b	1.5712e-121	0.975293	0.957	0.539	2.979e-117	1
Itk	2.35453e-115	0.956954	0.672	0.188	4.46419e-111	1
Ramp3	1.02794e-112	0.980281	0.633	0.163	1.94897e-108	1
Tpt1	5.53658e-112	0.519977	0.998	0.989	1.04974e-107	1
Rpl12	2.95102e-110	0.645235	0.985	0.922	5.59514e-106	1
Cd3d	3.58789e-109	0.843456	0.806	0.259	6.80264e-105	1
Cd3g	3.59179e-106	0.78811	0.838	0.288	6.81003e-102	1
Trbc2	1.18511e-105	0.90082	0.84	0.288	2.24697e-101	1
Rps24	1.91888e-102	0.573096	0.998	0.95	3.63821e-98	1
Igfbp4	1.46952e-100	1.00776	0.405	0.066	2.78621e-96	1
Rps16	4.72982e-100	0.599264	0.989	0.919	8.96773e-96	1
Rps29	4.99279e-95	0.536264	0.989	0.941	9.46633e-91	1
Rpl8	5.85268e-93	0.530783	0.987	0.946	1.10967e-88	1
Rpl19	1.77798e-92	0.531088	0.987	0.941	3.37105e-88	1
Saraf	1.80409e-92	0.910747	0.701	0.264	3.42056e-88	1
Atp1b3	8.78278e-91	0.969585	0.674	0.253	1.66522e-86	1
Tmsb10	6.76339e-89	0.683456	0.97	0.713	1.28234e-84	1
Rps14	8.10184e-89	0.503223	0.991	0.945	1.53611e-84	1
Il7r	1.19886e-88	0.872364	0.704	0.237	2.27303e-84	1
Skap1	1.64111e-85	0.843269	0.633	0.213	3.11155e-81	1
Rps19	5.23164e-85	0.572244	0.981	0.867	9.9192e-81	1
Rps21	7.60183e-84	0.516455	0.991	0.915	1.44131e-79	1
Rplp0	1.66874e-81	0.511192	0.985	0.942	3.16393e-77	1
Cd28	3.37756e-81	0.778708	0.627	0.205	6.40385e-77	1
Ms4a6b	6.51339e-81	0.854506	0.606	0.197	1.23494e-76	1
Rpl9	8.51483e-81	0.493009	0.987	0.93	1.61441e-76	1
Zc3hav1	8.14562e-80	0.799012	0.761	0.347	1.54441e-75	1
Rps3a3	6.11209e-79	0.493589	0.985	0.931	1.15885e-74	1
Rps3	1.96763e-78	0.491261	0.983	0.927	3.73062e-74	1
Satb11	2.30891e-76	0.768441	0.896	0.48	4.3777e-72	1
Rps4x	2.77371e-76	0.477264	0.994	0.946	5.25895e-72	1
Rps7	3.18537e-76	0.542801	0.981	0.861	6.03946e-72	1
Rps10	5.55919e-74	0.527059	0.97	0.859	1.05402e-69	1
Rplp2	6.21487e-74	0.517759	0.977	0.893	1.17834e-69	1
Rps8	1.02011e-73	0.481603	0.981	0.943	1.93413e-69	1
Rpsa	1.75049e-73	0.506871	0.981	0.948	3.31893e-69	1
Rps27a	3.36696e-73	0.472553	0.985	0.918	6.38376e-69	1
Fam101b	4.194e-73	0.79724	0.407	0.096	7.95183e-69	1
Rps271	4.33816e-73	0.498296	0.989	0.88	8.22516e-69	1
Eef1a1	9.61092e-73	0.437779	0.994	0.975	1.82223e-68	1
H2afz	5.42502e-72	0.731164	0.906	0.608	1.02858e-67	1
Ms4a4b	4.47547e-71	0.717422	0.695	0.25	8.48549e-67	1
Npc2	1.07305e-70	0.653531	0.802	0.417	2.03451e-66	1
Ifngr1	1.39061e-70	0.701594	0.797	0.369	2.63661e-66	1
Rpl17	1.19682e-68	0.494328	0.981	0.888	2.26917e-64	1
Rps23	6.66584e-68	0.464247	0.987	0.915	1.26384e-63	1
Rps201	1.81952e-67	0.483632	0.987	0.931	3.44982e-63	1
Rps9	8.47595e-67	0.455958	0.991	0.932	1.60704e-62	1
Rps5	1.34271e-66	0.466218	0.985	0.931	2.54578e-62	1
Rpl21	3.52053e-66	0.504761	0.979	0.863	6.67493e-62	1
Fxyd5	3.73462e-66	0.614957	0.804	0.366	7.08084e-62	1
Rpl13	4.38676e-66	0.448934	0.989	0.944	8.3173e-62	1
Rps18	6.73642e-66	0.515235	0.966	0.84	1.27723e-61	1
Ccr7	7.08802e-66	0.697252	0.851	0.462	1.34389e-61	1
Rps15a	2.61523e-65	0.473754	0.974	0.888	4.95848e-61	1
Rpl23	2.22278e-64	0.435456	0.989	0.956	4.21439e-60	1
Tmem64	3.59701e-64	0.761448	0.426	0.12	6.81993e-60	1
Eef1b2	1.21949e-63	0.533368	0.972	0.814	2.31215e-59	1
Rpl30	2.39541e-63	0.494088	0.981	0.848	4.54171e-59	1
S1pr1	2.54475e-63	0.749312	0.606	0.239	4.82485e-59	1
Rpl14	5.00099e-63	0.493467	0.957	0.873	9.48188e-59	1
Rpl5	1.5091e-61	0.534639	0.964	0.775	2.86125e-57	1
Rpl18	4.56813e-61	0.472314	0.979	0.867	8.66117e-57	1
Rpl3	1.29026e-59	0.457773	0.979	0.893	2.44633e-55	1
Lat	2.21462e-59	0.644929	0.507	0.17	4.19893e-55	1
Rpl32	2.5979e-59	0.413913	0.989	0.953	4.92562e-55	1
Trib2	1.74222e-58	0.650654	0.281	0.054	3.30325e-54	1
Rps6	2.65911e-58	0.525211	0.953	0.761	5.04167e-54	1
Gm15772	5.60936e-58	0.463149	0.977	0.843	1.06354e-53	1
Rras2	5.66372e-58	0.734422	0.422	0.13	1.07384e-53	1
Rack1	5.90532e-58	0.445893	0.977	0.9	1.11965e-53	1
Rgs10	2.42423e-57	0.638155	0.557	0.214	4.59633e-53	1
Gpr132	3.8213e-57	0.658953	0.561	0.218	7.24518e-53	1
Rps28	4.28467e-57	0.515853	0.962	0.755	8.12373e-53	1
Gm10260	5.37236e-57	0.527591	0.94	0.774	1.0186e-52	1
Prkca	7.02961e-57	0.739692	0.601	0.25	1.33281e-52	1
Trac	4.59416e-56	0.689206	0.533	0.193	8.71054e-52	1
Rpl18a	6.11213e-56	0.411495	0.989	0.94	1.15886e-51	1
Arid4a	1.10103e-55	0.730319	0.535	0.209	2.08755e-51	1
Gimap6	2.3975e-55	0.744632	0.674	0.325	4.54565e-51	1
Rps13	5.31279e-55	0.438366	0.977	0.888	1.0073e-50	1
Cd247	1.32003e-54	0.664359	0.341	0.088	2.50278e-50	1
Rpl35a	1.35346e-54	0.418919	0.977	0.911	2.56615e-50	1
Cd53	1.37756e-54	0.637886	0.785	0.443	2.61185e-50	1
Rps15	1.56102e-54	0.473482	0.964	0.819	2.9597e-50	1
Rpl36a	1.66063e-54	0.481378	0.966	0.81	3.14855e-50	1
5830444F18Rik	1.48345e-53	0.691031	0.544	0.213	2.81261e-49	1
Rpl11	5.25975e-53	0.412063	0.985	0.903	9.97249e-49	1
Rpl39	6.21675e-53	0.440251	0.983	0.868	1.1787e-48	1
Klf2	4.95841e-52	0.564575	0.881	0.544	9.40114e-48	1
Rpl35	1.59305e-51	0.445262	0.974	0.837	3.02042e-47	1
Trbc1	4.5579e-51	0.836309	0.52	0.199	8.64177e-47	1
Rpl38	1.30622e-50	0.422587	0.974	0.85	2.47658e-46	1
Rps11	9.97738e-50	0.427805	0.972	0.907	1.89171e-45	1
Txk	1.69123e-49	0.673143	0.486	0.178	3.20658e-45	1
Gm12840	8.40024e-49	0.702367	0.303	0.076	1.59269e-44	1
Rpl4	1.7029e-48	0.423531	0.972	0.85	3.2287e-44	1
Frat2	1.94088e-48	0.598462	0.335	0.094	3.67992e-44	1
Rpl6	4.3018e-48	0.412111	0.974	0.878	8.15621e-44	1
Pnrc1	2.79258e-47	0.555785	0.829	0.537	5.29473e-43	1
Galnt6	3.62365e-47	0.681413	0.337	0.1	6.87044e-43	1
Hspa8	9.71226e-46	0.490684	0.947	0.746	1.84144e-41	1
C230085N15Rik	8.46398e-45	0.660306	0.586	0.269	1.60477e-40	1
Elf1	9.88515e-45	0.628635	0.597	0.287	1.87422e-40	1
Gm8995	2.52387e-44	0.621084	0.727	0.4	4.78526e-40	1
Gimap3	9.26065e-44	0.609331	0.386	0.133	1.75582e-39	1
Rpl71	2.25177e-43	0.392646	0.977	0.857	4.26936e-39	1
Ubb	3.08551e-43	0.407729	0.972	0.872	5.85012e-39	1
Mbnl1	4.35246e-43	0.551927	0.746	0.425	8.25226e-39	1
Rpl37a	4.79064e-43	0.371021	0.987	0.915	9.08306e-39	1
Gramd3	2.50367e-42	0.571694	0.588	0.271	4.74696e-38	1
Rpl34	3.58752e-42	0.372658	0.974	0.866	6.80193e-38	1
Amd1	6.55648e-42	0.606756	0.49	0.21	1.24311e-37	1
Bzw2	3.10595e-41	0.578475	0.495	0.217	5.88888e-37	1
Cd2	6.16672e-41	0.572815	0.714	0.386	1.16921e-36	1
Slfn1	7.27284e-41	0.541673	0.222	0.048	1.37893e-36	1
Zeb1	1.00601e-40	0.618264	0.507	0.222	1.9074e-36	1
Rps12	1.92919e-40	0.353005	0.983	0.927	3.65775e-36	1
Crbn	9.11751e-40	0.590772	0.49	0.214	1.72868e-35	1
Igtp	1.92856e-39	0.5921	0.33	0.104	3.65654e-35	1
Rpl37	2.75887e-39	0.361213	0.977	0.895	5.23082e-35	1
Rpl28	3.7372e-39	0.345777	0.985	0.912	7.08572e-35	1
Rpl27a	5.24809e-39	0.405913	0.94	0.769	9.95038e-35	1
Uba52	7.62961e-39	0.483156	0.827	0.57	1.44657e-34	1
Kif1b	1.0513e-38	0.622214	0.42	0.173	1.99327e-34	1
Cox7a2l	1.46642e-38	0.447795	0.846	0.606	2.78032e-34	1
Rps26	2.69997e-38	0.384456	0.962	0.821	5.11915e-34	1
Tcf7	3.06053e-38	0.566087	0.362	0.129	5.80276e-34	1
Cd4	3.22719e-37	0.402001	0.181	0.034	6.11876e-33	1
Rpl36	6.57959e-37	0.382274	0.959	0.83	1.24749e-32	1
Pja1	1.10618e-36	0.54989	0.362	0.134	2.09733e-32	1
Ets11	1.29966e-36	0.45587	0.866	0.55	2.46416e-32	1
Cd3e	1.74796e-36	0.495344	0.399	0.152	3.31413e-32	1
Tdrp	1.84856e-36	0.499099	0.262	0.075	3.50488e-32	1
Prdx6	2.91119e-36	0.535476	0.729	0.444	5.51962e-32	1
Rpl10a	3.09305e-36	0.371278	0.966	0.835	5.86442e-32	1
H2-K1	3.6949e-36	0.309791	0.981	0.906	7.00554e-32	1
Rpl22	2.01592e-35	0.371078	0.962	0.833	3.82219e-31	1
1700097N02Rik	2.69785e-35	0.48851	0.277	0.084	5.11512e-31	1
Cblb	6.09001e-35	0.563359	0.441	0.194	1.15467e-30	1
Lck	2.56935e-34	0.514413	0.401	0.162	4.87149e-30	1
Rpl22l1	2.68235e-34	0.429529	0.923	0.691	5.08574e-30	1
Smchd1	4.51835e-34	0.491236	0.582	0.303	8.56678e-30	1
Slfn2	6.20125e-34	0.541812	0.414	0.171	1.17576e-29	1
Stat5a	9.53655e-34	0.502943	0.301	0.099	1.80813e-29	1
Ankrd11	2.63164e-33	0.461034	0.774	0.481	4.98959e-29	1
Ptpn18	4.06347e-33	0.477603	0.748	0.463	7.70433e-29	1
Smad7	1.08686e-32	0.538676	0.497	0.237	2.06068e-28	1
Rpl10	1.54852e-32	0.296056	0.979	0.928	2.93599e-28	1
Gtf2i	1.68521e-32	0.544112	0.397	0.166	3.19515e-28	1
Rpl15	8.18054e-32	0.423738	0.836	0.633	1.55103e-27	1
Epb41	1.77869e-31	0.585582	0.412	0.183	3.3724e-27	1
Rps2	2.70048e-31	0.350296	0.968	0.852	5.12012e-27	1
Crip1	4.15075e-31	0.31127	0.853	0.538	7.86982e-27	1
1810026B05Rik	4.99694e-31	0.530175	0.516	0.268	9.4742e-27	1
Chd2	5.74013e-31	0.552457	0.569	0.31	1.08833e-26	1
Rps15a-ps8	8.15292e-31	0.431974	0.819	0.574	1.54579e-26	1
Limd2	3.93612e-30	0.45501	0.682	0.397	7.46288e-26	1
Rapgef6	1.14606e-29	0.533672	0.561	0.306	2.17294e-25	1
Zcchc11	1.34115e-29	0.495322	0.559	0.306	2.54283e-25	1
Rnf125	2.47347e-29	0.544279	0.416	0.191	4.6897e-25	1
Stk4	3.70066e-29	0.515071	0.478	0.237	7.01645e-25	1
Stat5b	4.23922e-29	0.461469	0.264	0.09	8.03756e-25	1
Npm1	4.98305e-29	0.363704	0.925	0.729	9.44786e-25	1
St8sia6	2.49528e-28	0.348124	0.141	0.027	4.73105e-24	1
Zfp36l2	2.97487e-28	0.467826	0.531	0.284	5.64036e-24	1
Arhgap15	5.98587e-28	0.48352	0.471	0.235	1.13492e-23	1
Ssh2	8.43715e-28	0.4984	0.552	0.307	1.59968e-23	1
Eef2	1.03601e-27	0.315414	0.964	0.848	1.96427e-23	1
Rps25	1.27801e-27	0.332922	0.942	0.768	2.4231e-23	1
Gm42449	2.26625e-27	0.33838	0.13	0.024	4.2968e-23	1
Bcl11b	4.11476e-27	0.471339	0.32	0.126	7.80158e-23	1
Ube2b	5.72103e-27	0.406443	0.744	0.499	1.08471e-22	1
Rasgrp2	6.6511e-27	0.532746	0.407	0.192	1.26105e-22	1
Tnfrsf18	7.78756e-27	0.343561	0.348	0.141	1.47652e-22	1
Gimap4	1.3462e-26	0.507714	0.356	0.156	2.55239e-22	1
C230096K16Rik	2.2895e-26	0.505121	0.333	0.141	4.34089e-22	1
B2m	3.10428e-26	0.258927	0.979	0.844	5.88572e-22	1
Clint1	6.77447e-26	0.452332	0.478	0.249	1.28444e-21	1
Btg1	1.19747e-25	0.333265	0.936	0.693	2.27041e-21	1
Samhd1	1.21211e-25	0.476301	0.471	0.241	2.29816e-21	1
Rab3ip	1.5876e-25	0.402817	0.211	0.065	3.01008e-21	1
Vgll4	2.01973e-25	0.471441	0.45	0.231	3.8294e-21	1
Gm37248	2.78344e-25	0.539001	0.311	0.129	5.27741e-21	1
Commd8	4.98072e-25	0.412182	0.277	0.108	9.44344e-21	1
Dgka	6.52895e-25	0.418257	0.301	0.121	1.23789e-20	1
Gimap9	6.82404e-25	0.47721	0.324	0.139	1.29384e-20	1
Il4ra	1.68712e-24	0.484079	0.458	0.248	3.19878e-20	1
Itga6	1.88302e-24	0.391069	0.271	0.103	3.57021e-20	1
Ppp2r5a	1.89504e-24	0.470618	0.422	0.218	3.59299e-20	1
Naca	2.36167e-24	0.31297	0.938	0.815	4.47773e-20	1
Tcp11l21	3.18843e-24	0.426901	0.542	0.299	6.04527e-20	1
Nrip1	4.47267e-24	0.500989	0.394	0.191	8.48017e-20	1
Gm83691	5.13662e-24	0.461985	0.422	0.21	9.73902e-20	1
Itpkb	6.7951e-24	0.387403	0.516	0.282	1.28835e-19	1
Spn	7.86129e-24	0.413234	0.247	0.09	1.4905e-19	1
Gm37033	8.34597e-24	0.421959	0.409	0.197	1.5824e-19	1
Khdrbs1	1.23501e-23	0.440319	0.463	0.248	2.34158e-19	1
Inpp4b	1.8085e-23	0.407268	0.267	0.102	3.42892e-19	1
Gas5	2.71906e-23	0.374207	0.697	0.466	5.15534e-19	1
Jak1	3.47443e-23	0.370135	0.716	0.478	6.58752e-19	1
Nsa2	4.29024e-23	0.360489	0.71	0.457	8.1343e-19	1
Rap1b1	4.33651e-23	0.373602	0.736	0.495	8.22201e-19	1
Camk4	5.7217e-23	0.404955	0.196	0.063	1.08484e-18	1
Gimap1	7.28821e-23	0.446825	0.369	0.177	1.38184e-18	1
Hcst	1.7679e-22	0.369195	0.426	0.21	3.35194e-18	1
Srsf3	1.09706e-21	0.348721	0.793	0.556	2.08002e-17	1
Gm20186	1.42278e-21	0.412222	0.22	0.08	2.69759e-17	1
Klk8	1.5127e-21	0.38053	0.36	0.17	2.86808e-17	1
Eif3e	2.22643e-21	0.361036	0.712	0.482	4.22132e-17	1
Dbf4	2.37007e-21	0.435199	0.245	0.098	4.49366e-17	1
Rps17	4.31177e-21	0.310586	0.868	0.694	8.17511e-17	1
Gm15503	7.40971e-21	0.263201	0.122	0.028	1.40488e-16	1
Ptpn22	7.61318e-21	0.372308	0.418	0.213	1.44346e-16	1
Actn1	8.15334e-21	0.41231	0.198	0.07	1.54587e-16	1
Cd6	8.39256e-21	0.349211	0.213	0.077	1.59123e-16	1
Grap2	9.74809e-21	0.351858	0.203	0.071	1.84824e-16	1
Ubn1	1.26625e-20	0.405331	0.471	0.275	2.40081e-16	1
Srpk1	1.61597e-20	0.442329	0.399	0.214	3.06387e-16	1
Gltscr2	1.94886e-20	0.382544	0.58	0.373	3.69504e-16	1
Rpl27	1.99582e-20	0.314645	0.806	0.585	3.78407e-16	1
Rbm39	2.10808e-20	0.326872	0.817	0.582	3.99691e-16	1
Fau1	2.42795e-20	0.25342	0.991	0.929	4.6034e-16	1
Supt4a	2.83238e-20	0.346173	0.55	0.333	5.3702e-16	1
Pde4d	3.09558e-20	0.375726	0.209	0.075	5.86921e-16	1
Tpt1-ps3	4.08372e-20	0.340044	0.655	0.439	7.74274e-16	1
Gm8730	4.11095e-20	0.425131	0.369	0.195	7.79437e-16	1
Ptprc	5.08674e-20	0.308912	0.746	0.49	9.64445e-16	1
Eef1g	5.25275e-20	0.306381	0.851	0.677	9.95922e-16	1
Eif3h	1.71489e-19	0.305906	0.817	0.634	3.25143e-15	1
Rpl23a	1.74156e-19	0.348333	0.746	0.557	3.30199e-15	1
Tuba1a	1.84658e-19	0.371305	0.484	0.274	3.50112e-15	1
Jmy	1.87089e-19	0.369669	0.277	0.121	3.5472e-15	1
Cdkn1b	3.23852e-19	0.412032	0.309	0.146	6.14023e-15	1
Utrn	3.43667e-19	0.358373	0.237	0.095	6.51593e-15	1
A930005H10Rik	3.70526e-19	0.376628	0.215	0.083	7.02517e-15	1
Prrc2c	3.80149e-19	0.331572	0.689	0.447	7.20763e-15	1
Srpk2	4.303e-19	0.42557	0.333	0.164	8.15848e-15	1
Rb1cc1	8.61921e-19	0.411396	0.386	0.209	1.6342e-14	1
Rps3a1	1.08979e-18	0.371455	0.638	0.433	2.06623e-14	1
Srp9	1.28329e-18	0.326784	0.631	0.434	2.43312e-14	1
Gm10073	2.17884e-18	0.338181	0.328	0.163	4.13107e-14	1
Chd7	2.29605e-18	0.416436	0.463	0.271	4.35331e-14	1
Whsc1l1	2.3327e-18	0.371105	0.471	0.28	4.4228e-14	1
Znrf1	2.68428e-18	0.362778	0.215	0.085	5.0894e-14	1
Por	2.81224e-18	0.337568	0.171	0.057	5.33201e-14	1
Thy1	3.44432e-18	0.360306	0.288	0.131	6.53043e-14	1
Dnah8	3.55652e-18	0.330438	0.162	0.053	6.74317e-14	1
Sec11a	3.74629e-18	0.438149	0.441	0.267	7.10297e-14	1
Rpl31	4.39037e-18	0.301903	0.763	0.566	8.32415e-14	1
P4ha1	5.0722e-18	0.304664	0.196	0.072	9.61689e-14	1
Coro1a1	1.09825e-17	0.264755	0.829	0.577	2.08227e-13	1
Usp3	3.231e-17	0.339173	0.224	0.093	6.12598e-13	1
Tomm20	3.37868e-17	0.315685	0.693	0.495	6.40598e-13	1
Eef1d	4.01143e-17	0.310592	0.753	0.573	7.60567e-13	1
Syf2	4.89814e-17	0.350846	0.52	0.339	9.28688e-13	1
Pabpc1	5.52657e-17	0.298235	0.804	0.637	1.04784e-12	1
Clk1	5.75641e-17	0.345488	0.569	0.377	1.09141e-12	1
Fam169b	5.76512e-17	0.31573	0.154	0.051	1.09307e-12	1
March7	5.90753e-17	0.377344	0.456	0.276	1.12007e-12	1
Fosl2	6.24803e-17	0.344074	0.335	0.173	1.18463e-12	1
Setd1b	6.37585e-17	0.355769	0.209	0.084	1.20886e-12	1
Scg5	6.59717e-17	0.272412	0.139	0.043	1.25082e-12	1
Mkrn1	9.60337e-17	0.350531	0.414	0.238	1.8208e-12	1
Ptbp1	9.62655e-17	0.361221	0.38	0.211	1.82519e-12	1
Hbp1	1.01873e-16	0.356366	0.271	0.13	1.93152e-12	1
Dynll1	1.24229e-16	0.294879	0.731	0.531	2.35538e-12	1
Rpl13a	1.48621e-16	0.360028	0.635	0.445	2.81786e-12	1
Phf3	1.92824e-16	0.411002	0.439	0.262	3.65595e-12	1
Gm6472	2.0204e-16	0.324682	0.563	0.38	3.83069e-12	1
Crebzf	2.86911e-16	0.328371	0.292	0.144	5.43983e-12	1
Pik3ip1	3.60901e-16	0.378039	0.183	0.07	6.84269e-12	1
Stk38	4.20586e-16	0.340705	0.307	0.156	7.97432e-12	1
Il21r	4.31023e-16	0.430767	0.362	0.203	8.17219e-12	1
Cdk2ap2	6.43436e-16	0.371267	0.448	0.27	1.21995e-11	1
Hnrnpf1	6.60581e-16	0.264262	0.802	0.589	1.25246e-11	1
E430014B02Rik	7.65217e-16	0.351907	0.286	0.139	1.45085e-11	1
Lsm8	8.07247e-16	0.357699	0.288	0.144	1.53054e-11	1
Rps27rt	9.52519e-16	0.347201	0.354	0.194	1.80598e-11	1
Tnfaip3	1.05909e-15	0.330965	0.397	0.223	2.00804e-11	1
Snhg12	1.07419e-15	0.342851	0.296	0.152	2.03666e-11	1
Tecpr1	1.55317e-15	0.336095	0.313	0.162	2.9448e-11	1
Srsf51	1.81786e-15	0.264878	0.81	0.604	3.44666e-11	1
Leprotl1	2.41649e-15	0.401521	0.26	0.127	4.58166e-11	1
Snhg8	2.50474e-15	0.330939	0.38	0.216	4.74899e-11	1
Pik3r1	2.88922e-15	0.378147	0.362	0.203	5.47797e-11	1
mt-Rnr1	2.94338e-15	0.262574	0.991	0.8	5.58064e-11	1
Rps16-ps2	3.06764e-15	0.305687	0.32	0.171	5.81625e-11	1
Gm15500	4.39798e-15	0.292465	0.567	0.384	8.33857e-11	1
Gypc	5.32151e-15	0.264001	0.124	0.038	1.00896e-10	1
Ubac2	7.03192e-15	0.316748	0.235	0.109	1.33325e-10	1
Pitpnc1	7.17613e-15	0.334246	0.213	0.093	1.36059e-10	1
Atp11b	7.59432e-15	0.366654	0.348	0.193	1.43988e-10	1
Cdk17	8.23316e-15	0.290959	0.171	0.066	1.56101e-10	1
Psip1	8.51711e-15	0.370286	0.262	0.128	1.61484e-10	1
Scml4	1.0855e-14	0.258471	0.139	0.047	2.05811e-10	1
Acot2	1.64533e-14	0.251333	0.119	0.037	3.11955e-10	1
Nasp	2.15683e-14	0.36063	0.403	0.242	4.08934e-10	1
Chd3	3.1242e-14	0.33667	0.303	0.161	5.92349e-10	1
Hnrnpa01	3.82115e-14	0.291275	0.687	0.489	7.24489e-10	1
Fam102a	4.46045e-14	0.260638	0.158	0.06	8.45701e-10	1
Sfpq1	4.68847e-14	0.319585	0.578	0.406	8.88935e-10	1
2810474O19Rik	5.02387e-14	0.353377	0.343	0.197	9.52526e-10	1
Aebp2	6.74845e-14	0.315515	0.296	0.155	1.27951e-09	1
Ubald2	6.76545e-14	0.370766	0.473	0.302	1.28273e-09	1
Rpl24	8.89035e-14	0.283391	0.71	0.547	1.68561e-09	1
Psmb1	9.74786e-14	0.274433	0.723	0.539	1.84819e-09	1
Rpl36al	1.10757e-13	0.251759	0.751	0.609	2.09996e-09	1
Crebrf	1.19593e-13	0.339102	0.322	0.179	2.26749e-09	1
Ski	1.27874e-13	0.292483	0.262	0.132	2.4245e-09	1
Prkch	1.34203e-13	0.282708	0.175	0.073	2.54448e-09	1
Mepce	2.17185e-13	0.357757	0.207	0.095	4.11783e-09	1
Rab2a	2.52743e-13	0.314117	0.469	0.318	4.79201e-09	1
Map1lc3b	2.54687e-13	0.287903	0.738	0.586	4.82887e-09	1
Tpr1	2.61606e-13	0.324457	0.595	0.421	4.96005e-09	1
Smc4	3.7559e-13	0.409127	0.311	0.176	7.12119e-09	1
Gm9794	4.97317e-13	0.295816	0.507	0.346	9.42914e-09	1
Klf13	5.80086e-13	0.312492	0.471	0.304	1.09984e-08	1
Gmfg	6.94317e-13	0.271157	0.493	0.324	1.31642e-08	1
Tubb2a	8.03183e-13	0.66811	0.279	0.153	1.52284e-08	1
Kpna4	9.411e-13	0.30757	0.328	0.188	1.78433e-08	1
Ranbp10	2.57502e-12	0.337534	0.134	0.051	4.88223e-08	1
Gm8430	2.93228e-12	0.278729	0.226	0.113	5.55961e-08	1
G3bp2	3.58686e-12	0.253856	0.412	0.254	6.80068e-08	1
Themis	4.15064e-12	0.255056	0.115	0.04	7.86961e-08	1
Ssna1	4.42868e-12	0.287467	0.203	0.096	8.39679e-08	1
H2-Q4	5.20465e-12	0.329707	0.358	0.219	9.86801e-08	1
Prkcq	5.77569e-12	0.282971	0.149	0.06	1.09507e-07	1
Xrn2	6.33213e-12	0.295415	0.473	0.315	1.20057e-07	1
Tnrc6b	6.59766e-12	0.363783	0.337	0.205	1.25092e-07	1
Gm14303	6.80448e-12	0.313573	0.249	0.133	1.29013e-07	1
Tex261	7.45815e-12	0.311987	0.245	0.13	1.41407e-07	1
Sugt1	7.88851e-12	0.316517	0.362	0.224	1.49566e-07	1
2410089E03Rik	8.64711e-12	0.271958	0.122	0.045	1.63949e-07	1
Sdf4	9.68374e-12	0.2869	0.405	0.267	1.83604e-07	1
Rasal3	1.0071e-11	0.312714	0.186	0.086	1.90947e-07	1
4932438A13Rik	1.20745e-11	0.320252	0.324	0.191	2.28932e-07	1
Gm15427	1.29553e-11	0.298638	0.431	0.281	2.45632e-07	1
Arid5a	1.45103e-11	0.327242	0.358	0.221	2.75115e-07	1
Rpl26	1.52873e-11	0.294385	0.371	0.233	2.89847e-07	1
Stat1	1.59456e-11	0.293028	0.228	0.116	3.02329e-07	1
Rnf7	2.06016e-11	0.328713	0.348	0.222	3.90606e-07	1
Msmo1	2.21271e-11	0.277382	0.117	0.042	4.19529e-07	1
Evl	2.26969e-11	0.281089	0.254	0.137	4.30334e-07	1
Ndrg3	2.52939e-11	0.256422	0.158	0.068	4.79572e-07	1
Rps6ka1	2.7122e-11	0.277138	0.299	0.167	5.14233e-07	1
Gpsm3	2.89227e-11	0.311942	0.271	0.151	5.48375e-07	1
Rpl19-ps11	2.97336e-11	0.260073	0.26	0.141	5.63749e-07	1
Gm42765	3.02533e-11	0.268292	0.301	0.17	5.73603e-07	1
Sept1	3.12844e-11	0.282621	0.446	0.295	5.93152e-07	1
Nop561	3.31176e-11	0.261298	0.439	0.288	6.2791e-07	1
Phf20l1	3.43836e-11	0.30137	0.292	0.167	6.51913e-07	1
Brd1	3.46853e-11	0.309674	0.386	0.251	6.57633e-07	1
Bcl2	3.80548e-11	0.292284	0.258	0.142	7.2152e-07	1
Ppm1h	4.81587e-11	0.267254	0.126	0.05	9.13088e-07	1
Gabpb1	4.96332e-11	0.287987	0.147	0.062	9.41045e-07	1
Matr3	5.28989e-11	0.333759	0.439	0.3	1.00296e-06	1
Sesn3	5.83175e-11	0.368256	0.264	0.147	1.1057e-06	1
Dpm1	6.83388e-11	0.307231	0.256	0.141	1.2957e-06	1
Pnn	9.0803e-11	0.269669	0.386	0.245	1.72162e-06	1
Peli1	9.72635e-11	0.257575	0.356	0.217	1.84412e-06	1
H2afv	1.08509e-10	0.257591	0.354	0.219	2.05733e-06	1
Ugcg	1.09045e-10	0.274054	0.394	0.245	2.0675e-06	1
Arl6ip5	1.15819e-10	0.257112	0.322	0.192	2.19593e-06	1
G3bp11	1.33029e-10	0.260587	0.518	0.357	2.52223e-06	1
Maf1	1.47137e-10	0.268247	0.243	0.132	2.78972e-06	1
Cenpa1	2.43287e-10	0.252483	0.386	0.243	4.61272e-06	1
Fam65b	2.53736e-10	0.286488	0.26	0.147	4.81083e-06	1
4930523C07Rik1	2.78627e-10	0.282725	0.535	0.39	5.28278e-06	1
Rps6-ps4	3.16326e-10	0.266102	0.264	0.153	5.99753e-06	1
Gm37390	3.65462e-10	0.2609	0.188	0.093	6.92915e-06	1
Orai1	4.00935e-10	0.259741	0.38	0.242	7.60173e-06	1
Dnttip2	5.35695e-10	0.250844	0.339	0.212	1.01568e-05	1
Tox4	5.48376e-10	0.258343	0.277	0.161	1.03972e-05	1
Paip2	6.94732e-10	0.274804	0.441	0.307	1.31721e-05	1
Ss18	7.28455e-10	0.299388	0.19	0.097	1.38115e-05	1
Pum1	7.70279e-10	0.254925	0.307	0.184	1.46045e-05	1
Trnt1	7.7397e-10	0.261305	0.235	0.129	1.46745e-05	1
Sept6	9.97233e-10	0.317877	0.326	0.207	1.89075e-05	1
Cdk11b	1.2076e-09	0.279672	0.424	0.284	2.28962e-05	1
Tiprl	1.54734e-09	0.286716	0.258	0.153	2.93376e-05	1
Avl91	1.67821e-09	0.279241	0.371	0.239	3.18189e-05	1
Ube2h	1.68303e-09	0.271465	0.245	0.139	3.19102e-05	1
Gm4332	1.80424e-09	0.294829	0.352	0.233	3.42083e-05	1
Hexim1	1.87158e-09	0.279648	0.217	0.119	3.54851e-05	1
Arl6ip1	2.17983e-09	0.296502	0.345	0.227	4.13295e-05	1
Polr1d	2.46003e-09	0.271612	0.591	0.458	4.66421e-05	1
Apbb1ip	3.04749e-09	0.254527	0.328	0.206	5.77803e-05	1
Rtf11	3.22817e-09	0.256639	0.326	0.209	6.12061e-05	1
Gimap7	3.68289e-09	0.27998	0.145	0.068	6.98276e-05	1
Ankrd12	6.32888e-09	0.253125	0.429	0.296	0.000119996	1
Rps10-ps2	9.2971e-09	0.253026	0.32	0.203	0.000176273	1
Imp3	9.76974e-09	0.255294	0.328	0.219	0.000185234	1
Akr1b3	1.11126e-08	0.30943	0.339	0.228	0.000210696	1
Klf7	1.34233e-08	0.269645	0.222	0.125	0.000254506	1
Rps23-ps1	2.04453e-08	0.270359	0.271	0.169	0.000387643	1
Zfp292	3.12609e-08	0.27894	0.309	0.201	0.000592706	1
Chic2	5.69585e-08	0.273522	0.281	0.181	0.00107993	1
Numa1	6.41255e-08	0.275856	0.228	0.136	0.00121582	1
Tbc1d15	8.24015e-08	0.268319	0.271	0.172	0.00156233	1
Rsbn1l	1.04642e-07	0.264522	0.318	0.214	0.00198401	1
Acin1	1.37504e-07	0.27389	0.307	0.205	0.00260708	1
Stim1	2.31308e-07	0.257293	0.207	0.121	0.0043856	1
Rbm4b	2.38476e-07	0.263751	0.175	0.096	0.00452151	1
Ubald1	2.6782e-07	0.251296	0.247	0.156	0.00507787	1
Ikzf1	3.08083e-07	0.28769	0.205	0.124	0.00584125	1
Kansl1	6.91649e-07	0.250212	0.284	0.189	0.0131137	1
Osbpl9	9.78646e-07	0.260073	0.237	0.153	0.0185551	1
Ankrd44	1.0525e-06	0.258003	0.343	0.241	0.0199553	1
Rnf145	1.63027e-06	0.25514	0.156	0.087	0.0309099	1
Rp9	2.00113e-06	0.272016	0.284	0.2	0.0379414	1
Lef11	2.20957e-94	0.975605	0.756	0.193	4.18934e-90	2
Dapl1	2.67622e-94	0.772411	0.316	0.027	5.07411e-90	2
Rplp11	2.73749e-88	0.701716	1	0.977	5.19028e-84	2
Ms4a4b1	5.23208e-85	0.934423	0.844	0.266	9.92002e-81	2
Cd8b1	5.10084e-81	0.897714	0.422	0.068	9.67119e-77	2
Cd3g1	2.07158e-78	0.747518	0.913	0.318	3.92771e-74	2
Rpl121	6.48994e-77	0.647085	0.996	0.926	1.23049e-72	2
Tpt11	4.39028e-75	0.516659	1	0.989	8.32397e-71	2
Trbc21	6.78152e-75	0.895393	0.891	0.321	1.28578e-70	2
Cd3d1	1.31974e-73	0.855853	0.847	0.292	2.50222e-69	2
Rps141	1.49643e-70	0.539901	1	0.947	2.83724e-66	2
Dusp101	4.51756e-70	0.867829	0.658	0.191	8.5653e-66	2
Rps161	7.12326e-70	0.591752	1	0.923	1.35057e-65	2
Cd8a	2.12836e-69	0.751884	0.364	0.057	4.03538e-65	2
Rps241	1.43217e-68	0.558381	1	0.954	2.71539e-64	2
Rpsa1	1.23978e-67	0.583674	1	0.949	2.35062e-63	2
Rps3a31	2.44647e-67	0.548136	1	0.933	4.63852e-63	2
Rpl191	6.20564e-67	0.537651	0.996	0.943	1.17659e-62	2
Itk1	2.19722e-65	0.777582	0.695	0.219	4.16593e-61	2
Rps31	1.44097e-64	0.537504	1	0.929	2.73207e-60	2
Rplp01	1.09983e-63	0.573192	0.996	0.944	2.08528e-59	2
Rps291	2.23954e-63	0.531109	1	0.943	4.24617e-59	2
Rps211	3.29244e-63	0.548347	1	0.919	6.24246e-59	2
Rpl81	1.17351e-62	0.51456	1	0.948	2.22497e-58	2
Rps231	2.52197e-62	0.532097	1	0.919	4.78165e-58	2
Rps4x1	4.33454e-61	0.520769	0.996	0.949	8.21828e-57	2
Rps15a1	6.66998e-61	0.562336	0.996	0.892	1.26463e-56	2
Rps27a1	4.67157e-60	0.520286	0.996	0.921	8.85729e-56	2
Rplp21	6.66901e-60	0.539121	1	0.896	1.26444e-55	2
Rps181	1.89145e-58	0.59835	1	0.845	3.58618e-54	2
Fyb1	9.76445e-58	0.735236	0.811	0.303	1.85134e-53	2
Rack11	2.00553e-57	0.540267	1	0.903	3.80248e-53	2
Rpl301	1.99895e-56	0.559086	0.996	0.856	3.79002e-52	2
Rpl91	2.63402e-56	0.505277	1	0.932	4.99411e-52	2
Txk1	3.31957e-56	0.769417	0.604	0.188	6.2939e-52	2
Tmsb101	1.41014e-55	0.630581	0.996	0.728	2.67363e-51	2
Eef1b21	4.46127e-55	0.603675	0.993	0.822	8.45856e-51	2
Rpl231	5.85474e-55	0.495386	1	0.957	1.11006e-50	2
Rpl131	7.25069e-55	0.499453	1	0.946	1.37473e-50	2
Rps71	3.06005e-54	0.547501	0.989	0.869	5.80185e-50	2
Rps191	4.44972e-54	0.554868	1	0.873	8.43667e-50	2
Eef1a11	3.63782e-53	0.455055	1	0.976	6.89731e-49	2
Skap11	4.50098e-53	0.712857	0.68	0.237	8.53387e-49	2
Rpl35a1	4.53313e-53	0.497266	1	0.913	8.59481e-49	2
Rps101	6.6752e-53	0.533569	0.996	0.864	1.26562e-48	2
Rpl181	2.21134e-52	0.537867	1	0.872	4.19269e-48	2
Trac1	3.03284e-52	0.794466	0.622	0.208	5.75026e-48	2
Klf21	1.56512e-51	0.725726	0.975	0.558	2.96746e-47	2
Cd281	4.56402e-51	0.688841	0.669	0.23	8.65337e-47	2
Rpl36a1	5.93923e-51	0.570114	0.993	0.818	1.12608e-46	2
Rps51	9.76743e-51	0.496228	1	0.933	1.8519e-46	2
Rpl321	2.07621e-50	0.470719	1	0.954	3.93649e-46	2
Rps81	7.10418e-50	0.481641	1	0.944	1.34695e-45	2
Il7r1	1.09597e-49	0.741477	0.705	0.269	2.07797e-45	2
Rps131	1.16274e-49	0.493173	1	0.892	2.20456e-45	2
Rpl171	1.63046e-49	0.513314	0.996	0.893	3.09135e-45	2
Gm157721	3.61494e-49	0.507949	0.996	0.85	6.85393e-45	2
Vps37b1	5.28365e-49	0.694819	0.942	0.569	1.00178e-44	2
Rps61	1.90806e-48	0.580932	0.985	0.771	3.61768e-44	2
Rps202	5.37821e-48	0.494886	1	0.934	1.01971e-43	2
Rps272	1.35316e-47	0.498274	1	0.886	2.5656e-43	2
Rpl111	2.65143e-47	0.461103	0.996	0.908	5.02712e-43	2
Rpl391	2.76654e-47	0.50565	1	0.874	5.24536e-43	2
Rpl33	3.16179e-47	0.486411	1	0.897	5.99475e-43	2
Cd271	1.63528e-46	0.655499	0.716	0.27	3.1005e-42	2
Emb1	1.70688e-46	0.607172	0.8	0.322	3.23624e-42	2
Trbc11	1.17706e-45	0.735564	0.611	0.212	2.23171e-41	2
Npc21	1.55862e-45	0.570988	0.855	0.438	2.95515e-41	2
Rpl18a1	3.305e-45	0.444465	1	0.943	6.26628e-41	2
Rps91	4.5621e-45	0.449636	1	0.935	8.64974e-41	2
Ifngr11	4.61622e-45	0.698352	0.818	0.396	8.75236e-41	2
Rps281	7.72479e-45	0.553618	0.982	0.767	1.46462e-40	2
Gm102601	1.59332e-44	0.545528	0.985	0.781	3.02093e-40	2
Rpl51	6.98953e-44	0.538133	0.982	0.786	1.32521e-39	2
Rpl42	9.53009e-44	0.478813	1	0.856	1.80691e-39	2
Saraf1	1.53609e-43	0.679916	0.691	0.295	2.91242e-39	2
Rpl141	1.34459e-42	0.479998	0.993	0.876	2.54935e-38	2
Klk81	3.13939e-42	0.648112	0.505	0.169	5.95228e-38	2
Fxyd51	7.85534e-42	0.599979	0.825	0.394	1.48937e-37	2
Rpl37a1	2.2089e-41	0.448925	0.996	0.919	4.18808e-37	2
Ms4a6b1	2.38602e-40	0.684398	0.593	0.226	4.5239e-36	2
Igfbp41	2.46183e-40	0.656533	0.367	0.093	4.66764e-36	2
Gm128401	4.3528e-40	0.667464	0.349	0.087	8.25292e-36	2
Dnajb1	7.41997e-40	0.797307	0.691	0.315	1.40683e-35	2
Rps261	1.04895e-39	0.48145	0.989	0.828	1.9888e-35	2
Rpl371	1.16924e-39	0.440212	0.989	0.9	2.21687e-35	2
Cd3e1	6.60462e-39	0.591249	0.487	0.161	1.25224e-34	2
Rps111	9.90734e-39	0.45178	1	0.909	1.87843e-34	2
Crlf31	1.08091e-38	0.607562	0.702	0.311	2.0494e-34	2
Ccr71	1.99667e-38	0.623473	0.873	0.486	3.78569e-34	2
Rpl10a1	3.08099e-38	0.451544	0.993	0.841	5.84157e-34	2
Rps151	5.83142e-38	0.468452	0.993	0.826	1.10564e-33	2
Lck1	1.70238e-36	0.52885	0.495	0.169	3.22771e-32	2
Rpl22l11	7.47186e-36	0.527061	0.953	0.704	1.41666e-31	2
Rpl61	1.87635e-35	0.414105	0.996	0.882	3.55757e-31	2
Rpl381	2.72825e-35	0.44183	0.989	0.857	5.17275e-31	2
Rpl351	4.53926e-35	0.44181	0.993	0.845	8.60643e-31	2
Rps121	5.42984e-35	0.427945	0.996	0.929	1.0295e-30	2
Atp1b31	5.43556e-35	0.629451	0.64	0.285	1.03058e-30	2
Actn11	1.32745e-34	0.476149	0.291	0.069	2.51684e-30	2
Lat1	3.11263e-34	0.554529	0.52	0.192	5.90154e-30	2
Rpl101	6.1311e-34	0.36272	0.996	0.93	1.16246e-29	2
C230096K16Rik1	1.75123e-33	0.622652	0.425	0.145	3.32033e-29	2
1700097N02Rik1	1.87662e-33	0.515024	0.331	0.092	3.55807e-29	2
Rgs101	2.089e-33	0.469268	0.589	0.235	3.96074e-29	2
Gramd31	2.40563e-33	0.562417	0.651	0.286	4.56108e-29	2
Rpl281	2.45099e-33	0.400587	0.993	0.916	4.64709e-29	2
Amd11	2.49897e-33	0.635539	0.545	0.224	4.73805e-29	2
Zc3hav11	8.53226e-33	0.535906	0.771	0.374	1.61772e-28	2
Btg11	1.24837e-32	0.485665	0.989	0.704	2.3669e-28	2
Pnrc11	1.44218e-32	0.53006	0.891	0.551	2.73437e-28	2
Limd21	2.37615e-32	0.542444	0.775	0.408	4.50517e-28	2
Rpl72	2.53346e-32	0.413399	0.996	0.864	4.80343e-28	2
Rpl341	6.81577e-31	0.393552	0.996	0.871	1.29227e-26	2
Hcst1	1.37885e-30	0.476205	0.545	0.213	2.61429e-26	2
Rpl211	4.30904e-30	0.390894	0.996	0.869	8.16994e-26	2
Rpl361	4.7237e-30	0.412643	0.982	0.837	8.95613e-26	2
Cd531	6.41151e-30	0.532817	0.804	0.464	1.21562e-25	2
Rps22	8.64288e-30	0.397332	0.993	0.857	1.63869e-25	2
Rpl27a1	1.79878e-29	0.435797	0.978	0.777	3.41048e-25	2
Tdrp1	1.13884e-28	0.544295	0.295	0.085	2.15923e-24	2
Gm89951	1.25299e-28	0.57289	0.771	0.418	2.37567e-24	2
Ptpn221	6.26147e-28	0.497611	0.52	0.217	1.18717e-23	2
Hspa81	6.92411e-28	0.411112	0.971	0.758	1.31281e-23	2
Satb12	1.83612e-27	0.457619	0.88	0.51	3.48129e-23	2
S1pr11	3.46017e-27	0.519759	0.582	0.266	6.56048e-23	2
Tcf71	5.6774e-27	0.490175	0.396	0.142	1.07644e-22	2
Frat21	8.49666e-27	0.484909	0.338	0.11	1.61097e-22	2
Rps3a11	1.4369e-26	0.479902	0.767	0.435	2.72436e-22	2
Ubald21	1.64239e-26	0.580293	0.6	0.301	3.11397e-22	2
Rpl151	1.78101e-26	0.44588	0.916	0.639	3.3768e-22	2
Prkca1	2.32658e-26	0.49962	0.593	0.274	4.4112e-22	2
Rps15a-ps81	2.71703e-26	0.441938	0.895	0.583	5.15149e-22	2
Gtf2i1	2.97514e-26	0.525177	0.451	0.176	5.64087e-22	2
Rpl221	3.15252e-26	0.37261	0.993	0.838	5.97718e-22	2
Fau2	4.28068e-26	0.336036	1	0.933	8.11617e-22	2
Kif1b1	5.37093e-26	0.553449	0.451	0.187	1.01833e-21	2
Gas51	6.58588e-26	0.484541	0.771	0.475	1.24868e-21	2
Npm11	2.26084e-25	0.393775	0.978	0.737	4.28655e-21	2
Rps251	2.29745e-25	0.39651	0.967	0.777	4.35596e-21	2
Rapgef61	3.60106e-25	0.522885	0.618	0.318	6.82761e-21	2
Ubb1	2.29152e-24	0.392267	0.993	0.877	4.34471e-20	2
Uba521	2.67881e-24	0.44364	0.88	0.583	5.07903e-20	2
Vgll41	4.8613e-24	0.457888	0.527	0.238	9.21702e-20	2
Rpl23a1	6.2834e-24	0.440755	0.855	0.56	1.19133e-19	2
Smad71	3.08167e-23	0.493657	0.538	0.251	5.84284e-19	2
Gm201861	6.0005e-23	0.428248	0.273	0.085	1.1377e-18	2
Bcl11b1	6.60578e-23	0.475646	0.364	0.135	1.25246e-18	2
Dnaja1	1.38492e-22	0.413402	0.811	0.517	2.62582e-18	2
Nkg7	1.46118e-22	0.331537	0.324	0.107	2.77041e-18	2
Hsp90ab1	2.73846e-22	0.384432	1	0.854	5.19213e-18	2
Mbnl11	3.31997e-22	0.472283	0.76	0.446	6.29466e-18	2
Ctsw	4.04289e-22	0.361676	0.324	0.11	7.66532e-18	2
Rras21	4.54124e-22	0.491456	0.382	0.154	8.61019e-18	2
Ahsa1	5.06619e-22	0.444049	0.527	0.246	9.60549e-18	2
Prdx61	5.81824e-22	0.439065	0.767	0.46	1.10314e-17	2
Smc41	8.27923e-22	0.498894	0.418	0.175	1.56974e-17	2
Cox7a2l1	9.23046e-22	0.367963	0.895	0.617	1.7501e-17	2
Fam101b1	1.39341e-21	0.491546	0.338	0.124	2.6419e-17	2
Sept11	1.85791e-21	0.449656	0.575	0.293	3.5226e-17	2
Hsp90aa1	2.08935e-21	0.3291	0.982	0.76	3.96141e-17	2
Selplg	2.62292e-21	0.426814	0.436	0.186	4.97305e-17	2
Ppp2r5a1	2.85536e-21	0.420973	0.491	0.225	5.41375e-17	2
C230085N15Rik1	3.3936e-21	0.456686	0.585	0.291	6.43427e-17	2
Ipcef1	3.79699e-21	0.308194	0.145	0.029	7.1991e-17	2
Hspd1	3.86156e-21	0.42864	0.742	0.446	7.32152e-17	2
Naca1	5.61597e-21	0.330267	0.989	0.818	1.06479e-16	2
Gpr1321	5.90627e-21	0.40799	0.524	0.245	1.11983e-16	2
Hspe1	6.31882e-21	0.392339	0.898	0.618	1.19805e-16	2
Evl1	7.08651e-21	0.419809	0.353	0.136	1.3436e-16	2
Tsc22d31	7.13847e-21	0.383941	0.662	0.357	1.35345e-16	2
Ramp1	8.50741e-21	0.325172	0.193	0.049	1.61301e-16	2
Ssh21	8.63186e-21	0.409416	0.618	0.318	1.6366e-16	2
5830444F18Rik1	1.00707e-20	0.414288	0.516	0.238	1.9094e-16	2
Eef21	1.03921e-20	0.324607	0.982	0.855	1.97035e-16	2
Dgka1	1.65369e-20	0.459855	0.331	0.13	3.1354e-16	2
Rpl41	2.53908e-20	0.276005	0.996	0.948	4.81409e-16	2
Crip11	2.78651e-20	0.343836	0.873	0.558	5.28323e-16	2
Dbf41	2.83268e-20	0.378965	0.295	0.103	5.37077e-16	2
Rpl7a	4.54728e-20	0.312874	0.989	0.817	8.62165e-16	2
Gm100731	4.80108e-20	0.430978	0.389	0.169	9.10284e-16	2
Srsf31	4.92157e-20	0.374223	0.858	0.566	9.33129e-16	2
Rpl271	5.50719e-20	0.374942	0.869	0.594	1.04416e-15	2
Ptpn181	8.97827e-20	0.419427	0.764	0.481	1.70228e-15	2
Sidt1	1.58696e-19	0.346576	0.236	0.074	3.00887e-15	2
Tagap	1.96331e-19	0.413613	0.229	0.071	3.72244e-15	2
Rpl13a1	2.03053e-19	0.416113	0.731	0.448	3.84988e-15	2
Gm424491	2.13485e-19	0.306011	0.142	0.03	4.04768e-15	2
Arl4c	5.88338e-19	0.390854	0.364	0.147	1.11549e-14	2
Epb411	7.32362e-19	0.428829	0.433	0.197	1.38856e-14	2
Elf11	9.15897e-19	0.45913	0.567	0.311	1.73654e-14	2
Cacybp	9.21468e-19	0.401403	0.498	0.244	1.7471e-14	2
H2-K11	1.00674e-18	0.264237	1	0.909	1.90879e-14	2
Supt4a1	1.94586e-18	0.361417	0.622	0.341	3.68935e-14	2
Slco3a1	2.566e-18	0.361098	0.229	0.074	4.86514e-14	2
Nsa21	2.58659e-18	0.40415	0.742	0.471	4.90418e-14	2
Klf6	3.67105e-18	0.333237	0.647	0.365	6.96032e-14	2
Arid4a1	3.84576e-18	0.409765	0.48	0.237	7.29157e-14	2
5730508B09Rik	3.86081e-18	0.320328	0.16	0.04	7.3201e-14	2
Fam189b	4.49656e-18	0.297815	0.156	0.039	8.52549e-14	2
Tpt1-ps31	7.22929e-18	0.36219	0.724	0.447	1.37067e-13	2
Myb	7.41935e-18	0.324394	0.149	0.036	1.40671e-13	2
Gimap61	8.06359e-18	0.400062	0.64	0.352	1.52886e-13	2
Themis1	1.10773e-17	0.291945	0.16	0.041	2.10025e-13	2
Thy11	1.55244e-17	0.362743	0.335	0.137	2.94343e-13	2
Gm97941	2.2196e-17	0.365099	0.611	0.347	4.20835e-13	2
Eef1g1	2.43315e-17	0.326284	0.898	0.684	4.61325e-13	2
Eif3h1	2.6866e-17	0.373742	0.865	0.642	5.09379e-13	2
Gimap41	3.56649e-17	0.404426	0.378	0.168	6.76207e-13	2
Ly6c2	3.9523e-17	0.294786	0.207	0.064	7.49356e-13	2
Psmb11	8.6894e-17	0.30841	0.822	0.542	1.64751e-12	2
Akap13	1.08247e-16	0.374449	0.702	0.426	2.05235e-12	2
Rbm391	1.52527e-16	0.362759	0.869	0.593	2.89191e-12	2
Gm83692	1.58472e-16	0.395161	0.451	0.222	3.00463e-12	2
Whsc1l11	1.84119e-16	0.467115	0.52	0.288	3.4909e-12	2
Prkcq1	2.2521e-16	0.303694	0.196	0.062	4.26998e-12	2
Scg51	2.46873e-16	0.309638	0.167	0.046	4.68072e-12	2
Klhl6	2.82266e-16	0.393828	0.265	0.101	5.35177e-12	2
Rnf1251	3.92133e-16	0.393716	0.422	0.205	7.43484e-12	2
Cotl1	4.10885e-16	0.3261	0.753	0.456	7.79039e-12	2
Jak11	4.45137e-16	0.383555	0.764	0.49	8.4398e-12	2
Ptprc1	5.82717e-16	0.343739	0.807	0.501	1.10483e-11	2
Rac2	6.66663e-16	0.310423	0.775	0.474	1.26399e-11	2
Rpl311	7.02822e-16	0.307543	0.829	0.573	1.33255e-11	2
Cdk2ap21	9.57823e-16	0.371879	0.513	0.276	1.81603e-11	2
Itgb7	9.68117e-16	0.414253	0.389	0.187	1.83555e-11	2
Bzw21	1.38893e-15	0.363865	0.469	0.238	2.63342e-11	2
Rps16-ps21	1.68787e-15	0.383776	0.375	0.175	3.2002e-11	2
Gimap31	1.84803e-15	0.466292	0.342	0.155	3.50387e-11	2
Dnah81	1.8926e-15	0.326081	0.185	0.058	3.58838e-11	2
Kpna41	2.69233e-15	0.331714	0.4	0.191	5.10465e-11	2
Rpl241	2.9018e-15	0.332965	0.796	0.55	5.50181e-11	2
Stat11	3.54002e-15	0.331067	0.291	0.117	6.71187e-11	2
Clk11	4.80565e-15	0.359545	0.64	0.384	9.11152e-11	2
Eif3e1	8.9298e-15	0.309812	0.767	0.492	1.69309e-10	2
Cd2471	9.18728e-15	0.310004	0.276	0.112	1.74191e-10	2
Pde4d1	1.11808e-14	0.391295	0.225	0.083	2.11989e-10	2
Pja11	1.16224e-14	0.353069	0.338	0.152	2.2036e-10	2
Gm38062	1.27164e-14	0.320443	0.167	0.051	2.41103e-10	2
Tcp11l22	1.37919e-14	0.343934	0.56	0.314	2.61495e-10	2
Rnf138	1.65917e-14	0.364574	0.349	0.16	3.14578e-10	2
Slfn11	1.99823e-14	0.344258	0.189	0.063	3.78865e-10	2
Spn1	2.27245e-14	0.396994	0.251	0.1	4.30856e-10	2
Chd31	2.30002e-14	0.377702	0.353	0.166	4.36084e-10	2
Zcchc111	2.59759e-14	0.346425	0.564	0.323	4.92503e-10	2
Snrpg1	2.87245e-14	0.315901	0.618	0.368	5.44616e-10	2
Tiprl1	3.25205e-14	0.33191	0.335	0.153	6.16588e-10	2
Myh9	4.14655e-14	0.356459	0.575	0.334	7.86187e-10	2
Tnfaip31	6.06713e-14	0.327575	0.451	0.23	1.15033e-09	2
Gm64721	9.981e-14	0.37317	0.6	0.389	1.8924e-09	2
Efr3a	1.00901e-13	0.322143	0.331	0.151	1.91309e-09	2
Npm3	1.05234e-13	0.303153	0.371	0.179	1.99523e-09	2
Lncpint	1.06167e-13	0.359541	0.349	0.165	2.01293e-09	2
4833420G17Rik	1.09762e-13	0.318021	0.309	0.138	2.08109e-09	2
Gimap91	1.39519e-13	0.39438	0.327	0.151	2.64529e-09	2
Sesn31	1.39904e-13	0.324916	0.327	0.149	2.65258e-09	2
Rasal31	1.60697e-13	0.316784	0.229	0.089	3.04681e-09	2
Cdkn1b1	2.26817e-13	0.381487	0.331	0.155	4.30045e-09	2
Ugcg1	3.04652e-13	0.31797	0.465	0.249	5.7762e-09	2
Ikzf11	3.71104e-13	0.332906	0.28	0.122	7.03612e-09	2
Zfp36l21	4.57634e-13	0.281257	0.549	0.299	8.67674e-09	2
Sugt11	4.79865e-13	0.364122	0.425	0.228	9.09824e-09	2
Ppm1h1	5.01227e-13	0.276516	0.16	0.051	9.50327e-09	2
Ablim1	6.647e-13	0.369463	0.502	0.285	1.26027e-08	2
1810026B05Rik1	7.00027e-13	0.300259	0.505	0.286	1.32725e-08	2
Stat5a1	9.62272e-13	0.348869	0.269	0.116	1.82447e-08	2
Srsf52	1.11827e-12	0.275079	0.88	0.611	2.12024e-08	2
Ets12	1.12658e-12	0.271527	0.858	0.572	2.13599e-08	2
Rsrp1	1.13296e-12	0.288339	0.527	0.305	2.14809e-08	2
Pcbp2	1.64929e-12	0.281994	0.571	0.332	3.12705e-08	2
Sec11a1	1.65753e-12	0.312169	0.476	0.276	3.14268e-08	2
Ankrd441	1.88777e-12	0.351174	0.444	0.238	3.57921e-08	2
Hsph1	2.20795e-12	0.303181	0.575	0.346	4.18628e-08	2
Rgcc	3.73317e-12	0.300478	0.298	0.14	7.07809e-08	2
Mat2b	4.19709e-12	0.312028	0.28	0.127	7.95769e-08	2
Crebrf1	5.84502e-12	0.296777	0.364	0.185	1.10822e-07	2
Prkch1	5.93424e-12	0.27169	0.2	0.077	1.12513e-07	2
Grk6	6.01341e-12	0.29985	0.313	0.148	1.14014e-07	2
Leprotl11	8.21421e-12	0.285543	0.287	0.133	1.55741e-07	2
2810474O19Rik1	9.5137e-12	0.311333	0.385	0.203	1.8038e-07	2
Snhg1	1.03475e-11	0.374412	0.404	0.225	1.96189e-07	2
Gm43321	1.22192e-11	0.27775	0.425	0.234	2.31677e-07	2
Chd21	1.31925e-11	0.374781	0.542	0.33	2.50129e-07	2
Phf31	1.32542e-11	0.305336	0.48	0.27	2.51299e-07	2
Gimap11	1.6817e-11	0.3563	0.364	0.19	3.18851e-07	2
Emg1	1.78211e-11	0.282842	0.476	0.273	3.37887e-07	2
Rps24-ps3	1.80388e-11	0.299837	0.276	0.127	3.42015e-07	2
Igtp1	1.91476e-11	0.271934	0.276	0.125	3.63039e-07	2
Crebzf1	2.52268e-11	0.299447	0.316	0.152	4.78301e-07	2
Snhg121	2.61147e-11	0.286183	0.32	0.16	4.95136e-07	2
Atp11b1	2.7775e-11	0.336416	0.375	0.201	5.26614e-07	2
Itga61	3.45643e-11	0.265831	0.258	0.116	6.55339e-07	2
Zeb11	3.46766e-11	0.368644	0.436	0.249	6.57469e-07	2
Rnf19a	3.63736e-11	0.280968	0.171	0.063	6.89643e-07	2
Bola2	3.83061e-11	0.30993	0.418	0.241	7.26284e-07	2
Slfn21	3.83747e-11	0.310014	0.367	0.192	7.27585e-07	2
Trib21	4.09357e-11	0.355404	0.196	0.078	7.76141e-07	2
Il4ra1	4.45411e-11	0.303347	0.465	0.262	8.445e-07	2
Lsm81	4.51555e-11	0.353493	0.305	0.153	8.56148e-07	2
Gpsm31	4.57958e-11	0.318692	0.313	0.155	8.68288e-07	2
Tomm201	4.68346e-11	0.280549	0.724	0.505	8.87984e-07	2
Rpl3-ps1	5.00407e-11	0.289662	0.389	0.213	9.48771e-07	2
Clint11	6.45819e-11	0.31161	0.462	0.266	1.22447e-06	2
Ube2s1	7.39422e-11	0.272206	0.6	0.393	1.40194e-06	2
Dock10	7.42031e-11	0.338867	0.378	0.205	1.40689e-06	2
Utrn1	7.84002e-11	0.293586	0.236	0.105	1.48647e-06	2
G3bp21	8.5737e-11	0.313555	0.455	0.261	1.62557e-06	2
Peli11	9.07653e-11	0.30785	0.4	0.222	1.72091e-06	2
Cd5	9.87152e-11	0.270459	0.211	0.088	1.87164e-06	2
Rps171	1.19478e-10	0.253792	0.876	0.705	2.26531e-06	2
Trmt112	1.48663e-10	0.290976	0.324	0.171	2.81866e-06	2
Arid1a	1.67461e-10	0.322853	0.258	0.123	3.17506e-06	2
Ehd3	1.69947e-10	0.265327	0.193	0.077	3.2222e-06	2
Stk41	1.72988e-10	0.318403	0.44	0.257	3.27985e-06	2
Hnrnpa1	1.75726e-10	0.286735	0.629	0.432	3.33177e-06	2
4930523C07Rik2	2.00801e-10	0.278411	0.611	0.392	3.80719e-06	2
Inpp4b1	2.0615e-10	0.277436	0.251	0.115	3.90861e-06	2
Rasgrp21	2.08768e-10	0.310199	0.382	0.21	3.95824e-06	2
Arid5a1	2.46379e-10	0.252956	0.407	0.226	4.67135e-06	2
Add3	2.56141e-10	0.28379	0.327	0.169	4.85642e-06	2
Krit11	2.63131e-10	0.321775	0.396	0.225	4.98896e-06	2
A930005H10Rik1	2.8051e-10	0.278172	0.215	0.092	5.31848e-06	2
Prrc2c1	2.83775e-10	0.300244	0.687	0.463	5.38037e-06	2
Crbn1	2.83844e-10	0.267078	0.422	0.24	5.38168e-06	2
Nrip11	3.08063e-10	0.299527	0.378	0.206	5.84087e-06	2
Stat5b1	3.157e-10	0.300842	0.233	0.105	5.98568e-06	2
Ubac21	3.49753e-10	0.294874	0.247	0.116	6.63132e-06	2
Cblb1	3.66547e-10	0.285544	0.389	0.216	6.94973e-06	2
Srpk11	3.97212e-10	0.259883	0.404	0.226	7.53115e-06	2
Itch	4.19862e-10	0.26328	0.255	0.119	7.96058e-06	2
Rab3ip1	4.29878e-10	0.256758	0.189	0.077	8.15048e-06	2
Slamf6	6.62498e-10	0.292331	0.338	0.174	1.2561e-05	2
Chd1	8.18368e-10	0.337328	0.4	0.234	1.55163e-05	2
Galnt61	1.02616e-09	0.25438	0.258	0.124	1.9456e-05	2
Tuba1a1	1.31383e-09	0.265514	0.48	0.289	2.49101e-05	2
Fam65b1	1.3888e-09	0.265049	0.295	0.151	2.63317e-05	2
Gm155001	1.41387e-09	0.294489	0.575	0.396	2.6807e-05	2
Taf1d	1.53379e-09	0.280611	0.327	0.175	2.90807e-05	2
Irf1	2.3453e-09	0.265412	0.269	0.132	4.4467e-05	2
Gm11361	2.39667e-09	0.265074	0.189	0.082	4.54408e-05	2
Khdrbs11	2.46764e-09	0.262709	0.444	0.264	4.67865e-05	2
Zfp644	2.88444e-09	0.284422	0.4	0.236	5.46889e-05	2
Tra2a	3.00697e-09	0.268124	0.505	0.317	5.70121e-05	2
Snhg81	3.30594e-09	0.255534	0.393	0.226	6.26807e-05	2
Pitpnc11	4.04715e-09	0.315061	0.215	0.101	7.67339e-05	2
Brd11	4.09643e-09	0.275405	0.425	0.256	7.76684e-05	2
Stip1	4.15082e-09	0.306203	0.32	0.176	7.86996e-05	2
Avl92	4.24349e-09	0.277126	0.411	0.244	8.04567e-05	2
Pik3ip11	4.94485e-09	0.266355	0.182	0.078	9.37543e-05	2
Rps26-ps1	5.63177e-09	0.261791	0.396	0.23	0.000106778	2
Gm37728	6.21189e-09	0.340914	0.298	0.159	0.000117777	2
Rbm33	9.05218e-09	0.254381	0.24	0.117	0.000171629	2
H2-T22	9.08755e-09	0.272049	0.273	0.143	0.0001723	2
Xrn21	9.13893e-09	0.322357	0.491	0.324	0.000173274	2
A130071D04Rik	9.46589e-09	0.33166	0.342	0.193	0.000179473	2
Stk381	1.00327e-08	0.250547	0.309	0.166	0.000190219	2
Rpl261	1.09648e-08	0.286751	0.396	0.24	0.000207892	2
P4ha11	1.23e-08	0.268992	0.185	0.082	0.000233207	2
Gls	1.48426e-08	0.296383	0.433	0.271	0.000281415	2
Smchd11	1.63066e-08	0.289878	0.505	0.33	0.000309173	2
A230046K03Rik	1.7027e-08	0.267845	0.225	0.107	0.000322831	2
Ube2h1	2.56862e-08	0.259442	0.273	0.144	0.00048701	2
Dedd2	2.6664e-08	0.27106	0.207	0.098	0.00050555	2
Arhgef11	2.80223e-08	0.282955	0.429	0.268	0.000531303	2
Hbp11	3.20055e-08	0.257941	0.265	0.14	0.000606825	2
Gm154271	3.31179e-08	0.261777	0.451	0.289	0.000627916	2
Rrad	3.93975e-08	0.289273	0.244	0.125	0.000746976	2
Orai11	6.34443e-08	0.262383	0.415	0.248	0.0012029	2
Gm11478	7.68829e-08	0.250857	0.298	0.169	0.0014577	2
Mfsd6	7.80986e-08	0.258145	0.215	0.107	0.00148075	2
Apbb1ip1	8.97109e-08	0.269913	0.356	0.212	0.00170092	2
Zc3h13	1.63367e-07	0.263836	0.316	0.183	0.00309744	2
Il2rg1	1.77425e-07	0.258583	0.505	0.332	0.00336398	2
Setd1b1	2.49775e-07	0.261976	0.193	0.094	0.00473574	2
Cd691	3.33222e-07	0.328026	0.28	0.157	0.0063179	2
Slk	4.06658e-07	0.274362	0.284	0.164	0.00771023	2
Cnn2	7.06118e-07	0.252777	0.335	0.2	0.013388	2
Cd61	1.9824e-06	0.267332	0.178	0.09	0.0375862	2
Bpifa2	7.93067e-209	1.94714	1	1	1.50366e-204	3
Amy1	3.23518e-207	2.18822	1	0.999	6.13391e-203	3
Cst10	1.41066e-202	1.80007	0.997	0.965	2.67461e-198	3
Pip	6.67637e-201	1.83186	1	0.993	1.26584e-196	3
2310057J18Rik	4.06163e-200	1.95605	1	0.977	7.70084e-196	3
Chia1	4.69698e-198	2.28006	1	0.999	8.90547e-194	3
Car6	2.47922e-194	1.77111	1	0.992	4.7006e-190	3
Dnase1	4.32913e-194	2.13615	0.997	0.972	8.20804e-190	3
Cldn22	1.05448e-192	1.11114	0.711	0.098	1.99929e-188	3
Prb1	1.80348e-191	1.59802	0.798	0.146	3.41941e-187	3
Prpmp5	1.50081e-190	1.12638	0.652	0.078	2.84553e-186	3
Aqp5	1.30365e-188	0.956887	0.575	0.054	2.47172e-184	3
BC037156	4.82962e-180	1.66912	1	0.995	9.15696e-176	3
Ggh	3.50204e-176	1.6934	0.928	0.409	6.63986e-172	3
Tcn2	6.78855e-174	1.17901	0.76	0.141	1.28711e-169	3
Lrrc26	9.34977e-162	0.745671	0.465	0.037	1.77272e-157	3
Crisp1	5.33229e-145	1.37092	0.931	0.501	1.011e-140	3
Lpo	2.39431e-140	1.04755	0.675	0.128	4.53961e-136	3
Gm8882	3.7705e-130	0.88208	0.366	0.027	7.14887e-126	3
Fkbp11	1.95918e-128	0.747141	0.455	0.052	3.7146e-124	3
Fxyd3	2.93898e-128	0.805344	0.604	0.102	5.5723e-124	3
Scgb1b27	8.77683e-114	1.70437	0.813	0.315	1.66409e-109	3
Oit1	4.09416e-107	0.595936	0.384	0.043	7.76252e-103	3
Eif4ebp1	6.86525e-105	0.654024	0.486	0.079	1.30165e-100	3
Scgb2b27	1.73958e-104	1.40098	0.844	0.357	3.29825e-100	3
Derl3	9.26779e-103	0.478597	0.366	0.04	1.75717e-98	3
Plet1	3.61887e-101	0.440742	0.453	0.067	6.86138e-97	3
Agt	4.66349e-101	0.559875	0.322	0.03	8.84198e-97	3
Npdc1	1.40742e-100	0.542742	0.353	0.038	2.66847e-96	3
4833423E24Rik	2.57712e-99	0.6002	0.399	0.053	4.88622e-95	3
Ntrk2	1.80984e-97	0.500953	0.327	0.033	3.43146e-93	3
Epcam	2.07382e-97	0.550999	0.486	0.083	3.93196e-93	3
Rnase1	1.00132e-91	0.467727	0.322	0.035	1.8985e-87	3
Smr3a	2.93081e-90	1.55826	1	1	5.55681e-86	3
Tmed3	8.8356e-86	0.785491	0.627	0.17	1.67523e-81	3
Prol1	8.84205e-85	0.819576	0.453	0.088	1.67645e-80	3
Asns	6.62077e-84	0.477099	0.363	0.052	1.2553e-79	3
Nupr1	1.54214e-82	0.489651	0.583	0.141	2.92389e-78	3
Ttr	5.21415e-82	0.317396	0.253	0.022	9.88603e-78	3
Copz2	2.42198e-74	0.364547	0.315	0.043	4.59207e-70	3
Cldn10	9.15092e-74	0.350561	0.256	0.027	1.73501e-69	3
Esp8	1.93232e-73	0.395692	0.251	0.026	3.66367e-69	3
Krt18	2.32475e-70	0.379911	0.668	0.22	4.40774e-66	3
Krt8	8.55294e-69	0.445153	0.519	0.131	1.62164e-64	3
Cited4	1.04723e-68	0.487085	0.327	0.053	1.98554e-64	3
Nucb2	1.50389e-66	0.50924	0.499	0.124	2.85138e-62	3
Rcn1	1.35568e-65	0.450562	0.373	0.072	2.57037e-61	3
Pon3	3.13216e-65	0.328404	0.233	0.026	5.93857e-61	3
5330417C22Rik	1.01653e-64	0.313542	0.199	0.017	1.92734e-60	3
Cldn3	9.37031e-63	0.305642	0.233	0.027	1.77661e-58	3
Spint2	4.35388e-62	0.538751	0.473	0.12	8.25497e-58	3
Bglap2	5.32715e-62	0.269127	0.169	0.011	1.01003e-57	3
Chpt1	1.82006e-61	0.5073	0.404	0.089	3.45083e-57	3
Pigr	3.79867e-60	0.401903	0.261	0.037	7.20227e-56	3
RP24-423G4.1	8.81925e-57	0.310901	0.148	0.009	1.67213e-52	3
Mup5	3.7149e-56	1.45668	0.471	0.143	7.04345e-52	3
Phlda1	2.32555e-53	0.411953	0.509	0.155	4.40925e-49	3
Pla2g12a	7.30056e-53	0.35121	0.325	0.067	1.38419e-48	3
Rab25	1.30954e-52	0.26494	0.189	0.021	2.48289e-48	3
Tpd52l1	2.98808e-52	0.255054	0.179	0.018	5.6654e-48	3
Bglap3	1.54358e-48	0.702017	0.404	0.116	2.92664e-44	3
Aldh7a1	1.57067e-46	0.318644	0.297	0.062	2.97799e-42	3
Creb3l1	1.05916e-44	0.2759	0.151	0.015	2.00817e-40	3
Slc12a2	5.78115e-44	0.371072	0.294	0.066	1.09611e-39	3
Ano1	8.42976e-44	0.336829	0.171	0.022	1.59828e-39	3
Wfdc12	9.09687e-42	0.648594	0.276	0.064	1.72477e-37	3
Kcnn4	2.76162e-41	0.515969	0.591	0.238	5.23604e-37	3
Bckdk	1.54943e-40	0.298464	0.284	0.066	2.93773e-36	3
Ddah1	2.24676e-39	0.274255	0.141	0.016	4.25985e-35	3
P4hb	6.18763e-38	0.461631	0.417	0.14	1.17317e-33	3
Odam	8.96194e-38	1.04341	0.243	0.057	1.69918e-33	3
Plpp2	4.82506e-37	0.320119	0.141	0.017	9.14832e-33	3
Bhlha15	1.81621e-33	0.266208	0.128	0.016	3.44353e-29	3
Mcfd2	2.08022e-32	0.337398	0.22	0.05	3.94409e-28	3
Fam174b	7.91213e-31	0.262722	0.169	0.032	1.50014e-26	3
Reep5	8.55011e-29	0.37244	0.716	0.408	1.6211e-24	3
Fkbp2	1.03613e-26	0.280763	0.391	0.144	1.9645e-22	3
Smco4	2.33068e-26	0.25014	0.33	0.113	4.41897e-22	3
Hbb-bs	6.04618e-07	0.712488	0.772	0.797	0.0114636	3
Tnfrsf4	2.26411e-259	2.2327	0.569	0.018	4.29276e-255	4
Ctla4	3.56882e-196	1.87098	0.598	0.04	6.76648e-192	4
Tnfsf8	1.09653e-186	1.84516	0.455	0.018	2.07903e-182	4
Icos	3.62259e-151	1.97073	0.718	0.103	6.86843e-147	4
Rora	2.86898e-136	1.60157	0.675	0.098	5.43958e-132	4
Ikzf2	4.07772e-134	1.61777	0.364	0.018	7.73136e-130	4
Foxp3	7.74269e-115	0.779914	0.187	0.001	1.46801e-110	4
Izumo1r	4.22662e-111	1.17729	0.435	0.041	8.01367e-107	4
Rgs1	9.29116e-103	1.50432	0.617	0.104	1.7616e-98	4
Tnfrsf181	1.66208e-92	1.49613	0.641	0.138	3.15131e-88	4
Maf	4.59763e-91	1.03541	0.33	0.026	8.71711e-87	4
Hif1a	6.63019e-77	1.34666	0.636	0.157	1.25708e-72	4
Tnfrsf9	2.82188e-70	1.11503	0.273	0.024	5.35028e-66	4
Nrn1	7.0949e-69	0.557463	0.12	0.001	1.34519e-64	4
Cd282	4.22094e-67	1.21338	0.737	0.235	8.0029e-63	4
Tnfsf11	4.191e-66	0.426135	0.12	0.001	7.94614e-62	4
Tox	1.58528e-62	0.908004	0.344	0.049	3.00569e-58	4
S100a4	2.81808e-62	1.29153	0.344	0.047	5.34308e-58	4
Trbc22	8.0509e-62	1.13391	0.847	0.337	1.52645e-57	4
Itpkb1	4.13605e-59	1.10638	0.756	0.286	7.84194e-55	4
Cd3g2	1.0678e-57	1.00316	0.837	0.337	2.02456e-53	4
Pdcd1	2.09795e-57	0.864195	0.191	0.013	3.97771e-53	4
Cd21	1.36401e-56	1.15427	0.828	0.408	2.58616e-52	4
Trac2	2.80563e-56	0.986615	0.675	0.213	5.31948e-52	4
Areg	1.37175e-55	0.80442	0.177	0.011	2.60084e-51	4
Eea1	1.11292e-53	1.08498	0.368	0.067	2.1101e-49	4
Il2ra	2.34814e-53	0.5908	0.187	0.014	4.45206e-49	4
H2-K12	9.51407e-53	0.6341	0.995	0.912	1.80387e-48	4
H2afz1	9.44793e-51	1.06722	0.943	0.632	1.79133e-46	4
Atp2b4	1.10844e-50	0.690652	0.225	0.024	2.1016e-46	4
Fyb2	1.53931e-50	1.0067	0.766	0.318	2.91852e-46	4
Junb	2.31481e-49	1.01639	0.986	0.727	4.38889e-45	4
Tbc1d4	1.02203e-47	0.974561	0.364	0.072	1.93776e-43	4
Orai12	6.73532e-47	0.88501	0.641	0.235	1.27702e-42	4
Gna13	1.02547e-46	1.07374	0.699	0.296	1.94429e-42	4
Gm370331	3.34132e-46	1.03344	0.593	0.203	6.33514e-42	4
Trp53inp1	7.08456e-46	0.697811	0.234	0.03	1.34323e-41	4
Dusp4	8.96522e-46	0.630612	0.201	0.021	1.69981e-41	4
Prkca2	3.21197e-45	0.969552	0.684	0.275	6.0899e-41	4
Bcl11b2	2.11452e-44	1.04253	0.478	0.132	4.00913e-40	4
Gata3	1.91054e-43	0.667708	0.206	0.023	3.62238e-39	4
Sdcbp2	4.97464e-43	0.516165	0.177	0.017	9.43192e-39	4
Cd51	5.22613e-43	0.866267	0.364	0.08	9.90875e-39	4
Tnfaip32	1.80686e-42	0.917393	0.603	0.224	3.4258e-38	4
Sla	1.86149e-42	0.691603	0.254	0.038	3.52938e-38	4
Aebp21	2.26422e-42	0.88767	0.502	0.153	4.29296e-38	4
Lrig1	1.24703e-41	0.51853	0.148	0.011	2.36437e-37	4
Samsn1	3.19852e-41	0.911676	0.378	0.087	6.06439e-37	4
Trbc12	8.13809e-41	1.18249	0.608	0.222	1.54298e-36	4
Lat3	5.20465e-40	0.795421	0.569	0.196	9.86801e-36	4
Samhd11	8.45583e-40	1.10264	0.617	0.251	1.60322e-35	4
Rab8b	2.59712e-39	0.720247	0.402	0.104	4.92415e-35	4
Akap131	3.06387e-39	0.960398	0.794	0.425	5.8091e-35	4
mt-Rnr11	3.14793e-39	0.568846	0.99	0.818	5.96848e-35	4
Lrrc32	3.55046e-38	0.481703	0.124	0.008	6.73167e-34	4
Slc22a15	5.33297e-38	0.497121	0.144	0.012	1.01113e-33	4
Fam129a	6.49116e-38	0.614901	0.201	0.026	1.23072e-33	4
Ldlrad4	9.40846e-38	0.709772	0.239	0.039	1.78384e-33	4
Cd272	2.44691e-37	0.922964	0.679	0.283	4.63933e-33	4
Pnrc12	3.09296e-37	0.79235	0.871	0.56	5.86425e-33	4
Tnfaip8	1.85176e-36	1.02623	0.411	0.118	3.51093e-32	4
Cd44	3.48255e-36	0.827873	0.407	0.114	6.60291e-32	4
Ramp31	7.43193e-36	1.05775	0.555	0.21	1.40909e-31	4
Ms4a4b2	1.05515e-35	0.700446	0.718	0.288	2.00057e-31	4
Emb2	2.61203e-35	0.856595	0.756	0.336	4.95242e-31	4
Slamf1	1.19955e-34	0.511701	0.172	0.021	2.27434e-30	4
Tiam1	2.68039e-34	0.433544	0.158	0.017	5.08201e-30	4
Rgs16	7.51296e-34	0.399665	0.11	0.007	1.42446e-29	4
Ltb	1.76394e-33	0.827463	0.679	0.312	3.34443e-29	4
Ifngr12	1.77171e-33	0.711537	0.823	0.405	3.35917e-29	4
Stx11	5.37309e-33	0.587605	0.201	0.031	1.01874e-28	4
Gbp3	7.28362e-33	0.713247	0.239	0.044	1.38097e-28	4
Hopx	9.84454e-33	1.04213	0.325	0.083	1.86652e-28	4
Skap12	3.7204e-32	0.688126	0.622	0.252	7.05387e-28	4
Rgs2	7.79521e-32	1.117	0.584	0.262	1.47797e-27	4
mt-Rnr21	2.85276e-31	0.415709	1	0.923	5.40883e-27	4
Inpp4b2	7.81537e-31	0.74627	0.373	0.109	1.48179e-26	4
Nav2	1.18068e-30	0.538941	0.129	0.013	2.23858e-26	4
Thy12	5.63732e-30	0.716904	0.416	0.136	1.06884e-25	4
Nt5e	7.56594e-30	0.332679	0.12	0.011	1.4345e-25	4
Stat5a2	1.1179e-29	0.660696	0.373	0.112	2.11954e-25	4
Il2rb	1.19562e-29	0.634696	0.311	0.08	2.26689e-25	4
Ms4a6b2	1.87e-29	0.705536	0.574	0.236	3.54553e-25	4
Cers4	6.89208e-29	0.70412	0.354	0.103	1.30674e-24	4
Ddx51	1.40056e-28	0.525898	0.986	0.788	2.65545e-24	4
Neurl31	1.58826e-28	0.748183	0.804	0.449	3.01133e-24	4
Cd3d2	2.28354e-28	0.681261	0.689	0.316	4.3296e-24	4
S100a10	2.91034e-28	0.731787	0.761	0.431	5.51801e-24	4
Ptpn222	2.99734e-28	0.818632	0.531	0.223	5.68295e-24	4
Lgals1	4.23108e-28	0.81236	0.474	0.179	8.02212e-24	4
Itgb1	5.78921e-28	0.724744	0.311	0.084	1.09763e-23	4
Traf1	7.71815e-28	0.860321	0.555	0.241	1.46336e-23	4
Sh2d1a	8.6358e-28	0.737631	0.225	0.046	1.63735e-23	4
Bcl2a1b	1.28168e-27	0.692103	0.378	0.117	2.43007e-23	4
Ets13	2.12992e-27	0.604509	0.876	0.578	4.03834e-23	4
Srgn1	2.20222e-27	0.591479	0.976	0.694	4.17542e-23	4
Btg12	2.5049e-27	0.612711	0.952	0.713	4.7493e-23	4
Camk41	3.36014e-27	0.519105	0.282	0.069	6.37082e-23	4
Bhlhe40	3.48007e-27	0.875807	0.316	0.089	6.59821e-23	4
Kdm2b	3.53641e-27	0.748008	0.474	0.185	6.70504e-23	4
Jak21	6.00665e-27	0.671093	0.349	0.106	1.13886e-22	4
AW112010	7.53068e-27	0.771522	0.522	0.222	1.42782e-22	4
Ubald22	1.60535e-26	0.819682	0.627	0.306	3.04375e-22	4
Zc3h12d	6.15362e-26	0.496916	0.172	0.029	1.16673e-21	4
Snx18	7.5288e-26	0.793675	0.359	0.118	1.42746e-21	4
Rnf1252	7.57204e-26	0.653915	0.507	0.204	1.43566e-21	4
D16Ertd472e	1.44582e-25	0.723588	0.416	0.153	2.74128e-21	4
Gm28373	1.98239e-25	0.389051	0.134	0.018	3.75861e-21	4
S100a6	2.04532e-25	0.803367	0.368	0.117	3.87793e-21	4
Vps37b2	2.33899e-25	0.55032	0.909	0.58	4.43472e-21	4
Ptprc2	2.35463e-25	0.65962	0.809	0.508	4.46437e-21	4
Dnaja11	2.706e-25	0.597812	0.852	0.521	5.13058e-21	4
Cd62	4.02876e-25	0.612551	0.297	0.083	7.63852e-21	4
Cd3e2	4.52003e-25	0.603099	0.45	0.171	8.56998e-21	4
Nr3c1	4.71048e-25	0.809085	0.483	0.205	8.93107e-21	4
Nabp1	1.20034e-24	0.625178	0.469	0.187	2.27584e-20	4
Prr13	1.39691e-24	0.583161	0.493	0.202	2.64855e-20	4
Ikzf4	1.56909e-24	0.315247	0.105	0.011	2.975e-20	4
Pim11	2.99838e-24	0.739341	0.756	0.457	5.68494e-20	4
Cd41	4.69654e-24	0.484859	0.211	0.045	8.90463e-20	4
Stk42	5.20256e-24	0.669077	0.545	0.254	9.86406e-20	4
Shisa51	6.07101e-24	0.578428	0.919	0.623	1.15106e-19	4
Crbn2	8.88048e-24	0.712712	0.512	0.237	1.68374e-19	4
Raph1	9.03009e-24	0.553348	0.153	0.025	1.7121e-19	4
Glrx	1.46801e-23	0.65909	0.292	0.084	2.78335e-19	4
Malat11	2.559e-23	0.413528	0.995	0.854	4.85186e-19	4
Fxyd52	3.2761e-23	0.6293	0.727	0.411	6.21148e-19	4
Sh2d2a	3.97435e-23	0.698225	0.349	0.119	7.53536e-19	4
Batf	6.02827e-23	0.534237	0.196	0.042	1.14296e-18	4
Gprin3	1.0172e-22	0.375321	0.11	0.013	1.92862e-18	4
Fam107b1	2.76111e-22	0.606817	0.689	0.387	5.23506e-18	4
Adora2a	2.93042e-22	0.483398	0.167	0.032	5.55607e-18	4
Gpr1322	4.04214e-22	0.648224	0.541	0.25	7.6639e-18	4
Tpm41	4.05062e-22	0.678488	0.636	0.348	7.67997e-18	4
Elf12	5.06976e-22	0.587622	0.612	0.314	9.61227e-18	4
Hacd3	9.19734e-22	0.374642	0.148	0.025	1.74382e-17	4
Smpdl3a	1.28805e-21	0.578567	0.459	0.201	2.44215e-17	4
Gm267401	1.35702e-21	0.725813	0.651	0.367	2.57291e-17	4
Ahnak	1.89986e-21	0.605613	0.431	0.167	3.60214e-17	4
Dgat1	2.23935e-21	0.734692	0.34	0.118	4.2458e-17	4
Spty2d1	3.10667e-21	0.737437	0.392	0.153	5.89024e-17	4
Vim	3.15983e-21	0.785591	0.603	0.322	5.99103e-17	4
H2-D1	3.35152e-21	0.394511	0.986	0.872	6.35448e-17	4
Tmem641	4.59574e-21	0.605378	0.392	0.15	8.71352e-17	4
Zc3hav12	5.15738e-21	0.617744	0.689	0.389	9.77839e-17	4
Dusp1	7.70851e-21	0.665364	0.397	0.158	1.46153e-16	4
Cwc25	8.18871e-21	0.572348	0.292	0.092	1.55258e-16	4
Celf21	1.28383e-20	0.717153	0.565	0.295	2.43414e-16	4
Smc42	1.92934e-20	0.760168	0.421	0.18	3.65803e-16	4
Itgae	3.7741e-20	0.397039	0.105	0.014	7.15569e-16	4
Uhrf2	4.17137e-20	0.654078	0.435	0.189	7.90892e-16	4
Ppil1	5.14548e-20	0.43813	0.167	0.035	9.75582e-16	4
Ankrd121	5.32266e-20	0.635845	0.569	0.298	1.00918e-15	4
Cbarp	7.69189e-20	0.430033	0.172	0.037	1.45838e-15	4
Tnfrsf1b	8.21057e-20	0.549228	0.215	0.056	1.55672e-15	4
Hnrnpll	1.10964e-19	0.334422	0.139	0.024	2.10388e-15	4
Chd32	1.50061e-19	0.535945	0.402	0.166	2.84515e-15	4
Arl4c1	1.53714e-19	0.675606	0.378	0.151	2.91441e-15	4
Hivep2	2.02097e-19	0.511089	0.344	0.125	3.83177e-15	4
Nfil3	2.26678e-19	0.612154	0.282	0.094	4.29781e-15	4
Smap1	2.40534e-19	0.549571	0.388	0.156	4.56052e-15	4
Crip12	3.59491e-19	0.883402	0.818	0.569	6.81596e-15	4
Ndfip1	5.58078e-19	0.569704	0.421	0.181	1.05812e-14	4
Itgal	6.75053e-19	0.410416	0.263	0.08	1.2799e-14	4
B2m1	8.68149e-19	0.353527	0.947	0.859	1.64601e-14	4
Cxcr3	8.95807e-19	0.68212	0.167	0.038	1.69845e-14	4
Cish	1.00017e-18	0.387534	0.139	0.026	1.89632e-14	4
Nr4a3	1.61344e-18	0.548119	0.33	0.124	3.05908e-14	4
Faim	1.74138e-18	0.67554	0.321	0.118	3.30165e-14	4
Mbnl12	1.75085e-18	0.597956	0.718	0.456	3.3196e-14	4
Pik3r11	1.88989e-18	0.729636	0.44	0.212	3.58323e-14	4
Nrip12	2.03583e-18	0.618144	0.455	0.205	3.85994e-14	4
Sntb1	2.16085e-18	0.433333	0.148	0.03	4.09697e-14	4
Ifi27l2a	2.68143e-18	0.521122	0.856	0.638	5.08399e-14	4
Gypc1	3.05321e-18	0.469825	0.177	0.042	5.78889e-14	4
Rhoh1	3.17336e-18	0.643655	0.445	0.203	6.0167e-14	4
Zap70	3.38465e-18	0.508053	0.225	0.065	6.4173e-14	4
Smco41	4.5782e-18	0.549435	0.33	0.127	8.68027e-14	4
Coq10b	4.86551e-18	0.546864	0.502	0.251	9.22501e-14	4
Il7r2	1.03299e-17	0.523116	0.584	0.287	1.95855e-13	4
Crem1	1.1697e-17	0.606555	0.694	0.419	2.21774e-13	4
Slamf61	1.3942e-17	0.757745	0.392	0.173	2.6434e-13	4
Nfkb11	1.73102e-17	0.627401	0.584	0.332	3.28202e-13	4
Cd96	2.05811e-17	0.398955	0.177	0.044	3.90217e-13	4
Got11	2.14747e-17	0.666633	0.584	0.351	4.0716e-13	4
Tank1	2.76334e-17	0.508454	0.306	0.109	5.2393e-13	4
Atp11b2	3.05575e-17	0.515913	0.44	0.2	5.7937e-13	4
Wnk11	3.53489e-17	0.567625	0.612	0.347	6.70215e-13	4
Id2	4.13842e-17	0.725958	0.359	0.148	7.84644e-13	4
Ucp2	4.49981e-17	0.50021	0.612	0.353	8.53165e-13	4
Khdrbs12	6.46587e-17	0.561215	0.502	0.264	1.22593e-12	4
Odc11	7.23831e-17	0.832351	0.617	0.388	1.37238e-12	4
H3f3b1	8.75114e-17	0.379573	1	0.893	1.65922e-12	4
Zfp281	1.04962e-16	0.441949	0.23	0.071	1.99008e-12	4
Znrf11	1.13667e-16	0.462288	0.273	0.093	2.15512e-12	4
Ptp4a21	1.32047e-16	0.554589	0.66	0.426	2.50361e-12	4
Runx2	1.40282e-16	0.429846	0.124	0.024	2.65975e-12	4
Gpx4	2.44482e-16	0.551721	0.665	0.425	4.63538e-12	4
Bzw22	2.4609e-16	0.623606	0.474	0.243	4.66586e-12	4
Ubb2	3.22273e-16	0.365427	0.981	0.88	6.1103e-12	4
Lck2	3.29534e-16	0.493665	0.407	0.183	6.24797e-12	4
Capg1	4.81348e-16	0.559005	0.455	0.219	9.12637e-12	4
Tmem65	5.75585e-16	0.27943	0.115	0.021	1.09131e-11	4
BC021614	5.95952e-16	0.343467	0.134	0.028	1.12992e-11	4
Prrc2c2	6.90408e-16	0.520672	0.713	0.466	1.30901e-11	4
Itm2c	7.86683e-16	0.517895	0.34	0.142	1.49155e-11	4
Lcp2	1.10854e-15	0.294992	0.148	0.034	2.10178e-11	4
Mxi1	1.18355e-15	0.523364	0.254	0.087	2.24402e-11	4
Myl12b	1.31741e-15	0.541194	0.684	0.447	2.49781e-11	4
Il18r1	1.34966e-15	0.446821	0.182	0.05	2.55895e-11	4
Ube2b1	1.66018e-15	0.463418	0.742	0.522	3.14769e-11	4
Zbtb1	1.66544e-15	0.495641	0.278	0.101	3.15767e-11	4
Ptprcap1	1.81709e-15	0.65213	0.569	0.314	3.44521e-11	4
Cd84	2.01382e-15	0.457502	0.215	0.067	3.8182e-11	4
Ptp4a1	2.2049e-15	0.48701	0.416	0.193	4.18048e-11	4
Gna15	2.22956e-15	0.381504	0.115	0.022	4.22725e-11	4
Cnst	2.55308e-15	0.386256	0.158	0.039	4.84064e-11	4
Gapdh	2.70876e-15	0.43138	0.842	0.648	5.13581e-11	4
Eif11	2.77393e-15	0.336268	0.995	0.886	5.25937e-11	4
Mdfic	5.25346e-15	0.339279	0.105	0.019	9.96056e-11	4
Ern1	7.18796e-15	0.348829	0.11	0.021	1.36284e-10	4
Actg1	9.53226e-15	0.465551	0.986	0.925	1.80732e-10	4
Cited2	9.65982e-15	0.712464	0.306	0.124	1.8315e-10	4
Srsf53	1.67397e-14	0.392682	0.866	0.618	3.17385e-10	4
Igtp2	1.75808e-14	0.627448	0.306	0.126	3.33333e-10	4
Fyn	1.92329e-14	0.508239	0.45	0.236	3.64657e-10	4
AU020206	1.93931e-14	0.311876	0.139	0.032	3.67692e-10	4
Itgb71	2.0284e-14	0.555309	0.392	0.191	3.84584e-10	4
Gm36933	2.45344e-14	0.371657	0.177	0.05	4.65172e-10	4
Ppp1cc	2.46208e-14	0.565981	0.368	0.17	4.66809e-10	4
Birc2	2.66112e-14	0.533818	0.316	0.135	5.04548e-10	4
Fam110a	2.81848e-14	0.425159	0.12	0.025	5.34384e-10	4
Glud1	3.51907e-14	0.497856	0.378	0.179	6.67216e-10	4
Dusp5	3.86152e-14	0.591473	0.531	0.309	7.32144e-10	4
Gm43411	4.61235e-14	0.28684	0.12	0.025	8.74501e-10	4
Ass1	5.17701e-14	0.405334	0.187	0.056	9.81561e-10	4
Rgs102	5.21275e-14	0.532492	0.478	0.251	9.88338e-10	4
Isg15	7.00769e-14	0.543803	0.234	0.082	1.32866e-09	4
A130071D04Rik1	7.4026e-14	0.508794	0.397	0.192	1.40353e-09	4
Ell2	7.63752e-14	0.499668	0.306	0.129	1.44807e-09	4
Fkbp1a	1.25055e-13	0.418376	0.411	0.203	2.37104e-09	4
Crlf32	1.5732e-13	0.593743	0.55	0.331	2.98278e-09	4
Mxd4	1.61376e-13	0.476877	0.383	0.185	3.05968e-09	4
Klk82	1.64514e-13	0.376475	0.397	0.184	3.11918e-09	4
Zfp36l22	2.22082e-13	0.656712	0.517	0.307	4.21067e-09	4
Ankrd111	2.27168e-13	0.488165	0.727	0.511	4.30711e-09	4
Peli12	2.95365e-13	0.607519	0.426	0.224	5.60013e-09	4
Abcb1a	3.05108e-13	0.396996	0.158	0.045	5.78485e-09	4
Prdx62	3.3303e-13	0.447829	0.703	0.471	6.31425e-09	4
Gltscr21	3.95036e-13	0.563773	0.603	0.39	7.48989e-09	4
Cebpb	3.9863e-13	0.800632	0.483	0.283	7.55803e-09	4
Ythdc11	4.05601e-13	0.408643	0.493	0.267	7.69019e-09	4
Srrm21	4.92777e-13	0.391628	0.775	0.529	9.34305e-09	4
Spn2	5.18109e-13	0.425181	0.263	0.103	9.82334e-09	4
Gm15472	5.55447e-13	0.460159	0.187	0.06	1.05313e-08	4
Rps6ka11	5.92992e-13	0.616979	0.359	0.175	1.12431e-08	4
Cdk11b1	6.06651e-13	0.516405	0.498	0.291	1.15021e-08	4
Psen2	7.0928e-13	0.504756	0.263	0.105	1.3448e-08	4
Ppp2ca	7.90979e-13	0.483058	0.593	0.372	1.4997e-08	4
Hmgb1-ps81	8.01027e-13	0.60166	0.459	0.26	1.51875e-08	4
Nek7	8.2235e-13	0.445905	0.234	0.088	1.55918e-08	4
Fosl21	8.90512e-13	0.537656	0.368	0.185	1.68841e-08	4
Gm373901	9.12431e-13	0.493947	0.249	0.097	1.72997e-08	4
Igf1r	9.22005e-13	0.449111	0.153	0.043	1.74812e-08	4
Ubl31	1.05259e-12	0.545644	0.349	0.168	1.99571e-08	4
Runx3	1.07042e-12	0.499008	0.368	0.176	2.02952e-08	4
Utrn2	1.22518e-12	0.44537	0.263	0.106	2.32294e-08	4
Stat12	1.33774e-12	0.560438	0.282	0.122	2.53636e-08	4
Sdf41	1.36698e-12	0.53334	0.469	0.275	2.5918e-08	4
Dock2	1.42462e-12	0.384495	0.483	0.263	2.70108e-08	4
Arpc31	1.48351e-12	0.436245	0.866	0.657	2.81273e-08	4
Cd82	1.4861e-12	0.479262	0.388	0.194	2.81764e-08	4
2310001H17Rik	1.66518e-12	0.347293	0.153	0.044	3.15718e-08	4
Cbx4	1.71479e-12	0.33762	0.201	0.068	3.25123e-08	4
Fabp5	1.74263e-12	0.512395	0.225	0.082	3.30403e-08	4
4930417O13Rik	1.79756e-12	0.387309	0.134	0.035	3.40818e-08	4
Cytip1	2.15051e-12	0.448245	0.703	0.499	4.07738e-08	4
Atp2b11	2.24593e-12	0.532016	0.498	0.292	4.25828e-08	4
Hspa5	2.46699e-12	0.375517	0.775	0.598	4.67741e-08	4
Gnb4	2.64703e-12	0.336379	0.134	0.035	5.01877e-08	4
Lmnb1	2.79316e-12	0.486086	0.215	0.077	5.29584e-08	4
Rac21	3.02829e-12	0.377356	0.722	0.484	5.74163e-08	4
Gbp2b	3.22265e-12	0.323122	0.115	0.027	6.11014e-08	4
Foxo1	3.34731e-12	0.466714	0.431	0.234	6.34649e-08	4
Aff1	3.45584e-12	0.40149	0.258	0.104	6.55228e-08	4
Dok2	4.98076e-12	0.397792	0.139	0.038	9.44351e-08	4
Vgll42	5.24357e-12	0.483157	0.45	0.251	9.9418e-08	4
Scg52	5.70031e-12	0.3693	0.163	0.05	1.08078e-07	4
Msi2	5.927e-12	0.398534	0.23	0.087	1.12376e-07	4
Cdkn1b2	5.96046e-12	0.435843	0.335	0.159	1.1301e-07	4
Pmepa1	6.93597e-12	0.617738	0.435	0.249	1.31506e-07	4
Ogt	7.28347e-12	0.472313	0.45	0.25	1.38095e-07	4
Ifrd1	8.12107e-12	0.378681	0.67	0.459	1.53975e-07	4
Zeb12	8.20598e-12	0.538108	0.445	0.252	1.55585e-07	4
Tmsb102	9.16204e-12	0.333504	0.976	0.735	1.73712e-07	4
Slc5a3	1.04546e-11	0.436371	0.177	0.058	1.9822e-07	4
Dusp102	1.07387e-11	0.566997	0.407	0.22	2.03605e-07	4
Trnt11	1.15325e-11	0.427144	0.297	0.134	2.18656e-07	4
Sik2	1.4995e-11	0.396993	0.258	0.108	2.84306e-07	4
Ttc39b	1.52959e-11	0.390388	0.182	0.062	2.9001e-07	4
Emp31	1.66864e-11	0.465992	0.474	0.27	3.16374e-07	4
Rrad1	1.78508e-11	0.853716	0.287	0.125	3.38451e-07	4
Itgb2	1.82516e-11	0.337659	0.244	0.098	3.46051e-07	4
Cnbp1	1.92623e-11	0.380037	0.809	0.6	3.65213e-07	4
Myl6	2.03553e-11	0.319239	0.794	0.587	3.85937e-07	4
Sit1	2.34515e-11	0.288437	0.105	0.024	4.44641e-07	4
Slc35d1	2.63381e-11	0.327992	0.148	0.044	4.9937e-07	4
Lamc1	3.08275e-11	0.502585	0.139	0.04	5.84489e-07	4
Xist1	3.30454e-11	0.369352	0.852	0.593	6.26541e-07	4
Tpst2	3.57673e-11	0.442784	0.364	0.183	6.78149e-07	4
Tap1	3.65583e-11	0.421142	0.244	0.102	6.93145e-07	4
Rasgrp1	3.99444e-11	0.395379	0.177	0.061	7.57346e-07	4
Lnx2	4.17044e-11	0.32973	0.167	0.055	7.90715e-07	4
Sept12	4.54612e-11	0.427181	0.502	0.305	8.61944e-07	4
Itk2	5.03247e-11	0.430932	0.445	0.248	9.54157e-07	4
Whrn	5.2418e-11	0.360099	0.105	0.025	9.93846e-07	4
Stat5b2	5.28059e-11	0.387418	0.254	0.106	1.0012e-06	4
Zdhhc18	5.43971e-11	0.412694	0.388	0.206	1.03137e-06	4
Socs1	5.77699e-11	0.426115	0.163	0.053	1.09532e-06	4
Klf131	6.1204e-11	0.416527	0.526	0.315	1.16043e-06	4
Prkcq2	6.33172e-11	0.495925	0.182	0.066	1.20049e-06	4
Faah	6.53588e-11	0.439111	0.215	0.084	1.2392e-06	4
Mllt3	7.12408e-11	0.39692	0.215	0.084	1.35073e-06	4
Psme2	7.65442e-11	0.375537	0.478	0.279	1.45128e-06	4
Gpr65	8.64694e-11	0.361342	0.144	0.043	1.63946e-06	4
Arpc21	8.76219e-11	0.34925	0.823	0.603	1.66131e-06	4
Slain1	9.36627e-11	0.328282	0.158	0.051	1.77585e-06	4
Cd532	1.07613e-10	0.369217	0.708	0.479	2.04033e-06	4
Psmb8	1.10669e-10	0.315937	0.699	0.48	2.09828e-06	4
Pkp3	1.5906e-10	0.32225	0.139	0.042	3.01578e-06	4
Tob2	1.65219e-10	0.452372	0.316	0.154	3.13256e-06	4
Itpk1	1.81943e-10	0.25619	0.105	0.026	3.44965e-06	4
Bcl2a1d	2.15853e-10	0.391993	0.196	0.074	4.09257e-06	4
Cdk2ap22	2.35111e-10	0.416937	0.483	0.283	4.4577e-06	4
Ssb1	2.66558e-10	0.357513	0.522	0.325	5.05395e-06	4
Jund1	2.67211e-10	0.336877	0.957	0.83	5.06631e-06	4
Rhog	2.95186e-10	0.409511	0.335	0.171	5.59673e-06	4
Phf6	3.10865e-10	0.30255	0.201	0.076	5.894e-06	4
Arhgdib1	3.19046e-10	0.312202	0.718	0.499	6.04911e-06	4
Mkrn11	3.3403e-10	0.420877	0.431	0.253	6.3332e-06	4
Clk12	3.59436e-10	0.419451	0.584	0.393	6.81491e-06	4
Selk	3.62064e-10	0.350448	0.732	0.535	6.86473e-06	4
Ngfrap1	4.29133e-10	0.433947	0.388	0.21	8.13636e-06	4
Rinl	4.36536e-10	0.331238	0.182	0.067	8.27672e-06	4
Dnajb6	4.50779e-10	0.451852	0.431	0.252	8.54677e-06	4
Utp14b	4.91359e-10	0.254638	0.124	0.036	9.31617e-06	4
Tra2b1	5.09559e-10	0.365819	0.593	0.399	9.66125e-06	4
Arf4	5.34155e-10	0.382116	0.526	0.331	1.01276e-05	4
Ier5l	5.76986e-10	0.536519	0.22	0.093	1.09397e-05	4
Cxcr6	6.30946e-10	0.460061	0.12	0.034	1.19627e-05	4
Leprotl12	6.38304e-10	0.367193	0.287	0.137	1.21022e-05	4
Ptpn182	6.60461e-10	0.318346	0.703	0.492	1.25223e-05	4
Isy11	7.07254e-10	0.447432	0.383	0.206	1.34095e-05	4
Heca	7.23544e-10	0.33716	0.211	0.085	1.37184e-05	4
Pja12	7.49585e-10	0.55161	0.311	0.158	1.42121e-05	4
Fbxo33	7.70579e-10	0.351703	0.201	0.079	1.46102e-05	4
Sh3bgrl31	7.7241e-10	0.345124	0.718	0.519	1.46449e-05	4
Slc3a2	7.90709e-10	0.45228	0.584	0.414	1.49918e-05	4
Fnbp11	8.59628e-10	0.381461	0.311	0.154	1.62985e-05	4
Dgka2	8.65718e-10	0.373437	0.287	0.138	1.6414e-05	4
Ncor1	8.74414e-10	0.38173	0.507	0.321	1.65789e-05	4
Asap1	8.94606e-10	0.413017	0.273	0.127	1.69617e-05	4
Ube2j1	8.95434e-10	0.456503	0.292	0.144	1.69774e-05	4
Klf61	9.08837e-10	0.499494	0.56	0.378	1.72316e-05	4
Kcnn41	1.27541e-09	0.415754	0.445	0.27	2.41819e-05	4
Phf32	1.32344e-09	0.330198	0.464	0.276	2.50924e-05	4
Ndrg1	1.44584e-09	0.277334	0.153	0.051	2.74131e-05	4
Zfp36l11	1.52295e-09	0.47907	0.445	0.271	2.88751e-05	4
Pabpc11	1.66583e-09	0.283771	0.823	0.651	3.15841e-05	4
Nr4a2	1.71024e-09	0.527669	0.273	0.131	3.24262e-05	4
Klk1b22	1.7115e-09	0.282292	0.144	0.047	3.245e-05	4
Mxd1	1.74602e-09	0.299595	0.22	0.093	3.31045e-05	4
Ccnd21	1.76206e-09	0.430883	0.483	0.296	3.34087e-05	4
D030056L22Rik	1.94499e-09	0.266134	0.115	0.033	3.6877e-05	4
Gnai21	2.0666e-09	0.284053	0.742	0.524	3.91827e-05	4
Iigp1	2.16665e-09	0.306399	0.115	0.033	4.10796e-05	4
Trps1	2.20795e-09	0.354948	0.201	0.081	4.18627e-05	4
Anp32a	2.37349e-09	0.399461	0.411	0.244	4.50013e-05	4
Myl12a	3.40793e-09	0.326422	0.541	0.357	6.46143e-05	4
Casp4	3.48184e-09	0.313627	0.177	0.067	6.60157e-05	4
Arl5a	3.51091e-09	0.290501	0.129	0.041	6.65669e-05	4
Sema4b	3.81321e-09	0.257608	0.134	0.043	7.22984e-05	4
Ipmk	3.90166e-09	0.335395	0.129	0.041	7.39755e-05	4
H2-Q41	4.12103e-09	0.410307	0.402	0.228	7.81348e-05	4
Suco	4.39723e-09	0.322879	0.254	0.117	8.33715e-05	4
Gm377281	4.43536e-09	0.491023	0.306	0.161	8.40945e-05	4
Rhof1	4.7972e-09	0.425272	0.292	0.15	9.09549e-05	4
Tap2	5.09418e-09	0.319656	0.201	0.083	9.65856e-05	4
Kdm7a1	5.24041e-09	0.527045	0.373	0.217	9.93582e-05	4
Sesn32	6.02447e-09	0.432842	0.301	0.155	0.000114224	4
Phlpp1	6.17626e-09	0.350072	0.134	0.044	0.000117102	4
Ssbp2	6.24181e-09	0.293721	0.124	0.039	0.000118345	4
Vps54	6.39621e-09	0.350964	0.134	0.045	0.000121272	4
Ubxn4	6.45943e-09	0.369508	0.464	0.281	0.000122471	4
Smchd12	6.54432e-09	0.397135	0.512	0.333	0.00012408	4
Ezh2	7.57313e-09	0.264609	0.105	0.03	0.000143587	4
Irf2bp2	7.80132e-09	0.417011	0.297	0.152	0.000147913	4
Cblb2	8.16917e-09	0.365844	0.388	0.22	0.000154887	4
Zcchc112	8.62189e-09	0.39148	0.512	0.332	0.000163471	4
Tceb2	9.12798e-09	0.285911	0.641	0.464	0.000173066	4
Cdc42se2	9.41649e-09	0.373978	0.378	0.216	0.000178537	4
Rock11	9.69259e-09	0.425307	0.435	0.269	0.000183771	4
Arhgef3	9.78722e-09	0.312818	0.129	0.042	0.000185566	4
Grap21	1.07419e-08	0.364254	0.196	0.083	0.000203666	4
Pkm	1.08928e-08	0.332833	0.531	0.353	0.000206527	4
Vmp1	1.09175e-08	0.421144	0.263	0.131	0.000206996	4
Prelid1	1.19375e-08	0.337907	0.388	0.23	0.000226335	4
Sik11	1.39176e-08	0.31134	0.392	0.219	0.000263878	4
Cast	1.40455e-08	0.345344	0.215	0.096	0.000266302	4
Fbxw2	1.45201e-08	0.358951	0.368	0.212	0.000275301	4
Psma3	1.46666e-08	0.330204	0.612	0.419	0.000278079	4
Mcm6	1.518e-08	0.394554	0.196	0.083	0.000287812	4
Ddx241	1.53116e-08	0.38916	0.584	0.4	0.000290307	4
Jmy1	1.55817e-08	0.412552	0.268	0.136	0.00029543	4
Rbm392	1.6837e-08	0.274956	0.813	0.603	0.000319229	4
Ssbp3	1.89616e-08	0.328523	0.172	0.069	0.000359513	4
Rnf157	2.03897e-08	0.409588	0.206	0.09	0.00038659	4
Fam53b	2.13761e-08	0.345637	0.163	0.063	0.000405291	4
Prkacb	2.26877e-08	0.340539	0.201	0.088	0.000430159	4
Rabgap1l	2.44778e-08	0.377633	0.22	0.1	0.0004641	4
Kat6a	2.48726e-08	0.271175	0.196	0.083	0.000471585	4
Ppp1r12a	2.55192e-08	0.392081	0.278	0.141	0.000483845	4
Supt4a2	2.92873e-08	0.30921	0.522	0.355	0.000555287	4
Adss	3.09262e-08	0.36399	0.33	0.183	0.000586362	4
Ptpn11	3.20909e-08	0.379903	0.44	0.275	0.000608443	4
Lmna	3.56043e-08	0.710799	0.407	0.252	0.000675058	4
Ttc3	3.62668e-08	0.298632	0.23	0.106	0.000687619	4
[truncated: 5,082 more rows]

## Sheet: PG IR annotated
Supplemental Table S1. Gene lists, related to Figure 1
List of cell type-defining genes in IR sample determined with SEURAT using FindAllMarkers function and adjusted p-value of 0.05 as measure of significance.
*cluster annotations correspond with Figure 1A
Gene	p_val	avg_logFC	pct.1	pct.2	p_val_adj	cluster
Bpifa2	2.24849e-257	1.90391	1	1	4.26313e-253	Acinar
2310057J18Rik	8.55956e-255	1.90275	1	0.987	1.62289e-250	Acinar
Amy1	2.64014e-251	2.0778	1	0.998	5.00571e-247	Acinar
Chia1	1.9063e-248	2.07315	1	0.999	3.61434e-244	Acinar
Cst10	5.81906e-234	1.70754	0.994	0.967	1.10329e-229	Acinar
Pip	1.19864e-233	1.81142	1	0.987	2.27262e-229	Acinar
Dnase1	3.43291e-230	1.93848	0.996	0.941	6.5088e-226	Acinar
Cldn22	1.41807e-229	1.11246	0.612	0.086	2.68867e-225	Acinar
BC037156	1.16752e-225	1.64182	1	0.973	2.21361e-221	Acinar
Car6	1.0069e-216	1.84379	0.992	0.944	1.90909e-212	Acinar
Aqp5	3.16377e-210	0.95907	0.511	0.06	5.9985e-206	Acinar
Ggh	1.12236e-206	1.68267	0.865	0.37	2.12799e-202	Acinar
Tcn2	1.701e-174	1.11143	0.616	0.121	3.2251e-170	Acinar
Prpmp5	3.66599e-170	1.00415	0.501	0.076	6.95071e-166	Acinar
Crisp1	1.48517e-169	1.63673	0.877	0.535	2.81588e-165	Acinar
Prb1	1.05762e-165	1.52397	0.682	0.172	2.00524e-161	Acinar
Agt	2.55091e-138	0.711715	0.356	0.044	4.83653e-134	Acinar
Rnase1	2.25959e-132	0.56208	0.318	0.034	4.28419e-128	Acinar
Gm8882	5.58865e-124	0.789382	0.272	0.026	1.05961e-119	Acinar
Lrrc26	2.59558e-123	0.550644	0.322	0.039	4.92121e-119	Acinar
Lpo	2.44741e-122	0.969057	0.499	0.106	4.6403e-118	Acinar
Epcam	9.53822e-121	0.619482	0.467	0.088	1.80845e-116	Acinar
Plet1	6.48668e-119	0.602511	0.4	0.065	1.22987e-114	Acinar
Ntrk2	2.35426e-113	0.458053	0.268	0.028	4.46367e-109	Acinar
4833423E24Rik	1.65973e-112	0.625099	0.378	0.062	3.14684e-108	Acinar
Oit1	2.47311e-110	0.573012	0.346	0.052	4.68903e-106	Acinar
Nupr1	1.29216e-109	0.782676	0.559	0.141	2.44993e-105	Acinar
Fxyd3	2.30011e-108	0.680279	0.429	0.082	4.361e-104	Acinar
Eif4ebp1	2.33459e-106	0.657426	0.445	0.091	4.42638e-102	Acinar
Chpt1	6.98559e-105	0.668764	0.445	0.093	1.32447e-100	Acinar
Esp8	2.35134e-104	0.547756	0.272	0.033	4.45815e-100	Acinar
Fkbp11	9.32284e-104	0.583325	0.364	0.062	1.76761e-99	Acinar
Npdc1	1.42944e-102	0.520373	0.282	0.036	2.71022e-98	Acinar
Ttr	1.88036e-98	0.357744	0.239	0.026	3.56517e-94	Acinar
Scgb2b27	4.7968e-97	1.50763	0.817	0.464	9.09474e-93	Acinar
Cldn10	1.78608e-96	0.455083	0.28	0.038	3.38641e-92	Acinar
Copz2	1.0934e-88	0.39907	0.286	0.043	2.07309e-84	Acinar
Prol1	2.55037e-87	1.08319	0.4	0.094	4.8355e-83	Acinar
Krt18	5.55422e-87	0.663678	0.604	0.201	1.05308e-82	Acinar
Krt8	3.4136e-86	0.629032	0.509	0.141	6.47219e-82	Acinar
Tmed3	1.90661e-84	0.648739	0.549	0.163	3.61493e-80	Acinar
Cited4	1.96969e-83	0.497952	0.312	0.056	3.73453e-79	Acinar
Scgb1b27	7.58912e-82	1.57666	0.692	0.341	1.4389e-77	Acinar
Cd63	5.81353e-79	0.375737	0.425	0.102	1.10224e-74	Acinar
Pon3	1.58021e-78	0.28555	0.205	0.025	2.99607e-74	Acinar
Derl3	1.97197e-76	0.379185	0.227	0.032	3.73886e-72	Acinar
Odam	2.81433e-76	1.36496	0.4	0.113	5.33598e-72	Acinar
Smr3a	2.09643e-74	1.88289	0.998	0.999	3.97482e-70	Acinar
Phlda1	9.26952e-74	0.641229	0.513	0.158	1.7575e-69	Acinar
Rcn1	2.02248e-70	0.499824	0.358	0.084	3.83462e-66	Acinar
Rab25	9.59716e-70	0.317013	0.175	0.02	1.81962e-65	Acinar
5330417C22Rik	4.36213e-68	0.29593	0.159	0.016	8.2706e-64	Acinar
Mup5	5.12262e-65	1.38495	0.392	0.116	9.71249e-61	Acinar
RP24-423G4.1	7.28188e-65	0.34684	0.141	0.013	1.38064e-60	Acinar
Nucb2	1.93927e-60	0.387461	0.354	0.092	3.67686e-56	Acinar
Pigr	1.02563e-59	0.417128	0.223	0.04	1.9446e-55	Acinar
Asns	4.98336e-59	0.378326	0.288	0.064	9.44844e-55	Acinar
Cldn3	6.33586e-59	0.303137	0.195	0.031	1.20128e-54	Acinar
Elf5	2.63999e-57	0.372441	0.191	0.03	5.00541e-53	Acinar
Spint2	3.68423e-57	0.473191	0.473	0.155	6.9853e-53	Acinar
Cd9	1.59111e-56	0.432765	0.561	0.207	3.01674e-52	Acinar
Ddah1	1.62804e-55	0.285795	0.137	0.015	3.08676e-51	Acinar
Tesc	8.20351e-55	0.470787	0.449	0.144	1.55539e-50	Acinar
Mcfd2	3.37207e-54	0.331605	0.256	0.056	6.39345e-50	Acinar
Chchd10	3.77833e-54	0.500215	0.573	0.222	7.16371e-50	Acinar
Bglap3	8.73264e-54	0.899462	0.392	0.129	1.65571e-49	Acinar
Mt1	2.24817e-53	0.599295	0.435	0.149	4.26253e-49	Acinar
Tpd52l1	4.0464e-52	0.306982	0.145	0.019	7.67197e-48	Acinar
Reep5	5.0539e-51	0.654142	0.674	0.354	9.58219e-47	Acinar
Dstn	1.6755e-48	0.331643	0.404	0.132	3.17675e-44	Acinar
Slc12a2	2.16039e-48	0.449428	0.274	0.071	4.0961e-44	Acinar
Pax9	3.97088e-48	0.288462	0.185	0.034	7.52878e-44	Acinar
Pglyrp1	4.68637e-47	0.278552	0.324	0.091	8.88536e-43	Acinar
Cnpy2	1.07161e-46	0.34172	0.294	0.08	2.03177e-42	Acinar
Aldh7a1	3.12422e-45	0.322514	0.233	0.055	5.92352e-41	Acinar
Smco4	1.25614e-44	0.450314	0.376	0.123	2.38164e-40	Acinar
Cracr2b	3.1177e-44	0.293311	0.183	0.036	5.91116e-40	Acinar
Cd24a	1.42356e-40	0.316479	0.477	0.182	2.69907e-36	Acinar
Pla2g12a	2.4678e-40	0.302681	0.262	0.073	4.67894e-36	Acinar
Rab3d	7.06841e-40	0.297785	0.159	0.03	1.34017e-35	Acinar
Krt23	1.7404e-39	0.259485	0.139	0.024	3.2998e-35	Acinar
Gadd45g	1.07059e-35	0.297164	0.249	0.074	2.02984e-31	Acinar
Fuom	1.01742e-30	0.280882	0.171	0.043	1.92904e-26	Acinar
Fkbp2	1.64599e-30	0.286753	0.362	0.139	3.1208e-26	Acinar
Bckdk	1.50554e-28	0.34222	0.223	0.071	2.85451e-24	Acinar
St3gal6	2.62127e-28	0.31795	0.37	0.153	4.96992e-24	Acinar
P4hb	7.73365e-26	0.390279	0.296	0.117	1.4663e-21	Acinar
Wfdc12	2.12631e-25	0.46329	0.179	0.055	4.03147e-21	Acinar
Bpifb1	4.96944e-20	0.673632	0.119	0.032	9.42207e-16	Acinar
Kcnn4	3.18366e-18	0.258275	0.453	0.24	6.03621e-14	Acinar
Tram1	2.41729e-17	0.322299	0.362	0.18	4.58318e-13	Acinar
Rps27l	8.22589e-17	0.34984	0.475	0.271	1.55963e-12	Acinar
Dbi	2.18496e-16	0.30721	0.356	0.181	4.14269e-12	Acinar
Smpdl3a	4.20201e-15	0.312892	0.39	0.211	7.967e-11	Acinar
Ssr4	4.14039e-13	0.319102	0.65	0.473	7.85019e-09	Acinar
Atp1a1	6.00668e-11	0.252408	0.394	0.243	1.13887e-06	Acinar
Ifi27l2a	1.05794e-08	0.261396	0.581	0.421	0.000200586	Acinar
Etv1	1.98357e-253	2.6381	0.767	0.037	3.76084e-249	Etv1+
Meis2	1.92493e-208	1.89611	0.583	0.024	3.64966e-204	Etv1+
Gm42892	1.52161e-158	1.11905	0.184	0.001	2.88498e-154	Etv1+
Col7a1	8.46143e-158	1.41487	0.291	0.006	1.60429e-153	Etv1+
Nrbp2	6.30752e-138	1.34351	0.282	0.007	1.19591e-133	Etv1+
Tacc2	1.31522e-137	1.47867	0.35	0.012	2.49366e-133	Etv1+
Cxadr	1.69082e-135	1.83486	0.495	0.029	3.20579e-131	Etv1+
Thbs1	1.89281e-120	2.12994	0.466	0.029	3.58876e-116	Etv1+
Ceacam1	2.56884e-94	1.51525	0.311	0.016	4.87052e-90	Etv1+
Fam13a	3.80344e-86	1.20199	0.184	0.005	7.21132e-82	Etv1+
Pdk4	6.08498e-85	1.42204	0.301	0.017	1.15371e-80	Etv1+
Gm42993	1.16226e-78	0.716033	0.136	0.002	2.20365e-74	Etv1+
Chka	1.69163e-78	2.75836	0.699	0.123	3.20734e-74	Etv1+
Slc6a8	3.06985e-77	1.06144	0.233	0.01	5.82043e-73	Etv1+
Tcaf1	1.26028e-76	0.826049	0.194	0.007	2.38949e-72	Etv1+
Krt81	3.22056e-76	2.21968	0.777	0.164	6.10618e-72	Etv1+
Echdc2	4.11121e-75	0.930754	0.184	0.006	7.79485e-71	Etv1+
Neat1	7.07052e-73	3.06872	0.942	0.308	1.34057e-68	Etv1+
Mir99ahg	1.14571e-72	0.79199	0.146	0.003	2.17227e-68	Etv1+
Epha5	7.1456e-72	0.641593	0.117	0.002	1.35481e-67	Etv1+
Ralgds	2.81021e-70	1.66406	0.388	0.037	5.32817e-66	Etv1+
Syne4	1.56495e-68	1.20534	0.33	0.026	2.96715e-64	Etv1+
1810011O10Rik	1.46727e-67	1.84668	0.437	0.049	2.78195e-63	Etv1+
Pbx1	1.602e-66	1.00782	0.233	0.013	3.03738e-62	Etv1+
Pnmal2	4.53028e-62	0.590457	0.155	0.005	8.58942e-58	Etv1+
Erbb3	9.59832e-62	0.779282	0.175	0.007	1.81984e-57	Etv1+
Stox2	4.75959e-60	0.726197	0.117	0.003	9.02418e-56	Etv1+
Clec2d	3.92506e-58	1.9028	0.631	0.123	7.44191e-54	Etv1+
Krt181	5.92906e-58	2.37136	0.786	0.229	1.12415e-53	Etv1+
Rhou	1.01684e-55	0.943905	0.204	0.012	1.92793e-51	Etv1+
Nfib	3.95793e-52	1.08143	0.291	0.026	7.50423e-48	Etv1+
Phlda11	5.58063e-52	1.97645	0.699	0.182	1.05809e-47	Etv1+
Nbea	5.95954e-52	0.872992	0.146	0.006	1.12993e-47	Etv1+
Rab15	6.51318e-52	0.892812	0.214	0.014	1.2349e-47	Etv1+
Firre	4.06463e-51	0.435326	0.117	0.003	7.70655e-47	Etv1+
Atp2a2	1.20792e-48	1.53871	0.524	0.099	2.29022e-44	Etv1+
Gm17056	2.08621e-48	1.345	0.32	0.036	3.95546e-44	Etv1+
Pax91	2.7553e-48	1.42125	0.35	0.043	5.22405e-44	Etv1+
Tnk1	3.02599e-48	0.668268	0.107	0.003	5.73727e-44	Etv1+
Gm42992	3.22777e-48	0.648114	0.107	0.003	6.11985e-44	Etv1+
Pdlim3	5.28862e-48	1.18795	0.194	0.013	1.00272e-43	Etv1+
Meis1	1.4877e-47	0.936617	0.155	0.008	2.82068e-43	Etv1+
Ttpa	1.90777e-46	1.05977	0.214	0.016	3.61714e-42	Etv1+
Rtkn	3.01361e-46	0.643072	0.117	0.004	5.71381e-42	Etv1+
C77080	2.96016e-44	0.685852	0.146	0.007	5.61246e-40	Etv1+
Gm14636	3.91185e-44	0.840063	0.126	0.005	7.41687e-40	Etv1+
Cdh1	1.743e-43	0.951223	0.184	0.013	3.30473e-39	Etv1+
Gadd45g1	2.25911e-42	1.77357	0.456	0.083	4.28328e-38	Etv1+
Slc12a21	6.2246e-42	1.60593	0.447	0.083	1.18018e-37	Etv1+
Sema3c	1.73007e-41	0.531322	0.107	0.004	3.28022e-37	Etv1+
Auts2	1.81527e-41	0.966292	0.204	0.016	3.44174e-37	Etv1+
Chia11	5.41156e-41	1.3211	1	0.999	1.02603e-36	Etv1+
Gcnt1	6.41388e-41	1.17986	0.301	0.037	1.21607e-36	Etv1+
Slc1a3	9.10979e-41	0.675708	0.126	0.006	1.72722e-36	Etv1+
Wwc1	1.52344e-40	0.963973	0.243	0.024	2.88844e-36	Etv1+
Gm43775	1.57467e-40	0.392649	0.126	0.006	2.98558e-36	Etv1+
Elf3	3.38306e-40	0.86411	0.184	0.014	6.41428e-36	Etv1+
Rnf122	3.69774e-40	1.04307	0.204	0.017	7.01091e-36	Etv1+
Enah	2.25046e-39	0.770507	0.155	0.01	4.26686e-35	Etv1+
Dnase11	4.47814e-39	1.42684	0.981	0.946	8.49056e-35	Etv1+
Bpifa21	4.54323e-39	1.02191	1	1	8.61396e-35	Etv1+
Tirap	8.14967e-39	0.749349	0.155	0.01	1.54518e-34	Etv1+
Arhgef5	8.26172e-39	0.833268	0.126	0.006	1.56642e-34	Etv1+
Amy11	3.02035e-38	1.18575	1	0.998	5.72658e-34	Etv1+
Ier3	1.17276e-37	1.70963	0.456	0.094	2.22356e-33	Etv1+
Galnt3	2.52675e-37	0.810513	0.184	0.015	4.79071e-33	Etv1+
Pip1	2.66246e-37	1.02861	1	0.988	5.04803e-33	Etv1+
Pde4a	6.45749e-37	0.741199	0.165	0.012	1.22434e-32	Etv1+
Nupr11	1.98414e-36	1.84194	0.602	0.173	3.76194e-32	Etv1+
Plcb4	1.98507e-36	1.15628	0.33	0.05	3.76369e-32	Etv1+
Sbno2	2.06823e-36	0.915015	0.204	0.019	3.92136e-32	Etv1+
Cst101	1.51185e-35	0.98266	1	0.969	2.86647e-31	Etv1+
BC0371561	2.14038e-35	0.921858	1	0.975	4.05816e-31	Etv1+
Gm43323	2.72204e-35	0.649257	0.107	0.005	5.16099e-31	Etv1+
Gm26825	5.50252e-35	1.5188	0.262	0.034	1.04328e-30	Etv1+
Palmd	9.51328e-35	0.825382	0.204	0.02	1.80372e-30	Etv1+
Ehf	1.50283e-34	1.09772	0.282	0.038	2.84937e-30	Etv1+
2310057J18Rik1	4.25541e-34	1.00732	1	0.988	8.06826e-30	Etv1+
Foxc1	3.25744e-33	0.92954	0.214	0.023	6.17611e-29	Etv1+
Edn1	3.5205e-33	0.514091	0.107	0.005	6.67487e-29	Etv1+
Eps8l2	3.78535e-33	0.638036	0.107	0.005	7.17702e-29	Etv1+
Car61	4.95241e-33	0.962733	1	0.948	9.38976e-29	Etv1+
Slc1a4	2.16718e-31	0.590302	0.107	0.006	4.10898e-27	Etv1+
Tmem150a	2.47299e-31	0.643326	0.107	0.006	4.68878e-27	Etv1+
B4galt6	1.24478e-30	0.544473	0.155	0.013	2.36011e-26	Etv1+
Zfp36	1.72067e-30	1.54799	0.553	0.164	3.26239e-26	Etv1+
Cpd	3.45366e-30	0.979068	0.311	0.052	6.54814e-26	Etv1+
Derl31	7.46859e-30	0.920089	0.291	0.046	1.41604e-25	Etv1+
St5	1.02416e-29	0.637384	0.126	0.009	1.9418e-25	Etv1+
Epcam1	1.06137e-29	1.47304	0.466	0.118	2.01236e-25	Etv1+
Fnbp1l	1.16089e-29	0.653482	0.146	0.012	2.20105e-25	Etv1+
Cgnl1	3.32991e-29	0.649139	0.175	0.017	6.31351e-25	Etv1+
Tmprss2	4.86598e-29	0.593839	0.126	0.009	9.2259e-25	Etv1+
Stat2	2.44045e-28	0.702214	0.165	0.016	4.6271e-24	Etv1+
Vcl	3.44246e-28	1.13508	0.155	0.014	6.5269e-24	Etv1+
Rasal1	5.35956e-28	0.70483	0.155	0.014	1.01617e-23	Etv1+
Acox1	8.23343e-28	1.07771	0.233	0.032	1.56106e-23	Etv1+
Cald1	1.4609e-27	0.839906	0.214	0.027	2.76987e-23	Etv1+
Rrbp1	1.655e-27	1.38477	0.641	0.244	3.13788e-23	Etv1+
Stx3	7.04641e-27	0.638803	0.136	0.011	1.336e-22	Etv1+
Rhpn2	2.1587e-26	0.651343	0.126	0.01	4.0929e-22	Etv1+
Ankrd24	2.36314e-26	0.68458	0.117	0.008	4.48051e-22	Etv1+
2010111I01Rik	2.93543e-26	1.28843	0.282	0.05	5.56558e-22	Etv1+
Kank1	3.01776e-26	0.548323	0.107	0.007	5.72166e-22	Etv1+
Pqlc1	9.32317e-26	0.988335	0.301	0.056	1.76767e-21	Etv1+
Rap1gap	1.97094e-25	0.737054	0.175	0.02	3.7369e-21	Etv1+
Ano1	2.18447e-25	0.777817	0.194	0.024	4.14175e-21	Etv1+
Plet11	2.6886e-25	0.989408	0.388	0.092	5.09758e-21	Etv1+
Esrp1	4.07741e-25	0.65283	0.126	0.01	7.73076e-21	Etv1+
Mt11	6.20376e-25	1.45552	0.524	0.17	1.17623e-20	Etv1+
Slc17a5	7.3699e-25	0.936596	0.184	0.023	1.39733e-20	Etv1+
Amotl1	7.6185e-25	0.587551	0.136	0.012	1.44447e-20	Etv1+
Casz1	8.97148e-25	0.710866	0.155	0.016	1.70099e-20	Etv1+
Pvr	1.37354e-24	0.912627	0.243	0.039	2.60424e-20	Etv1+
Malat1	1.51395e-24	0.778821	0.99	0.891	2.87045e-20	Etv1+
Ptprk	2.05024e-24	0.604878	0.107	0.008	3.88725e-20	Etv1+
Hid1	4.3701e-24	0.81547	0.204	0.028	8.2857e-20	Etv1+
Fam129b	1.54888e-23	0.656976	0.136	0.013	2.93668e-19	Etv1+
Efna1	5.31104e-23	0.819375	0.155	0.018	1.00697e-18	Etv1+
5330417C22Rik1	5.93187e-23	0.637001	0.194	0.027	1.12468e-18	Etv1+
Lpo1	7.03305e-23	1.15582	0.447	0.138	1.33347e-18	Etv1+
Rbm47	1.07233e-22	0.75153	0.165	0.02	2.03313e-18	Etv1+
Barx2	1.56845e-22	0.737163	0.184	0.025	2.97378e-18	Etv1+
Sox9	1.65066e-22	0.730638	0.165	0.02	3.12965e-18	Etv1+
Enpp3	1.7566e-22	0.54024	0.107	0.008	3.33051e-18	Etv1+
Mllt4	3.21956e-22	0.861548	0.165	0.021	6.10428e-18	Etv1+
Errfi1	3.4154e-22	1.60236	0.369	0.096	6.47559e-18	Etv1+
Mcfd21	4.48891e-22	0.843529	0.32	0.07	8.51097e-18	Etv1+
Jup	4.83083e-22	0.64641	0.155	0.018	9.15925e-18	Etv1+
Cracr2b1	7.21514e-22	0.944812	0.252	0.046	1.36799e-17	Etv1+
Rell1	1.13791e-21	0.802802	0.252	0.047	2.15747e-17	Etv1+
Smr3a1	1.24144e-21	0.802554	1	0.999	2.35377e-17	Etv1+
Fam20a	2.67807e-21	0.710484	0.136	0.015	5.07762e-17	Etv1+
Atf3	5.53344e-21	1.58415	0.495	0.178	1.04914e-16	Etv1+
RP24-247M18.5	7.51261e-21	0.727939	0.126	0.013	1.42439e-16	Etv1+
Tns3	9.75377e-21	0.795805	0.117	0.011	1.84931e-16	Etv1+
Trim2	1.35047e-19	0.592459	0.117	0.012	2.56048e-15	Etv1+
Appl2	9.96816e-19	0.915042	0.155	0.022	1.88996e-14	Etv1+
Sorbs2	1.01826e-18	0.977211	0.282	0.065	1.93062e-14	Etv1+
Dvl1	2.15917e-18	0.926583	0.184	0.031	4.09378e-14	Etv1+
Ddr1	2.24311e-18	0.415845	0.107	0.01	4.25293e-14	Etv1+
Gjb2	2.53711e-18	0.45078	0.117	0.013	4.81036e-14	Etv1+
Mfsd11	2.66523e-18	0.593584	0.165	0.024	5.05327e-14	Etv1+
Syne2	4.11246e-18	0.858905	0.184	0.031	7.79722e-14	Etv1+
Fpgs	4.17662e-18	0.769167	0.165	0.025	7.91887e-14	Etv1+
Trp53inp2	4.8875e-18	0.892734	0.204	0.037	9.2667e-14	Etv1+
Aqp51	6.74846e-18	0.859368	0.35	0.099	1.27951e-13	Etv1+
Helz2	8.69014e-18	0.949741	0.204	0.038	1.64765e-13	Etv1+
Cebpd	1.88026e-17	0.680786	0.233	0.048	3.56496e-13	Etv1+
Qser1	2.82567e-17	0.570362	0.136	0.018	5.35747e-13	Etv1+
Ildr1	6.42079e-17	0.765959	0.184	0.032	1.21738e-12	Etv1+
Gne	1.04858e-16	1.10563	0.184	0.033	1.9881e-12	Etv1+
Raph1	1.86661e-16	0.86979	0.175	0.03	3.5391e-12	Etv1+
Fndc3b	6.6411e-16	0.75702	0.117	0.015	1.25915e-11	Etv1+
Cpeb4	9.05776e-16	0.683124	0.214	0.045	1.71735e-11	Etv1+
Npdc11	1.00315e-15	0.808056	0.243	0.057	1.90197e-11	Etv1+
Prom2	1.47949e-15	0.460582	0.107	0.013	2.8051e-11	Etv1+
Gm43359	2.37087e-15	0.705244	0.146	0.023	4.49516e-11	Etv1+
Gm42418	2.37425e-15	0.991177	0.942	0.943	4.50158e-11	Etv1+
Cyr61	2.63875e-15	0.528707	0.126	0.017	5.00307e-11	Etv1+
Slc37a2	3.65044e-15	0.626538	0.136	0.02	6.92123e-11	Etv1+
St14	4.66276e-15	0.655434	0.126	0.018	8.84059e-11	Etv1+
Tmem63b	5.11894e-15	0.382736	0.146	0.023	9.7055e-11	Etv1+
Socs2	6.43689e-15	0.84197	0.165	0.029	1.22043e-10	Etv1+
Crisp11	6.91802e-15	0.775036	0.757	0.564	1.31166e-10	Etv1+
Cyb561	6.96753e-15	0.620344	0.136	0.021	1.32104e-10	Etv1+
Asns1	6.98499e-15	0.794801	0.291	0.082	1.32435e-10	Etv1+
Dstn1	7.56925e-15	1.16086	0.408	0.154	1.43513e-10	Etv1+
Nfia	1.10866e-14	0.760238	0.136	0.021	2.10202e-10	Etv1+
Gm26917	1.21594e-14	2.29722	0.544	0.285	2.30542e-10	Etv1+
Cracr2a	2.25076e-14	0.758206	0.126	0.019	4.26744e-10	Etv1+
Il11ra1	2.81406e-14	0.547802	0.155	0.027	5.33545e-10	Etv1+
Odam1	2.91095e-14	1.21347	0.379	0.137	5.51915e-10	Etv1+
Hbegf	3.30724e-14	0.638211	0.107	0.014	6.27053e-10	Etv1+
Cxcl1	3.93942e-14	0.608892	0.146	0.024	7.46914e-10	Etv1+
Lima1	4.56649e-14	0.656755	0.117	0.016	8.65807e-10	Etv1+
Wwc2	5.45938e-14	0.6002	0.117	0.017	1.0351e-09	Etv1+
Mir22hg	1.89582e-13	0.573873	0.184	0.038	3.59448e-09	Etv1+
Lmna	2.53796e-13	0.848795	0.417	0.159	4.81198e-09	Etv1+
Pigr1	2.56056e-13	0.691598	0.223	0.055	4.85482e-09	Etv1+
Syvn1	3.59392e-13	0.7596	0.194	0.044	6.81408e-09	Etv1+
Bhlha15	4.44332e-13	0.55733	0.126	0.02	8.42453e-09	Etv1+
Gpt2	4.78626e-13	0.250532	0.136	0.023	9.07475e-09	Etv1+
Cldn31	6.43619e-13	0.68422	0.194	0.044	1.2203e-08	Etv1+
Gm20417	1.09072e-12	0.449151	0.117	0.018	2.068e-08	Etv1+
Furin	1.28655e-12	0.827612	0.272	0.082	2.4393e-08	Etv1+
Ifrd1	2.07141e-12	1.24398	0.621	0.402	3.9274e-08	Etv1+
Atp1a11	2.82609e-12	1.13208	0.495	0.253	5.35826e-08	Etv1+
Tcn21	3.32649e-12	0.890367	0.398	0.165	6.30702e-08	Etv1+
Cd91	3.41028e-12	0.84017	0.495	0.236	6.46589e-08	Etv1+
Atp9a	3.52843e-12	0.44841	0.165	0.035	6.6899e-08	Etv1+
Rnpep	4.70401e-12	0.573146	0.136	0.025	8.91881e-08	Etv1+
Hdlbp	4.97198e-12	1.13828	0.437	0.201	9.42687e-08	Etv1+
Lrrc261	5.32176e-12	0.667151	0.233	0.064	1.00901e-07	Etv1+
4833423E24Rik1	6.1022e-12	0.765417	0.282	0.089	1.15698e-07	Etv1+
Fosb	6.84826e-12	1.15581	0.505	0.255	1.29843e-07	Etv1+
Ddx3x	8.40016e-12	1.11633	0.553	0.303	1.59267e-07	Etv1+
Egr1	8.77561e-12	1.00599	0.33	0.119	1.66386e-07	Etv1+
Jun	1.32252e-11	1.20735	0.689	0.44	2.5075e-07	Etv1+
Scgb2b271	2.22647e-11	1.23553	0.68	0.495	4.22139e-07	Etv1+
Cldn7	3.13825e-11	0.812014	0.136	0.027	5.95012e-07	Etv1+
Slc5a3	3.70671e-11	0.7494	0.165	0.038	7.02792e-07	Etv1+
Hspa1a	3.86583e-11	1.22112	0.34	0.131	7.32962e-07	Etv1+
Dcpp1	5.16081e-11	1.36872	0.942	0.967	9.7849e-07	Etv1+
Rab11fip1	7.60444e-11	0.671357	0.146	0.031	1.4418e-06	Etv1+
Frmd4b	1.50633e-10	0.782729	0.146	0.032	2.856e-06	Etv1+
Fam193b	2.07528e-10	0.694168	0.126	0.025	3.93474e-06	Etv1+
Mtmr10	2.17215e-10	0.464184	0.117	0.021	4.1184e-06	Etv1+
Hspa1b	2.45888e-10	1.59232	0.311	0.12	4.66204e-06	Etv1+
Lars2	2.54366e-10	1.04475	0.34	0.14	4.82279e-06	Etv1+
Oit11	2.80379e-10	0.83589	0.243	0.077	5.31598e-06	Etv1+
Sec61a1	3.29749e-10	0.711096	0.388	0.164	6.25204e-06	Etv1+
Nipal2	4.07287e-10	0.428722	0.107	0.019	7.72216e-06	Etv1+
Mpzl3	4.17059e-10	0.348619	0.117	0.022	7.90744e-06	Etv1+
Krt231	5.20087e-10	0.537503	0.146	0.033	9.86086e-06	Etv1+
Ell	5.56656e-10	0.500191	0.126	0.026	1.05542e-05	Etv1+
P2rx4	5.99256e-10	0.761187	0.33	0.131	1.13619e-05	Etv1+
Net1	6.63284e-10	0.711408	0.126	0.026	1.25759e-05	Etv1+
Kcnq1ot1	6.64518e-10	0.996888	0.476	0.245	1.25993e-05	Etv1+
Nabp1	7.36092e-10	1.19482	0.437	0.224	1.39563e-05	Etv1+
Qtrt1	7.3686e-10	0.695529	0.175	0.047	1.39709e-05	Etv1+
Rsrp1	7.50618e-10	1.05356	0.544	0.334	1.42317e-05	Etv1+
Ggh1	8.32525e-10	0.626952	0.631	0.414	1.57847e-05	Etv1+
Nedd4	8.57726e-10	0.486704	0.194	0.053	1.62625e-05	Etv1+
Cish	1.75732e-09	0.686288	0.136	0.031	3.33189e-05	Etv1+
Etnk1	1.92107e-09	0.766608	0.359	0.152	3.64235e-05	Etv1+
Clic4	3.14423e-09	0.812712	0.233	0.076	5.96147e-05	Etv1+
Ccnl2	3.89103e-09	1.0528	0.447	0.231	7.3774e-05	Etv1+
Akr1b10	4.17737e-09	0.563794	0.136	0.032	7.9203e-05	Etv1+
Trabd	4.87527e-09	0.78216	0.291	0.115	9.24351e-05	Etv1+
Xpot	5.32702e-09	0.447647	0.136	0.031	0.000101	Etv1+
Xist	5.40089e-09	0.703146	0.845	0.664	0.000102401	Etv1+
Plpp5	8.09683e-09	0.412116	0.126	0.028	0.000153516	Etv1+
Dusp8	1.00196e-08	0.726985	0.107	0.022	0.000189972	Etv1+
Hes1	1.1817e-08	0.763198	0.146	0.037	0.000224051	Etv1+
Maged1	1.32262e-08	0.427131	0.136	0.033	0.000250769	Etv1+
Oxr1	1.4309e-08	0.716009	0.184	0.055	0.000271298	Etv1+
Myo1c	1.73671e-08	0.609041	0.175	0.05	0.000329281	Etv1+
Arfgap3	2.2387e-08	0.709919	0.126	0.03	0.000424458	Etv1+
Armcx3	2.50567e-08	0.42181	0.117	0.026	0.000475075	Etv1+
Hook1	2.64337e-08	0.706232	0.117	0.026	0.000501182	Etv1+
Agt1	3.46788e-08	0.699448	0.214	0.071	0.00065751	Etv1+
Ppp1r37	4.29141e-08	0.698827	0.194	0.064	0.000813651	Etv1+
Gm43813	5.2967e-08	0.600221	0.165	0.048	0.00100425	Etv1+
Nr2f6	7.16839e-08	0.487472	0.117	0.027	0.00135913	Etv1+
Ddi2	7.5311e-08	0.693066	0.165	0.05	0.0014279	Etv1+
Tsc22d2	1.00777e-07	0.785737	0.262	0.108	0.00191073	Etv1+
Ndel1	1.11937e-07	0.892868	0.359	0.183	0.00212233	Etv1+
Atp13a1	1.15241e-07	0.780653	0.155	0.045	0.00218497	Etv1+
Mroh1	1.20822e-07	0.528736	0.107	0.024	0.00229078	Etv1+
Prb11	1.24687e-07	1.0031	0.398	0.219	0.00236407	Etv1+
Fndc3a	1.66229e-07	0.993351	0.233	0.092	0.0031517	Etv1+
Gabarapl1	2.05365e-07	0.771473	0.146	0.041	0.00389372	Etv1+
Ddx58	2.19503e-07	0.592685	0.146	0.042	0.00416177	Etv1+
Cited41	2.61098e-07	0.899645	0.214	0.078	0.00495041	Etv1+
Sel1l	3.30465e-07	0.722689	0.184	0.062	0.00626562	Etv1+
Atp1b1	3.39422e-07	0.652481	0.34	0.167	0.00643545	Etv1+
Eif4ebp11	3.8678e-07	0.679869	0.282	0.122	0.00733335	Etv1+
Zc3h7a	4.21789e-07	0.960594	0.291	0.135	0.00799711	Etv1+
Scrib	4.25781e-07	0.422837	0.126	0.034	0.00807281	Etv1+
Nfix	4.84218e-07	0.375765	0.146	0.042	0.00918078	Etv1+
Btg2	5.18021e-07	0.995106	0.621	0.543	0.00982169	Etv1+
Gfpt1	6.52057e-07	0.720469	0.194	0.07	0.012363	Etv1+
Prrc1	6.99002e-07	0.339928	0.117	0.03	0.0132531	Etv1+
Cd24a1	8.23964e-07	0.740512	0.398	0.207	0.0156224	Etv1+
Aldh7a11	8.94226e-07	0.431336	0.194	0.07	0.0169545	Etv1+
Atp13a2	9.02313e-07	0.473599	0.117	0.031	0.0171079	Etv1+
Bag3	9.92591e-07	0.602049	0.155	0.05	0.0188195	Etv1+
Csrp1	1.07512e-06	0.9471	0.243	0.102	0.0203842	Etv1+
Ammecr1l	1.27009e-06	0.466586	0.107	0.027	0.024081	Etv1+
Nktr	1.50115e-06	1.13656	0.485	0.327	0.0284618	Etv1+
Mbnl2	1.83673e-06	0.868738	0.262	0.117	0.0348244	Etv1+
Ahcyl1	1.84277e-06	0.589165	0.175	0.061	0.0349388	Etv1+
Sdc4	2.42975e-06	0.651778	0.243	0.103	0.046068	Etv1+
Scgb1b271	2.54847e-06	1.16628	0.515	0.373	0.048319	Etv1+
Wfdc18	1.16047e-237	2.58796	0.726	0.041	2.20024e-233	Intercalated duct
Dcpp3	7.7411e-217	1.87694	0.742	0.048	1.46771e-212	Intercalated duct
Lcn2	3.71081e-134	0.561932	0.282	0.008	7.03569e-130	Intercalated duct
Dcpp2	2.2749e-120	1.99867	0.726	0.096	4.31321e-116	Intercalated duct
Pglyrp11	1.03975e-113	1.78066	0.71	0.099	1.97137e-109	Intercalated duct
Anxa1	8.42862e-97	0.866671	0.363	0.024	1.59807e-92	Intercalated duct
Csn3	1.27758e-94	0.493203	0.185	0.005	2.4223e-90	Intercalated duct
Bricd5	8.97571e-94	0.251986	0.169	0.004	1.70179e-89	Intercalated duct
Bglap32	2.18912e-86	1.79653	0.758	0.14	4.15057e-82	Intercalated duct
Krt82	1.65336e-80	1.74503	0.75	0.163	3.13477e-76	Intercalated duct
Wfdc121	5.95654e-80	1.23741	0.484	0.057	1.12936e-75	Intercalated duct
Nupr12	1.0282e-78	1.39702	0.806	0.166	1.94947e-74	Intercalated duct
Krt182	1.35576e-78	1.77606	0.839	0.226	2.57052e-74	Intercalated duct
Dcpp11	1.19139e-72	3.88806	1	0.966	2.25887e-68	Intercalated duct
Cryab	9.82897e-72	1.35298	0.29	0.022	1.86357e-67	Intercalated duct
Tmem176a	1.16367e-68	0.757039	0.548	0.077	2.20632e-64	Intercalated duct
Krt232	2.52904e-65	0.80812	0.315	0.028	4.79506e-61	Intercalated duct
Fxyd31	3.03785e-64	1.01147	0.597	0.104	5.75977e-60	Intercalated duct
Cldn32	8.44372e-63	0.658976	0.363	0.039	1.60093e-58	Intercalated duct
BC0371562	7.04562e-62	1.57564	1	0.975	1.33585e-57	Intercalated duct
Gstm1	2.41514e-60	0.806614	0.274	0.023	4.57911e-56	Intercalated duct
Gsta3	4.79137e-60	0.591598	0.153	0.006	9.08443e-56	Intercalated duct
Cited42	4.40936e-56	1.14535	0.468	0.071	8.36014e-52	Intercalated duct
Arg1	1.25131e-54	0.686932	0.242	0.02	2.37248e-50	Intercalated duct
Tmem176b	3.97604e-53	0.830673	0.492	0.079	7.53857e-49	Intercalated duct
Elf51	4.63636e-52	0.687357	0.331	0.039	8.79054e-48	Intercalated duct
Epcam2	4.95144e-52	0.863755	0.573	0.114	9.38793e-48	Intercalated duct
Cxcl17	3.56078e-51	0.378023	0.194	0.013	6.75123e-47	Intercalated duct
Csrp11	7.04863e-51	0.839476	0.524	0.094	1.33642e-46	Intercalated duct
Ehf1	1.85572e-50	0.843012	0.315	0.036	3.51844e-46	Intercalated duct
Pigr2	9.18061e-50	0.604819	0.371	0.05	1.74064e-45	Intercalated duct
Dstn2	1.94656e-49	1.08826	0.645	0.147	3.69069e-45	Intercalated duct
Bpifa22	1.38733e-48	1.12894	1	1	2.63038e-44	Intercalated duct
Hspb8	5.25356e-47	0.35832	0.113	0.004	9.96074e-43	Intercalated duct
Cyp2f2	8.71095e-47	0.326163	0.177	0.012	1.6516e-42	Intercalated duct
Sox91	1.57571e-44	0.661289	0.21	0.018	2.98755e-40	Intercalated duct
Chpt11	2.03006e-42	1.0418	0.532	0.117	3.84899e-38	Intercalated duct
Phlda12	1.13166e-41	1.03977	0.661	0.181	2.14562e-37	Intercalated duct
Elf31	2.6455e-39	0.272819	0.169	0.013	5.01587e-35	Intercalated duct
Plet12	3.05182e-38	0.529331	0.452	0.089	5.78625e-34	Intercalated duct
Igfbp5	6.87653e-38	0.337996	0.105	0.005	1.30379e-33	Intercalated duct
Cracr2b2	3.9046e-36	0.580021	0.298	0.044	7.40311e-32	Intercalated duct
Gm16136	1.07598e-35	0.506849	0.185	0.018	2.04005e-31	Intercalated duct
Rnase12	2.58458e-35	0.614025	0.331	0.056	4.90036e-31	Intercalated duct
Ifitm3	2.09209e-34	0.599401	0.323	0.054	3.96661e-30	Intercalated duct
Rab251	3.47029e-34	0.783919	0.234	0.03	6.57967e-30	Intercalated duct
Perp1	4.80017e-34	0.480414	0.266	0.038	9.10112e-30	Intercalated duct
Cd24a2	1.37743e-33	0.870847	0.645	0.2	2.6116e-29	Intercalated duct
Cldn71	1.51279e-33	0.309134	0.21	0.024	2.86825e-29	Intercalated duct
Slc12a22	2.94233e-33	0.425431	0.411	0.082	5.57865e-29	Intercalated duct
2310057J18Rik2	1.01496e-32	0.989275	1	0.988	1.92437e-28	Intercalated duct
Aqp52	9.66925e-31	0.58672	0.427	0.096	1.83329e-26	Intercalated duct
Lrrc262	1.08564e-30	0.400819	0.331	0.06	2.05837e-26	Intercalated duct
Clu	1.04529e-29	0.299898	0.161	0.016	1.98188e-25	Intercalated duct
Oit12	1.19871e-29	0.545598	0.363	0.074	2.27275e-25	Intercalated duct
Pax92	1.58332e-29	0.655077	0.266	0.043	3.00197e-25	Intercalated duct
Mt12	2.4098e-29	0.604424	0.573	0.167	4.56898e-25	Intercalated duct
Chia12	2.99527e-29	1.02169	1	0.999	5.67904e-25	Intercalated duct
Pip2	1.09352e-28	0.93419	1	0.988	2.07331e-24	Intercalated duct
Smr3a2	2.25489e-28	0.764018	0.992	0.999	4.27527e-24	Intercalated duct
4833423E24Rik2	3.32057e-28	0.545759	0.387	0.086	6.29581e-24	Intercalated duct
Cst102	4.55249e-28	1.28197	0.976	0.97	8.63152e-24	Intercalated duct
Cd632	5.51799e-28	0.511217	0.484	0.125	1.04621e-23	Intercalated duct
Gstm2	1.64774e-27	0.443582	0.137	0.013	3.12411e-23	Intercalated duct
H1f0	4.2691e-27	0.37663	0.266	0.046	8.09421e-23	Intercalated duct
Lbp	1.16854e-26	0.366598	0.121	0.01	2.21556e-22	Intercalated duct
Prol11	1.26554e-26	0.518342	0.452	0.116	2.39947e-22	Intercalated duct
Mt2	1.3316e-26	0.361362	0.226	0.034	2.52471e-22	Intercalated duct
Mgst1	1.67722e-26	0.283736	0.121	0.01	3.18001e-22	Intercalated duct
Ppp1r1b	4.10701e-26	0.277211	0.177	0.022	7.7869e-22	Intercalated duct
Dnase12	1.70592e-25	0.869428	0.992	0.945	3.23443e-21	Intercalated duct
Car62	2.22097e-25	0.757896	0.984	0.948	4.21096e-21	Intercalated duct
Spint22	4.10571e-25	0.757903	0.548	0.177	7.78443e-21	Intercalated duct
S100a1	5.22885e-25	0.477692	0.226	0.036	9.9139e-21	Intercalated duct
Prb12	1.01074e-24	0.697639	0.597	0.213	1.91637e-20	Intercalated duct
Tcn22	1.38524e-24	0.551617	0.54	0.161	2.62642e-20	Intercalated duct
Cldn101	3.52867e-24	0.628297	0.282	0.056	6.69036e-20	Intercalated duct
Esp81	1.07807e-23	0.380173	0.266	0.051	2.04403e-19	Intercalated duct
Amy12	1.4505e-23	0.624756	0.992	0.998	2.75015e-19	Intercalated duct
Copz22	2.47383e-23	0.726555	0.29	0.062	4.69039e-19	Intercalated duct
Ctsl1	3.36402e-23	0.60608	0.508	0.158	6.37818e-19	Intercalated duct
Npdc12	9.04666e-23	0.330885	0.274	0.055	1.71525e-18	Intercalated duct
Ly6a1	1.04536e-22	0.268798	0.339	0.078	1.982e-18	Intercalated duct
Fkbp112	1.24004e-22	0.396293	0.355	0.085	2.35112e-18	Intercalated duct
Cd81	1.46439e-22	0.531682	0.637	0.223	2.77649e-18	Intercalated duct
Palmd1	2.56548e-22	0.666819	0.153	0.02	4.86415e-18	Intercalated duct
Prpmp52	3.56988e-22	0.529156	0.411	0.11	6.76849e-18	Intercalated duct
Folr1	4.67277e-22	0.286115	0.145	0.018	8.85958e-18	Intercalated duct
Glul1	8.12784e-22	0.81206	0.379	0.102	1.54104e-17	Intercalated duct
Ckmt1	3.37953e-21	0.425291	0.21	0.037	6.40759e-17	Intercalated duct
Foxc11	4.97974e-21	0.641084	0.161	0.023	9.44159e-17	Intercalated duct
Fmo2	1.37632e-20	0.488957	0.105	0.01	2.6095e-16	Intercalated duct
Derl32	1.87486e-20	0.435214	0.234	0.047	3.55473e-16	Intercalated duct
Car2	4.91998e-20	0.614912	0.218	0.042	9.32828e-16	Intercalated duct
Eif4ebp12	8.10561e-20	0.660645	0.403	0.119	1.53682e-15	Intercalated duct
Nedd41	3.38361e-19	0.640544	0.242	0.052	6.41533e-15	Intercalated duct
Lpo2	3.47866e-19	0.428681	0.444	0.137	6.59553e-15	Intercalated duct
Creb3l1	4.23273e-19	0.325249	0.153	0.023	8.02525e-15	Intercalated duct
Plscr2	5.00327e-19	0.534694	0.105	0.011	9.48621e-15	Intercalated duct
Cystm1	2.75781e-18	0.492015	0.25	0.056	5.22881e-14	Intercalated duct
Rhoj	3.19875e-18	0.486769	0.129	0.017	6.06482e-14	Intercalated duct
Cebpd1	4.77811e-18	0.258911	0.226	0.047	9.0593e-14	Intercalated duct
Rcn12	1.00031e-17	0.457071	0.363	0.105	1.89659e-13	Intercalated duct
Asns2	3.23486e-17	0.67871	0.298	0.081	6.1333e-13	Intercalated duct
Scgb2b272	3.93667e-17	0.573253	0.758	0.492	7.46393e-13	Intercalated duct
Crisp12	5.40736e-17	0.786118	0.758	0.563	1.02523e-12	Intercalated duct
Pon31	5.57059e-17	0.292099	0.194	0.039	1.05618e-12	Intercalated duct
Ntrk22	9.28615e-17	0.286629	0.218	0.047	1.76065e-12	Intercalated duct
Atf31	2.39758e-16	0.360699	0.492	0.177	4.54581e-12	Intercalated duct
Plcb41	2.41809e-16	0.527745	0.226	0.051	4.5847e-12	Intercalated duct
Cd92	2.43956e-16	0.48239	0.581	0.233	4.6254e-12	Intercalated duct
Gmds1	1.14302e-15	0.7071	0.234	0.057	2.16717e-11	Intercalated duct
Ccnd11	1.25995e-15	0.983222	0.177	0.037	2.38887e-11	Intercalated duct
Ggh2	1.30542e-15	0.660001	0.685	0.412	2.47507e-11	Intercalated duct
Dcxr	1.43349e-15	0.445541	0.169	0.033	2.71789e-11	Intercalated duct
Tpd52l11	2.81667e-15	0.602302	0.153	0.028	5.34041e-11	Intercalated duct
Ak3	4.11279e-15	0.695627	0.194	0.043	7.79785e-11	Intercalated duct
Cldn222	7.14068e-15	0.418565	0.395	0.131	1.35387e-10	Intercalated duct
Stap2	1.51181e-14	0.359434	0.105	0.015	2.8664e-10	Intercalated duct
Tmed32	3.20609e-14	0.54182	0.484	0.194	6.07875e-10	Intercalated duct
Scgb1b272	4.52253e-14	0.512766	0.629	0.369	8.57471e-10	Intercalated duct
Ddah11	5.28085e-14	0.389093	0.137	0.025	1.00125e-09	Intercalated duct
Palld	8.36411e-14	0.260223	0.129	0.022	1.58584e-09	Intercalated duct
Taldo1	8.40412e-14	1.10618	0.677	0.352	1.59342e-09	Intercalated duct
St141	9.65336e-14	0.260098	0.113	0.018	1.83028e-09	Intercalated duct
Barx21	9.79535e-14	0.510474	0.137	0.025	1.8572e-09	Intercalated duct
Cdo1	1.08125e-13	0.477312	0.137	0.025	2.05005e-09	Intercalated duct
Atp1b11	1.75003e-13	0.313241	0.444	0.164	3.31806e-09	Intercalated duct
Crip21	1.84996e-13	0.452837	0.274	0.08	3.50752e-09	Intercalated duct
Acot1	2.72127e-12	0.280315	0.105	0.017	5.15953e-08	Intercalated duct
Hebp1	2.74117e-12	0.306287	0.177	0.042	5.19725e-08	Intercalated duct
1810011O10Rik1	3.40184e-12	0.516394	0.202	0.053	6.44989e-08	Intercalated duct
Rab3d2	3.80457e-12	0.335026	0.169	0.04	7.21346e-08	Intercalated duct
Oxr11	5.24732e-12	0.634404	0.202	0.054	9.94892e-08	Intercalated duct
Rhoc	5.51092e-12	0.596354	0.121	0.023	1.04487e-07	Intercalated duct
Chchd101	6.26769e-12	0.522213	0.548	0.249	1.18835e-07	Intercalated duct
Wwc11	1.13039e-11	0.335769	0.129	0.026	2.14322e-07	Intercalated duct
Snhg18	3.70739e-11	0.461904	0.137	0.03	7.02921e-07	Intercalated duct
Aldh7a12	1.56495e-10	0.263055	0.226	0.069	2.96715e-06	Intercalated duct
Ncald	2.94995e-10	0.313498	0.113	0.023	5.5931e-06	Intercalated duct
Fkbp21	4.2403e-10	0.382794	0.379	0.156	8.0396e-06	Intercalated duct
Nucb22	8.15562e-10	0.269699	0.306	0.113	1.54631e-05	Intercalated duct
Plin2	1.70726e-09	0.486776	0.121	0.028	3.23696e-05	Intercalated duct
Dcaf4	1.93477e-09	0.362553	0.113	0.025	3.66833e-05	Intercalated duct
Lmna1	2.21183e-09	0.29286	0.379	0.158	4.19363e-05	Intercalated duct
Arrdc4	2.50385e-09	0.285392	0.121	0.027	4.7473e-05	Intercalated duct
Fuom1	3.68306e-09	0.444873	0.177	0.052	6.98308e-05	Intercalated duct
Tpi11	1.89493e-08	0.579746	0.282	0.113	0.000359279	Intercalated duct
Rab4a	2.64224e-08	0.460505	0.169	0.052	0.000500968	Intercalated duct
Ptms	2.99658e-08	0.326973	0.29	0.114	0.000568152	Intercalated duct
Mcfd22	3.71822e-08	0.268483	0.21	0.072	0.000704974	Intercalated duct
Rps27l1	1.55172e-07	0.705394	0.516	0.286	0.00294206	Intercalated duct
Stard10	1.61349e-07	0.361238	0.177	0.059	0.00305917	Intercalated duct
Syne41	2.92645e-07	0.294756	0.113	0.03	0.00554854	Intercalated duct
Nfib1	2.97762e-07	0.557286	0.113	0.03	0.00564556	Intercalated duct
Oat	4.78435e-07	0.578544	0.419	0.207	0.00907113	Intercalated duct
Tceal8	7.13926e-07	0.270126	0.121	0.035	0.013536	Intercalated duct
Trabd1	8.99402e-07	0.439293	0.266	0.115	0.0170527	Intercalated duct
Vamp8	1.10301e-06	0.587057	0.395	0.2	0.0209131	Intercalated duct
Ndufb9	1.409e-06	0.48077	0.589	0.339	0.0267146	Intercalated duct
Fam210b	1.42684e-06	0.28016	0.105	0.029	0.0270529	Intercalated duct
Mrpl14	1.4647e-06	0.635348	0.258	0.116	0.0277708	Intercalated duct
Maged11	1.75712e-06	0.303125	0.113	0.033	0.033315	Intercalated duct
Cnn3	2.14772e-06	0.282491	0.177	0.065	0.0407207	Intercalated duct
Bphl	2.28258e-06	0.41623	0.121	0.037	0.0432778	Intercalated duct
Wfdc2	0	2.71969	0.767	0.012	0	Striated duct
Fxyd2	5.77529e-305	3.68211	0.959	0.035	1.09499e-300	Striated duct
Cxcl171	6.60424e-299	1.92996	0.575	0.009	1.25216e-294	Striated duct
Klk1b26	5.99604e-288	2.25347	0.438	0.004	1.13685e-283	Striated duct
Crisp3	7.67761e-265	4.23444	0.904	0.037	1.45568e-260	Striated duct
Cyp2f21	1.05704e-186	1.49288	0.438	0.01	2.00414e-182	Striated duct
Klk1b11	8.9449e-163	1.84836	0.301	0.004	1.69595e-158	Striated duct
Klk1	9.42184e-163	4.87181	0.959	0.085	1.78638e-158	Striated duct
Klk1b9	5.83274e-146	1.28953	0.205	0.002	1.10589e-141	Striated duct
Krt7	4.71787e-121	1.53032	0.26	0.005	8.94508e-117	Striated duct
Mapk13	1.75812e-115	1.21065	0.233	0.004	3.3334e-111	Striated duct
Scnn1b	2.16782e-107	0.739973	0.11	0	4.11019e-103	Striated duct
Dcpp31	1.00153e-105	2.43682	0.658	0.056	1.89891e-101	Striated duct
Tfcp2l1	4.53875e-99	0.886074	0.219	0.004	8.60547e-95	Striated duct
Fam189a2	8.23304e-76	0.429615	0.123	0.001	1.56098e-71	Striated duct
S100a11	7.37018e-70	1.88265	0.438	0.035	1.39739e-65	Striated duct
Dcpp21	7.9296e-68	3.00308	0.685	0.104	1.50345e-63	Striated duct
Bpifb11	1.05771e-67	1.13641	0.438	0.035	2.00542e-63	Striated duct
Atp6v0d2	1.4401e-64	0.998555	0.137	0.003	2.73042e-60	Striated duct
Ces1d	3.66874e-58	0.75322	0.205	0.008	6.95594e-54	Striated duct
G0s2	4.13569e-54	1.65873	0.342	0.027	7.84127e-50	Striated duct
Lcn21	5.36571e-54	0.726529	0.233	0.012	1.01734e-49	Striated duct
Ckmt11	6.35762e-52	1.55291	0.384	0.037	1.20541e-47	Striated duct
Smim5	3.0352e-51	1.0155	0.164	0.006	5.75473e-47	Striated duct
Ldhb	5.56473e-46	1.85342	0.521	0.078	1.05507e-41	Striated duct
Bglap33	1.78254e-44	1.59738	0.685	0.147	3.3797e-40	Striated duct
Cck	3.0372e-41	0.521949	0.11	0.003	5.75854e-37	Striated duct
Atp1b12	1.41317e-39	1.65563	0.685	0.163	2.67937e-35	Striated duct
Cldn4	1.67102e-39	0.771301	0.137	0.005	3.16825e-35	Striated duct
Cryab1	6.20702e-38	0.947322	0.274	0.025	1.17685e-33	Striated duct
Pglyrp12	6.28836e-38	1.40481	0.562	0.108	1.19227e-33	Striated duct
Dcpp12	3.67816e-35	1.80221	1	0.966	6.97379e-31	Striated duct
Chchd102	5.38334e-35	1.87688	0.781	0.249	1.02068e-30	Striated duct
Plet13	4.02962e-30	1.30188	0.466	0.092	7.64017e-26	Striated duct
Tmem176b1	6.43414e-30	0.991047	0.466	0.084	1.21991e-25	Striated duct
Rab17	2.81142e-29	0.833346	0.178	0.014	5.33045e-25	Striated duct
Wfdc122	6.47538e-29	0.958646	0.384	0.062	1.22773e-24	Striated duct
Gfra3	2.0644e-28	0.326322	0.11	0.005	3.91411e-24	Striated duct
Krt183	1.47531e-26	1.75402	0.712	0.234	2.79719e-22	Striated duct
Bpifa23	1.64564e-26	1.23892	1	1	3.12013e-22	Striated duct
Gstm11	3.19076e-26	0.942902	0.233	0.026	6.04969e-22	Striated duct
BC0371563	9.26069e-26	1.46288	1	0.975	1.75583e-21	Striated duct
Tmem176a1	1.36193e-24	1.00044	0.425	0.084	2.58221e-20	Striated duct
Dnase13	2.63363e-24	1.09499	0.986	0.946	4.99336e-20	Striated duct
Cst103	1.04847e-23	0.974008	1	0.969	1.9879e-19	Striated duct
Krt83	1.58756e-23	1.325	0.589	0.171	3.01002e-19	Striated duct
Epcam3	2.66654e-23	1.15256	0.479	0.12	5.05576e-19	Striated duct
Anxa11	2.68811e-23	0.97028	0.233	0.029	5.09666e-19	Striated duct
Pip3	6.77664e-23	1.02437	0.986	0.988	1.28485e-18	Striated duct
Car12	5.1763e-22	0.453319	0.11	0.007	9.81426e-18	Striated duct
Amy13	1.14132e-21	0.842325	1	0.998	2.16394e-17	Striated duct
2310057J18Rik3	7.70473e-21	0.856745	1	0.988	1.46082e-16	Striated duct
Chia13	1.45385e-20	0.726567	1	0.999	2.75651e-16	Striated duct
Stxbp6	1.97655e-20	0.643134	0.11	0.007	3.74753e-16	Striated duct
Hspa1a1	1.27565e-19	0.658943	0.493	0.13	2.41864e-15	Striated duct
Spint23	1.73731e-19	1.20462	0.534	0.181	3.29395e-15	Striated duct
Selm	1.94979e-19	0.927867	0.178	0.021	3.6968e-15	Striated duct
Cyr611	2.01331e-19	0.454704	0.164	0.017	3.81724e-15	Striated duct
Ndrg2	2.93863e-19	0.436612	0.123	0.01	5.57165e-15	Striated duct
Nupr13	3.66738e-19	1.04577	0.548	0.176	6.95335e-15	Striated duct
Atf32	1.53145e-18	1.55587	0.548	0.179	2.90363e-14	Striated duct
Atp1a12	4.47656e-18	1.11831	0.616	0.252	8.48755e-14	Striated duct
Tpi12	6.47979e-18	1.26659	0.411	0.113	1.22857e-13	Striated duct
Car63	1.54806e-17	0.416636	0.986	0.948	2.93512e-13	Striated duct
Mgst11	4.46774e-17	0.641968	0.123	0.011	8.47084e-13	Striated duct
Tesc1	1.65194e-16	1.31526	0.493	0.169	3.13208e-12	Striated duct
Lgals3	1.98662e-16	0.808562	0.301	0.061	3.76663e-12	Striated duct
Hist1h4i	2.6052e-16	0.686285	0.247	0.045	4.93945e-12	Striated duct
Selenbp1	7.59441e-16	0.524885	0.11	0.01	1.4399e-11	Striated duct
Mt13	4.2991e-15	1.61692	0.493	0.173	8.1511e-11	Striated duct
Dstn3	8.52617e-15	1.4428	0.452	0.155	1.61656e-10	Striated duct
Ifitm31	1.11578e-14	0.474683	0.274	0.057	2.11552e-10	Striated duct
Fxyd32	2.41814e-14	0.759929	0.384	0.112	4.5848e-10	Striated duct
Scd2	3.27441e-14	0.691929	0.205	0.037	6.20828e-10	Striated duct
Hspb1	9.49361e-14	0.877921	0.205	0.037	1.79999e-09	Striated duct
Cd93	1.20211e-13	1.11786	0.562	0.237	2.27921e-09	Striated duct
Cdh11	1.3826e-13	0.435857	0.123	0.014	2.62141e-09	Striated duct
Fkbp22	1.75305e-13	1.03766	0.438	0.157	3.32379e-09	Striated duct
Ggh3	3.71046e-13	0.80499	0.726	0.414	7.03503e-09	Striated duct
Cdo11	4.21073e-13	0.832628	0.164	0.026	7.98355e-09	Striated duct
Tceal81	4.77255e-13	0.737272	0.192	0.035	9.04875e-09	Striated duct
Uqcr111	6.26431e-13	1.1794	0.438	0.161	1.18771e-08	Striated duct
Wfdc181	1.67068e-12	0.822439	0.247	0.055	3.16761e-08	Striated duct
Ehf2	2.45097e-12	0.586214	0.205	0.041	4.64704e-08	Striated duct
Cystm11	2.9084e-12	0.907688	0.247	0.058	5.51433e-08	Striated duct
Zfp467	3.54545e-12	0.348528	0.11	0.013	6.72217e-08	Striated duct
Pax93	3.68208e-12	0.646146	0.219	0.046	6.98122e-08	Striated duct
Atp5b	6.09352e-12	1.18335	0.808	0.617	1.15533e-07	Striated duct
Cited43	6.70813e-12	0.899302	0.288	0.078	1.27186e-07	Striated duct
Hspa1b1	7.06404e-12	0.4767	0.384	0.12	1.33934e-07	Striated duct
Cracr2b3	7.86111e-12	0.771462	0.219	0.048	1.49047e-07	Striated duct
Cd24a3	7.88745e-12	0.996742	0.507	0.207	1.49546e-07	Striated duct
Crisp13	9.7688e-12	0.71492	0.781	0.565	1.85216e-07	Striated duct
Slc12a23	2.82078e-11	0.835885	0.301	0.087	5.34821e-07	Striated duct
Rhou1	3.6121e-11	0.440616	0.11	0.014	6.84855e-07	Striated duct
App	6.00868e-11	0.630985	0.219	0.051	1.13925e-06	Striated duct
Acot131	1.13574e-10	0.976441	0.205	0.047	2.15337e-06	Striated duct
Perp2	1.45254e-10	0.755759	0.192	0.042	2.75402e-06	Striated duct
Atp5g3	2.60981e-10	0.937818	0.575	0.314	4.9482e-06	Striated duct
mt-Rnr1	2.84135e-10	0.611614	0.877	0.919	5.38721e-06	Striated duct
Oxct1	4.46366e-10	1.1815	0.384	0.148	8.4631e-06	Striated duct
Rab252	6.85444e-10	0.605876	0.164	0.033	1.2996e-05	Striated duct
Tcn23	7.07097e-10	0.643848	0.425	0.166	1.34066e-05	Striated duct
Prdx5	8.66973e-10	1.15124	0.466	0.228	1.64378e-05	Striated duct
mt-Rnr2	9.64434e-10	0.498622	0.986	0.991	1.82857e-05	Striated duct
Fam195a	1.30342e-09	0.460503	0.137	0.024	2.47128e-05	Striated duct
Etfb1	1.72005e-09	1.08185	0.329	0.12	3.26121e-05	Striated duct
Scgb2b273	1.87996e-09	0.464752	0.74	0.495	3.56441e-05	Striated duct
Prpmp53	2.26783e-09	0.637363	0.329	0.115	4.29981e-05	Striated duct
Ier31	4.56698e-09	0.65882	0.301	0.099	8.65899e-05	Striated duct
Snx10	5.09865e-09	0.436657	0.123	0.021	9.66704e-05	Striated duct
Sod2	1.01746e-08	1.03476	0.452	0.218	0.000192911	Striated duct
Crip22	1.44203e-08	0.666319	0.26	0.083	0.000273408	Striated duct
Atp5j	1.56674e-08	1.21073	0.603	0.391	0.000297054	Striated duct
Phyh	1.82356e-08	0.931661	0.192	0.05	0.000345747	Striated duct
Cox8a	1.93693e-08	0.871089	0.767	0.618	0.000367243	Striated duct
Bckdha	4.04566e-08	0.519753	0.192	0.051	0.000767057	Striated duct
Apoo	4.60682e-08	0.739543	0.11	0.019	0.000873453	Striated duct
Cox5a	5.73286e-08	1.1361	0.685	0.498	0.00108695	Striated duct
Uqcrb	8.08628e-08	0.993839	0.548	0.329	0.00153316	Striated duct
Slc25a5	8.68587e-08	1.00418	0.74	0.58	0.00164684	Striated duct
Plpp2	9.46348e-08	0.343279	0.137	0.029	0.00179428	Striated duct
Scgb1b273	9.90221e-08	0.371608	0.63	0.372	0.00187746	Striated duct
Fosb1	1.08413e-07	0.486125	0.521	0.257	0.00205551	Striated duct
Aldoa	1.37435e-07	0.996295	0.562	0.344	0.00260578	Striated duct
Mgll	1.39963e-07	0.487898	0.137	0.03	0.00265369	Striated duct
Slc39a1	1.8308e-07	0.477193	0.151	0.036	0.0034712	Striated duct
Prdx2	2.15681e-07	1.03523	0.425	0.228	0.00408932	Striated duct
Ndufc1	2.84577e-07	0.871833	0.301	0.124	0.00539558	Striated duct
Cebpd2	3.25424e-07	1.27152	0.178	0.05	0.00617004	Striated duct
Acss1	5.10787e-07	0.515283	0.151	0.038	0.00968453	Striated duct
Car21	5.40385e-07	0.556989	0.164	0.044	0.0102457	Striated duct
Reep51	6.89642e-07	0.750963	0.575	0.383	0.0130756	Striated duct
Mcfd23	8.46447e-07	0.473069	0.219	0.073	0.0160486	Striated duct
Idh3a	8.5844e-07	0.883605	0.233	0.084	0.016276	Striated duct
Mdh1	1.01408e-06	1.07157	0.521	0.341	0.019227	Striated duct
Ndufb91	1.05634e-06	0.867978	0.534	0.342	0.0200282	Striated duct
Ifi27l2a1	1.20005e-06	0.803488	0.616	0.434	0.0227529	Striated duct
Egr11	1.21841e-06	0.473414	0.301	0.121	0.0231011	Striated duct
Pdlim4	2.01457e-06	0.605069	0.137	0.035	0.0381963	Striated duct
Gabarapl11	2.49952e-06	0.709856	0.151	0.042	0.047391	Striated duct
Lmod1	5.46351e-246	1.07528	0.333	0	1.03588e-241	Myoepithelial
Acta2	1.12163e-213	2.46478	1	0.005	2.12662e-209	Myoepithelial
Krt14	2.28283e-213	2.79817	1	0.005	4.32824e-209	Myoepithelial
Plch2	4.71253e-185	0.378279	0.167	0	8.93495e-181	Myoepithelial
Il17b	4.71253e-185	0.378279	0.167	0	8.93495e-181	Myoepithelial
Efcab1	4.71253e-185	0.378279	0.167	0	8.93495e-181	Myoepithelial
Ntng1	7.77614e-185	0.828365	0.333	0	1.47436e-180	Myoepithelial
Gm42679	3.00471e-148	1.24942	0.333	0.001	5.69693e-144	Myoepithelial
Capn6	1.63835e-123	0.602683	0.333	0.001	3.10631e-119	Myoepithelial
Sostdc1	1.63835e-123	0.412679	0.333	0.001	3.10631e-119	Myoepithelial
Fam171a1	8.02758e-119	0.675337	0.5	0.002	1.52203e-114	Myoepithelial
Ngf	2.71285e-106	1.5795	0.333	0.001	5.14356e-102	Myoepithelial
Pgf	2.98417e-106	0.943142	0.333	0.001	5.65799e-102	Myoepithelial
Col4a5	3.97162e-106	0.823953	0.333	0.001	7.5302e-102	Myoepithelial
Mia	3.97162e-106	0.783472	0.333	0.001	7.5302e-102	Myoepithelial
Fhod3	5.28493e-106	0.639465	0.333	0.001	1.00202e-101	Myoepithelial
Dpyd	8.56652e-104	0.390904	0.5	0.003	1.62421e-99	Myoepithelial
Gm43489	2.34013e-93	0.555348	0.167	0	4.43688e-89	Myoepithelial
Papln	2.34013e-93	0.377841	0.167	0	4.43688e-89	Myoepithelial
Gm17501	2.34013e-93	0.315929	0.167	0	4.43688e-89	Myoepithelial
Nrxn1	2.76508e-93	0.554927	0.167	0	5.24259e-89	Myoepithelial
Tiam2	2.76508e-93	0.377567	0.167	0	5.24259e-89	Myoepithelial
Fstl3	2.76508e-93	0.377544	0.167	0	5.24259e-89	Myoepithelial
Gm15270	2.76508e-93	0.376917	0.167	0	5.24259e-89	Myoepithelial
Lrrn1	2.76508e-93	0.315769	0.167	0	5.24259e-89	Myoepithelial
Bnc2	2.76508e-93	0.31572	0.167	0	5.24259e-89	Myoepithelial
Frem1	2.76508e-93	0.315384	0.167	0	5.24259e-89	Myoepithelial
Cfap54	2.76508e-93	0.31465	0.167	0	5.24259e-89	Myoepithelial
Igfbp2	3.13595e-93	2.15546	0.333	0.001	5.94576e-89	Myoepithelial
Kazald1	7.67063e-83	0.821189	0.333	0.001	1.45435e-78	Myoepithelial
Fgf7	8.8955e-83	0.588757	0.333	0.001	1.68659e-78	Myoepithelial
Plekhb1	1.05725e-74	0.819876	0.333	0.002	2.00455e-70	Myoepithelial
Slco2a1	1.38031e-74	0.780075	0.333	0.002	2.61707e-70	Myoepithelial
Matn2	6.56459e-68	0.591791	0.333	0.002	1.24465e-63	Myoepithelial
Myl9	8.8852e-68	0.581763	0.333	0.002	1.68463e-63	Myoepithelial
Col9a2	9.38177e-63	0.37761	0.167	0	1.77878e-58	Myoepithelial
Cdh3	9.38177e-63	0.377538	0.167	0	1.77878e-58	Myoepithelial
Gm6276	9.38177e-63	0.377416	0.167	0	1.77878e-58	Myoepithelial
Gli1	9.38177e-63	0.377364	0.167	0	1.77878e-58	Myoepithelial
Ccdc40	1.04861e-62	0.377399	0.167	0	1.98817e-58	Myoepithelial
Tmem151b	1.04861e-62	0.37734	0.167	0	1.98817e-58	Myoepithelial
Rec114	1.04861e-62	0.366296	0.167	0	1.98817e-58	Myoepithelial
Irx4	1.04861e-62	0.315029	0.167	0	1.98817e-58	Myoepithelial
Ptprz1	1.172e-62	0.375119	0.167	0	2.22211e-58	Myoepithelial
Calr4	1.172e-62	0.374488	0.167	0	2.22211e-58	Myoepithelial
Nrg1	1.172e-62	0.374446	0.167	0	2.22211e-58	Myoepithelial
Trim29	1.172e-62	0.374219	0.167	0	2.22211e-58	Myoepithelial
Rpl29-ps2	1.172e-62	0.365718	0.167	0	2.22211e-58	Myoepithelial
Gm13351	1.172e-62	0.314626	0.167	0	2.22211e-58	Myoepithelial
Mdga1	1.172e-62	0.310693	0.167	0	2.22211e-58	Myoepithelial
Mylk	8.67789e-58	0.968744	0.333	0.002	1.64533e-53	Myoepithelial
Six2	1.2425e-57	0.415943	0.333	0.002	2.35578e-53	Myoepithelial
Tagln	1.1243e-53	2.28281	0.333	0.002	2.13167e-49	Myoepithelial
Hsd17b14	6.43691e-50	0.282629	0.333	0.003	1.22044e-45	Myoepithelial
Dapk1	3.84367e-49	0.796948	0.5	0.006	7.2876e-45	Myoepithelial
Carmn	1.95946e-47	0.748084	0.167	0.001	3.71514e-43	Myoepithelial
Kiss1r	1.95946e-47	0.37718	0.167	0.001	3.71514e-43	Myoepithelial
Gm16386	1.95946e-47	0.366447	0.167	0.001	3.71514e-43	Myoepithelial
Creb3l4	2.13009e-47	0.377219	0.167	0.001	4.03866e-43	Myoepithelial
Krt5	2.31551e-47	0.548891	0.167	0.001	4.3902e-43	Myoepithelial
Pknox2	2.31551e-47	0.376253	0.167	0.001	4.3902e-43	Myoepithelial
Dnajc19-ps	2.31551e-47	0.376088	0.167	0.001	4.3902e-43	Myoepithelial
Fhad1	2.31551e-47	0.375421	0.167	0.001	4.3902e-43	Myoepithelial
Muc3a	2.51698e-47	0.375311	0.167	0.001	4.77219e-43	Myoepithelial
Slc16a11	2.51698e-47	0.373045	0.167	0.001	4.77219e-43	Myoepithelial
Glrb	2.51698e-47	0.313317	0.167	0.001	4.77219e-43	Myoepithelial
Igfbp51	9.37857e-46	3.49944	0.5	0.007	1.77818e-41	Myoepithelial
Col18a1	2.17406e-44	0.59642	0.333	0.003	4.12201e-40	Myoepithelial
Fbln2	2.44527e-44	0.814902	0.333	0.003	4.63624e-40	Myoepithelial
Tead1	5.37345e-42	0.814722	0.333	0.003	1.01881e-37	Myoepithelial
Ctnnd1	3.30743e-41	0.887488	0.5	0.008	6.27088e-37	Myoepithelial
Angptl4	6.94224e-40	1.38768	0.333	0.003	1.31625e-35	Myoepithelial
Cdk18	1.05724e-39	0.488434	0.333	0.003	2.00452e-35	Myoepithelial
Lcn22	2.46484e-39	2.33315	0.667	0.014	4.67333e-35	Myoepithelial
Arc	3.08478e-38	1.50053	0.5	0.008	5.84874e-34	Myoepithelial
Il7	3.34156e-38	0.376075	0.167	0.001	6.3356e-34	Myoepithelial
Sh3tc2	3.34156e-38	0.313966	0.167	0.001	6.3356e-34	Myoepithelial
Prkg1	3.57238e-38	0.376157	0.167	0.001	6.77324e-34	Myoepithelial
Ccdc57	3.57238e-38	0.376021	0.167	0.001	6.77324e-34	Myoepithelial
Eci3	3.57238e-38	0.374861	0.167	0.001	6.77324e-34	Myoepithelial
Osr1	3.57238e-38	0.374508	0.167	0.001	6.77324e-34	Myoepithelial
Pla2g4a	3.57238e-38	0.373386	0.167	0.001	6.77324e-34	Myoepithelial
Gm37973	3.57238e-38	0.365041	0.167	0.001	6.77324e-34	Myoepithelial
Tead3	3.57238e-38	0.314625	0.167	0.001	6.77324e-34	Myoepithelial
Celf4	3.81905e-38	0.375469	0.167	0.001	7.24092e-34	Myoepithelial
Cep126	3.81905e-38	0.375371	0.167	0.001	7.24092e-34	Myoepithelial
Gm13056	3.81905e-38	0.375012	0.167	0.001	7.24092e-34	Myoepithelial
Lamc2	3.81905e-38	0.374977	0.167	0.001	7.24092e-34	Myoepithelial
Gas6	3.91717e-38	1.78163	0.667	0.015	7.42695e-34	Myoepithelial
Nexn	4.08265e-38	0.31292	0.167	0.001	7.7407e-34	Myoepithelial
Fosl1	6.74588e-38	0.932052	0.333	0.004	1.27902e-33	Myoepithelial
Cyp2f22	4.39162e-37	1.68127	0.667	0.015	8.32652e-33	Myoepithelial
Csn31	2.39799e-36	4.3254	0.5	0.009	4.54658e-32	Myoepithelial
Cp	5.4682e-36	0.704613	0.333	0.004	1.03677e-31	Myoepithelial
Cck1	2.77061e-33	1.87376	0.333	0.004	5.25308e-29	Myoepithelial
Aebp1	6.05813e-33	0.795226	0.333	0.004	1.14862e-28	Myoepithelial
Has2	4.58698e-32	0.553187	0.167	0.001	8.69692e-28	Myoepithelial
Hsp25-ps1	4.84965e-32	0.313768	0.167	0.001	9.19493e-28	Myoepithelial
Cnn1	5.12724e-32	0.312985	0.167	0.001	9.72125e-28	Myoepithelial
Hhatl	5.73064e-32	0.310022	0.167	0.001	1.08653e-27	Myoepithelial
Rerg	5.73064e-32	0.308505	0.167	0.001	1.08653e-27	Myoepithelial
Kitl	4.07847e-31	1.57885	0.5	0.01	7.73278e-27	Myoepithelial
Cyr612	4.66271e-30	1.99142	0.667	0.019	8.84051e-26	Myoepithelial
Id4	2.68613e-29	0.589889	0.333	0.005	5.09291e-25	Myoepithelial
Bcam	2.90028e-29	0.582855	0.333	0.005	5.49893e-25	Myoepithelial
Sparcl1	6.29614e-29	0.95738	0.5	0.011	1.19375e-24	Myoepithelial
Tpm2	1.66817e-28	1.70636	0.333	0.005	3.16285e-24	Myoepithelial
Ism1	1.07126e-27	0.863404	0.167	0.001	2.03111e-23	Myoepithelial
Trp63	1.12367e-27	0.64843	0.167	0.001	2.13049e-23	Myoepithelial
Zfp521	1.12367e-27	0.375479	0.167	0.001	2.13049e-23	Myoepithelial
Thnsl2	1.17863e-27	0.312439	0.167	0.001	2.23468e-23	Myoepithelial
Ppl	1.23625e-27	0.374145	0.167	0.001	2.34392e-23	Myoepithelial
Rac3	1.23625e-27	0.37376	0.167	0.001	2.34392e-23	Myoepithelial
Snx7	1.23625e-27	0.312715	0.167	0.001	2.34392e-23	Myoepithelial
Casp12	1.23625e-27	0.312282	0.167	0.001	2.34392e-23	Myoepithelial
Itga8	1.23625e-27	0.311795	0.167	0.001	2.34392e-23	Myoepithelial
Epha1	1.29666e-27	0.375075	0.167	0.001	2.45846e-23	Myoepithelial
Rai2	1.29666e-27	0.313277	0.167	0.001	2.45846e-23	Myoepithelial
Flywch2	1.29666e-27	0.312221	0.167	0.001	2.45846e-23	Myoepithelial
Plekha4	1.29666e-27	0.312052	0.167	0.001	2.45846e-23	Myoepithelial
P3h2	1.29666e-27	0.30962	0.167	0.001	2.45846e-23	Myoepithelial
Shroom2	1.35999e-27	0.372766	0.167	0.001	2.57855e-23	Myoepithelial
Inmt	1.4264e-27	0.307067	0.167	0.001	2.70445e-23	Myoepithelial
Pdgfa	1.27106e-26	1.10243	0.5	0.012	2.40993e-22	Myoepithelial
Ptprg	3.56961e-26	0.392084	0.333	0.005	6.76798e-22	Myoepithelial
Krt234	6.59783e-26	0.973038	0.833	0.034	1.25095e-21	Myoepithelial
Rbp1	8.36767e-26	1.82406	0.333	0.006	1.58651e-21	Myoepithelial
Nbl1	1.09301e-25	0.957585	0.333	0.006	2.07234e-21	Myoepithelial
Vasn	2.07906e-25	0.450352	0.333	0.006	3.9419e-21	Myoepithelial
Krt17	5.20499e-25	3.7466	0.333	0.006	9.86866e-21	Myoepithelial
2010107G23Rik	7.45849e-25	0.767834	0.5	0.013	1.41413e-20	Myoepithelial
Gxylt2	2.21978e-24	0.552615	0.167	0.001	4.2087e-20	Myoepithelial
Mpdz	2.41326e-24	0.311085	0.167	0.001	4.57555e-20	Myoepithelial
Gm43136	2.51618e-24	0.374238	0.167	0.001	4.77067e-20	Myoepithelial
Ngfr	2.51618e-24	0.373554	0.167	0.001	4.77067e-20	Myoepithelial
Fbn1	2.73523e-24	0.37106	0.167	0.001	5.18599e-20	Myoepithelial
1700055D18Rik	2.73523e-24	0.310796	0.167	0.001	5.18599e-20	Myoepithelial
Cdcp1	2.73523e-24	0.310047	0.167	0.001	5.18599e-20	Myoepithelial
RP23-187N1.1	2.85173e-24	0.30953	0.167	0.001	5.40688e-20	Myoepithelial
Dsp	4.96843e-24	0.777487	0.333	0.006	9.42015e-20	Myoepithelial
Thbs11	5.86406e-24	1.7986	0.833	0.037	1.11183e-19	Myoepithelial
Lamb2	7.21885e-24	0.578597	0.333	0.006	1.36869e-19	Myoepithelial
Hspb81	4.52134e-22	0.759148	0.333	0.007	8.57246e-18	Myoepithelial
Osmr	7.2646e-22	0.422802	0.333	0.007	1.37737e-17	Myoepithelial
Prelp	7.87837e-22	0.862798	0.167	0.002	1.49374e-17	Myoepithelial
Ctgf	8.17679e-22	1.18631	0.167	0.002	1.55032e-17	Myoepithelial
Kcnip3	9.1408e-22	0.373618	0.167	0.002	1.73309e-17	Myoepithelial
Gm44080	9.48648e-22	0.312178	0.167	0.002	1.79864e-17	Myoepithelial
Gm4876	1.0603e-21	0.370307	0.167	0.002	2.01034e-17	Myoepithelial
Ifitm32	2.07024e-21	1.89465	1	0.059	3.92517e-17	Myoepithelial
Sfn	4.63783e-21	1.19359	0.5	0.016	8.79332e-17	Myoepithelial
Sparc	4.88184e-21	1.54609	0.5	0.015	9.25597e-17	Myoepithelial
Ehf3	5.15987e-21	1.09818	0.833	0.042	9.78311e-17	Myoepithelial
Myo10	9.66513e-21	0.532362	0.5	0.015	1.83251e-16	Myoepithelial
Cldn41	1.02704e-20	0.338059	0.333	0.007	1.94726e-16	Myoepithelial
1700027J19Rik	1.10318e-20	0.27348	0.333	0.007	2.09163e-16	Myoepithelial
Gstm12	1.1072e-20	1.82738	0.667	0.028	2.09925e-16	Myoepithelial
Lhfp	2.09734e-20	1.14135	0.333	0.007	3.97656e-16	Myoepithelial
Sphk1	9.28912e-20	0.647493	0.167	0.002	1.76122e-15	Myoepithelial
L3hypdh	9.28912e-20	0.647351	0.167	0.002	1.76122e-15	Myoepithelial
Rgs5	1.02695e-19	0.539845	0.167	0.002	1.94711e-15	Myoepithelial
Tgfa	1.09793e-19	0.310028	0.167	0.002	2.08167e-15	Myoepithelial
Antxr1	1.13521e-19	0.369387	0.167	0.002	2.15236e-15	Myoepithelial
Gm11281	1.13521e-19	0.310399	0.167	0.002	2.15236e-15	Myoepithelial
H3f3aos	1.17375e-19	0.359413	0.167	0.002	2.22542e-15	Myoepithelial
Gm42443	1.17375e-19	0.307002	0.167	0.002	2.22542e-15	Myoepithelial
Shisa4	1.17375e-19	0.303204	0.167	0.002	2.22542e-15	Myoepithelial
Fgr	2.55542e-19	0.575904	0.333	0.008	4.84508e-15	Myoepithelial
Fabp4	2.83788e-19	1.76134	0.5	0.017	5.38063e-15	Myoepithelial
Gpsm1	3.27592e-19	0.573911	0.333	0.008	6.21115e-15	Myoepithelial
Nfib2	2.74476e-18	0.815601	0.667	0.031	5.20407e-14	Myoepithelial
Pax94	3.06441e-18	0.797906	0.833	0.048	5.81012e-14	Myoepithelial
Myh11	4.48328e-18	0.852206	0.167	0.002	8.5003e-14	Myoepithelial
Rnf217	5.0632e-18	0.371571	0.167	0.002	9.59983e-14	Myoepithelial
Rtn1	5.0632e-18	0.371134	0.167	0.002	9.59983e-14	Myoepithelial
1810010H24Rik	5.0632e-18	0.308778	0.167	0.002	9.59983e-14	Myoepithelial
Lif	5.21939e-18	0.255704	0.167	0.002	9.89596e-14	Myoepithelial
Egfr	5.38033e-18	0.371855	0.167	0.002	1.02011e-13	Myoepithelial
Ccl7	5.38033e-18	0.366104	0.167	0.002	1.02011e-13	Myoepithelial
Svopl	5.38033e-18	0.310127	0.167	0.002	1.02011e-13	Myoepithelial
Rps2-ps6	5.71704e-18	0.310237	0.167	0.002	1.08395e-13	Myoepithelial
Tnfrsf12a1	8.25736e-18	1.49863	0.667	0.033	1.5656e-13	Myoepithelial
Krt71	1.58012e-17	0.52881	0.333	0.008	2.9959e-13	Myoepithelial
Pxmp2	1.62829e-17	0.416854	0.333	0.008	3.08723e-13	Myoepithelial
Epha2	2.42322e-17	0.791693	0.333	0.009	4.59443e-13	Myoepithelial
Serpine2	6.49399e-17	0.705043	0.333	0.009	1.23126e-12	Myoepithelial
Gm21718	1.25623e-16	0.441484	0.5	0.02	2.38182e-12	Myoepithelial
Ctf1	1.30848e-16	0.3069	0.167	0.002	2.48088e-12	Myoepithelial
Pmp22	1.38926e-16	0.891579	0.333	0.009	2.63403e-12	Myoepithelial
Zcchc12	1.42245e-16	0.369171	0.167	0.002	2.69697e-12	Myoepithelial
9530026P05Rik	1.50381e-16	0.306047	0.167	0.002	2.85122e-12	Myoepithelial
Atrnl1	1.84124e-16	0.473196	0.333	0.009	3.49099e-12	Myoepithelial
Tceal82	2.43773e-16	1.16902	0.667	0.036	4.62194e-12	Myoepithelial
Srxn1	2.68756e-16	1.92151	0.333	0.009	5.09562e-12	Myoepithelial
Phlda3	2.87996e-16	0.774979	0.333	0.009	5.4604e-12	Myoepithelial
Pard3	3.08592e-16	0.575392	0.333	0.009	5.8509e-12	Myoepithelial
Nxt2	8.80908e-16	0.383607	0.333	0.009	1.6702e-11	Myoepithelial
Fzd5	9.93453e-16	0.827687	0.333	0.01	1.88359e-11	Myoepithelial
Ltbp4	1.31285e-15	0.772379	0.333	0.01	2.48917e-11	Myoepithelial
Klf5	1.40271e-15	0.382156	0.333	0.01	2.65954e-11	Myoepithelial
9430076C15Rik	1.68879e-15	1.43438	0.333	0.01	3.20195e-11	Myoepithelial
Steap4	1.90403e-15	0.640279	0.167	0.002	3.61004e-11	Myoepithelial
Anxa4	1.90403e-15	0.370531	0.167	0.002	3.61004e-11	Myoepithelial
Neo1	1.95367e-15	0.36823	0.167	0.002	3.70416e-11	Myoepithelial
Xlr3b	2.11035e-15	0.306093	0.167	0.002	4.00123e-11	Myoepithelial
Armcx6	2.16528e-15	0.30536	0.167	0.002	4.10537e-11	Myoepithelial
Bmp1	2.16528e-15	0.304035	0.167	0.002	4.10537e-11	Myoepithelial
Gm5466	2.22162e-15	0.36963	0.167	0.002	4.21219e-11	Myoepithelial
Tppp	2.22162e-15	0.305355	0.167	0.002	4.21219e-11	Myoepithelial
Bicc1	2.33866e-15	0.304562	0.167	0.002	4.43409e-11	Myoepithelial
Tex15	3.15294e-15	0.422831	0.333	0.01	5.97797e-11	Myoepithelial
Specc1	9.75731e-15	0.56614	0.333	0.01	1.84999e-10	Myoepithelial
Plscr1	1.02405e-14	0.923625	0.5	0.022	1.9416e-10	Myoepithelial
Selm1	1.47314e-14	0.555319	0.5	0.022	2.79308e-10	Myoepithelial
Rbms3	1.94077e-14	0.547271	0.167	0.003	3.6797e-10	Myoepithelial
Oaf	2.08507e-14	0.371268	0.167	0.003	3.95329e-10	Myoepithelial
Shpk	2.23991e-14	0.366483	0.167	0.003	4.24686e-10	Myoepithelial
Sult1a1	2.29399e-14	0.3046	0.167	0.003	4.34941e-10	Myoepithelial
Mmachc	2.34936e-14	0.366478	0.167	0.003	4.45439e-10	Myoepithelial
Dusp7	2.65182e-14	0.78678	0.333	0.01	5.02785e-10	Myoepithelial
Rnd3	2.78278e-14	0.565759	0.333	0.01	5.27614e-10	Myoepithelial
Tns1	4.51455e-14	1.2098	0.333	0.011	8.55959e-10	Myoepithelial
St51	6.21298e-14	0.372048	0.333	0.011	1.17798e-09	Myoepithelial
Dcn	6.26599e-14	1.76019	0.333	0.011	1.18803e-09	Myoepithelial
Msrb3	1.66333e-13	0.36956	0.167	0.003	3.15367e-09	Myoepithelial
Prnp	1.68951e-13	0.545055	0.5	0.024	3.2033e-09	Myoepithelial
Tspan2	1.70081e-13	0.305778	0.167	0.003	3.22474e-09	Myoepithelial
Spata7	1.73912e-13	0.307715	0.167	0.003	3.29738e-09	Myoepithelial
Atg9b	1.77828e-13	0.306255	0.167	0.003	3.37163e-09	Myoepithelial
Armcx1	1.81831e-13	0.305921	0.167	0.003	3.44752e-09	Myoepithelial
Urah	3.2949e-13	0.943463	0.333	0.012	6.24714e-09	Myoepithelial
Cpne8	3.93067e-13	0.565638	0.333	0.011	7.45256e-09	Myoepithelial
Adamtsl1	4.89824e-13	0.403825	0.333	0.011	9.28706e-09	Myoepithelial
Serpinh1	7.14939e-13	1.3085	0.333	0.012	1.35552e-08	Myoepithelial
1500009L16Rik	8.67558e-13	0.547603	0.167	0.003	1.64489e-08	Myoepithelial
Hpgd	9.63278e-13	0.361837	0.167	0.003	1.82637e-08	Myoepithelial
Mfge8	1.07458e-12	0.541167	0.5	0.026	2.03739e-08	Myoepithelial
Mdk	1.09189e-12	0.357927	0.167	0.003	2.07022e-08	Myoepithelial
Gm26735	1.09189e-12	0.302909	0.167	0.003	2.07022e-08	Myoepithelial
Mlph	1.74994e-12	0.412597	0.333	0.012	3.31789e-08	Myoepithelial
Chst11	1.80576e-12	0.560848	0.333	0.012	3.42373e-08	Myoepithelial
Tmc4	1.98391e-12	0.429933	0.333	0.012	3.76149e-08	Myoepithelial
Morn2	4.14341e-12	0.373851	0.333	0.012	7.85591e-08	Myoepithelial
Mgst12	4.29461e-12	0.988961	0.333	0.013	8.14258e-08	Myoepithelial
5730409E04Rik	4.36956e-12	0.368028	0.167	0.003	8.28469e-08	Myoepithelial
Slc15a2	4.63558e-12	0.305667	0.167	0.003	8.78907e-08	Myoepithelial
Gamt	4.72774e-12	0.366948	0.167	0.003	8.96379e-08	Myoepithelial
Gda	4.72774e-12	0.365419	0.167	0.003	8.96379e-08	Myoepithelial
Gpx8	5.0151e-12	0.365462	0.167	0.003	9.50863e-08	Myoepithelial
Rab31	5.0151e-12	0.362616	0.167	0.003	9.50863e-08	Myoepithelial
Crispld2	5.0151e-12	0.36118	0.167	0.003	9.50863e-08	Myoepithelial
Crocc	5.11464e-12	0.364158	0.167	0.003	9.69736e-08	Myoepithelial
Fst	5.21612e-12	0.353581	0.167	0.003	9.88976e-08	Myoepithelial
Dpysl3	5.21612e-12	0.303487	0.167	0.003	9.88976e-08	Myoepithelial
Hacd1	5.31957e-12	0.297379	0.167	0.003	1.00859e-07	Myoepithelial
Pfas	5.44415e-12	0.362821	0.333	0.012	1.03221e-07	Myoepithelial
Tns31	1.01838e-11	0.355643	0.333	0.013	1.93085e-07	Myoepithelial
Cpq	1.4074e-11	0.411955	0.333	0.013	2.66843e-07	Myoepithelial
Cebpd3	1.56829e-11	1.36343	0.667	0.051	2.97347e-07	Myoepithelial
Timp3	1.70721e-11	0.460464	0.333	0.013	3.23687e-07	Myoepithelial
Lmcd1	1.8726e-11	0.355927	0.333	0.013	3.55046e-07	Myoepithelial
Sfrp1	1.87641e-11	0.63148	0.167	0.003	3.55767e-07	Myoepithelial
Arhgap42	1.9475e-11	0.304449	0.167	0.003	3.69246e-07	Myoepithelial
Lama3	1.9475e-11	0.367534	0.167	0.003	3.69246e-07	Myoepithelial
Sema6a	2.02123e-11	0.364285	0.167	0.003	3.83224e-07	Myoepithelial
Rps4l	2.02123e-11	0.353245	0.167	0.003	3.83224e-07	Myoepithelial
Spats2l	2.02123e-11	0.30319	0.167	0.003	3.83224e-07	Myoepithelial
Cnksr1	2.05911e-11	0.299329	0.167	0.003	3.90407e-07	Myoepithelial
Kifc2	2.09768e-11	0.353785	0.167	0.003	3.97721e-07	Myoepithelial
Rbpms2	2.13697e-11	0.364074	0.167	0.003	4.05169e-07	Myoepithelial
4430402I18Rik	2.17697e-11	0.363592	0.167	0.003	4.12754e-07	Myoepithelial
Gm8494	2.21771e-11	0.353203	0.167	0.003	4.20477e-07	Myoepithelial
App1	2.97534e-11	1.2566	0.667	0.053	5.64124e-07	Myoepithelial
Itpkc	4.01684e-11	0.731556	0.333	0.014	7.61594e-07	Myoepithelial
Thoc6	6.5119e-11	0.402244	0.5	0.03	1.23466e-06	Myoepithelial
Wdr60	6.68189e-11	0.36743	0.167	0.004	1.26689e-06	Myoepithelial
5330417C22Rik2	6.73664e-11	0.305896	0.5	0.03	1.27727e-06	Myoepithelial
Ptgs2	7.16945e-11	0.349116	0.167	0.004	1.35933e-06	Myoepithelial
B4galt4	7.42612e-11	0.360476	0.167	0.004	1.40799e-06	Myoepithelial
Fermt2	9.5946e-11	0.541912	0.333	0.014	1.81914e-06	Myoepithelial
Ly6a2	1.00106e-10	0.995875	0.833	0.083	1.89802e-06	Myoepithelial
Plcb42	1.0067e-10	1.00244	0.667	0.055	1.90871e-06	Myoepithelial
Sh3bgrl2	1.56937e-10	0.420692	0.333	0.014	2.97552e-06	Myoepithelial
Clstn11	1.74251e-10	0.969568	0.5	0.032	3.30379e-06	Myoepithelial
P3h3	2.13371e-10	0.367824	0.167	0.004	4.04552e-06	Myoepithelial
Il1rn	2.16971e-10	0.353535	0.167	0.004	4.11376e-06	Myoepithelial
Tmem14a	2.16971e-10	0.305969	0.167	0.004	4.11376e-06	Myoepithelial
Boc	2.2063e-10	0.304877	0.167	0.004	4.18314e-06	Myoepithelial
Gm12892	2.2063e-10	0.300139	0.167	0.004	4.18314e-06	Myoepithelial
Gm15210	2.57064e-10	0.592933	0.333	0.015	4.87394e-06	Myoepithelial
Ctnna11	3.41912e-10	0.548828	0.667	0.054	6.48265e-06	Myoepithelial
Ckb	4.52879e-10	0.774793	0.333	0.015	8.58659e-06	Myoepithelial
Fam129b1	4.57719e-10	0.443156	0.333	0.015	8.67836e-06	Myoepithelial
Dusp61	4.95948e-10	1.20891	0.5	0.034	9.40318e-06	Myoepithelial
Cdc42ep1	5.54998e-10	0.366009	0.167	0.004	1.05228e-05	Myoepithelial
Il17rc	5.91569e-10	0.365397	0.167	0.004	1.12161e-05	Myoepithelial
Trip6	5.91569e-10	0.295756	0.167	0.004	1.12161e-05	Myoepithelial
Stc2	6.30487e-10	0.354774	0.167	0.004	1.1954e-05	Myoepithelial
Gm11675	6.30487e-10	0.353941	0.167	0.004	1.1954e-05	Myoepithelial
Fkbp7	6.30487e-10	0.299769	0.167	0.004	1.1954e-05	Myoepithelial
Cdh12	6.31032e-10	0.657859	0.333	0.016	1.19644e-05	Myoepithelial
Enkur	6.61304e-10	0.301699	0.167	0.004	1.25383e-05	Myoepithelial
Rnase14	7.03103e-10	1.53517	0.667	0.062	1.33308e-05	Myoepithelial
Pdlim31	1.03218e-09	0.358488	0.333	0.016	1.95701e-05	Myoepithelial
Fhl2	1.28479e-09	1.16047	0.167	0.004	2.43596e-05	Myoepithelial
Adm	1.42962e-09	0.363746	0.167	0.004	2.71057e-05	Myoepithelial
Serinc2	1.47385e-09	0.365556	0.167	0.004	2.79442e-05	Myoepithelial
Cd634	1.5309e-09	0.979675	1	0.133	2.90259e-05	Myoepithelial
Tceal1	1.5427e-09	0.363255	0.167	0.004	2.92496e-05	Myoepithelial
RP23-235I2.1	1.5427e-09	0.360345	0.167	0.004	2.92496e-05	Myoepithelial
Osgin2	1.5809e-09	0.943582	0.5	0.036	2.99738e-05	Myoepithelial
Sgcb	1.66625e-09	0.357454	0.333	0.016	3.15921e-05	Myoepithelial
Hspb11	2.14093e-09	2.81716	0.5	0.038	4.05921e-05	Myoepithelial
Pbx11	2.77584e-09	0.52191	0.333	0.017	5.26299e-05	Myoepithelial
Creb3l2	3.06471e-09	0.352143	0.333	0.017	5.81069e-05	Myoepithelial
Gja1	3.39495e-09	0.535945	0.167	0.004	6.43683e-05	Myoepithelial
Agmo	3.39495e-09	0.366612	0.167	0.004	6.43683e-05	Myoepithelial
Elf32	3.48535e-09	0.338278	0.333	0.017	6.60822e-05	Myoepithelial
Gria3	3.49534e-09	0.365234	0.167	0.004	6.62716e-05	Myoepithelial
Sdc2	3.70485e-09	0.358276	0.167	0.004	7.02439e-05	Myoepithelial
2200002D01Rik	3.75911e-09	0.302737	0.167	0.004	7.12727e-05	Myoepithelial
Camk2n1	3.92657e-09	0.294169	0.167	0.004	7.44477e-05	Myoepithelial
Arhgap35	4.60158e-09	0.330411	0.333	0.017	8.7246e-05	Myoepithelial
Tm4sf1	5.56899e-09	1.77925	0.333	0.018	0.000105588	Myoepithelial
Lima11	7.14228e-09	1.02094	0.333	0.018	0.000135418	Myoepithelial
Pex11g	7.29344e-09	0.502372	0.333	0.018	0.000138284	Myoepithelial
Car13	7.61355e-09	0.358294	0.167	0.005	0.000144353	Myoepithelial
Ehd2	8.39413e-09	0.359145	0.167	0.005	0.000159153	Myoepithelial
Fxyd1	8.87455e-09	0.288741	0.167	0.005	0.000168261	Myoepithelial
Mt22	1.17727e-08	0.522575	0.5	0.038	0.000223211	Myoepithelial
Gas1	1.38193e-08	1.02323	0.167	0.005	0.000262014	Myoepithelial
Stox21	1.60186e-08	0.528193	0.167	0.005	0.000303713	Myoepithelial
Fxyd33	1.74902e-08	1.61883	0.833	0.115	0.000331614	Myoepithelial
Wnt10a	1.7828e-08	0.291599	0.167	0.005	0.000338018	Myoepithelial
Hacd4	1.80676e-08	0.290105	0.167	0.005	0.000342562	Myoepithelial
Cd14	1.97218e-08	0.325007	0.333	0.018	0.000373925	Myoepithelial
Cd59a	2.64944e-08	0.72575	0.333	0.019	0.000502335	Myoepithelial
Pdlim7	3.02557e-08	0.860622	0.333	0.019	0.000573647	Myoepithelial
Nectin1	3.10416e-08	0.301557	0.167	0.005	0.000588548	Myoepithelial
Perp3	3.15784e-08	1.0189	0.5	0.043	0.000598727	Myoepithelial
Dcbld2	3.22644e-08	0.358643	0.167	0.005	0.000611733	Myoepithelial
Itgb4	3.26823e-08	0.295657	0.167	0.005	0.000619656	Myoepithelial
Plxna2	3.35339e-08	0.297896	0.167	0.005	0.000635803	Myoepithelial
Fam73b	3.35339e-08	0.293755	0.167	0.005	0.000635803	Myoepithelial
Fzd4	3.48518e-08	0.294737	0.167	0.005	0.00066079	Myoepithelial
Smg8	4.001e-08	0.351957	0.333	0.019	0.00075859	Myoepithelial
Erlec1	4.13675e-08	0.730913	0.667	0.071	0.000784327	Myoepithelial
Ifitm2	4.2246e-08	1.15745	0.667	0.073	0.000800984	Myoepithelial
Cuedc1	4.51617e-08	0.351598	0.333	0.019	0.000856265	Myoepithelial
Rras	5.16542e-08	0.688056	0.5	0.042	0.000979364	Myoepithelial
Cblc	5.59098e-08	0.300075	0.167	0.005	0.00106005	Myoepithelial
Rpap2	5.67559e-08	0.522837	0.333	0.02	0.00107609	Myoepithelial
Bace2	5.87559e-08	0.359071	0.167	0.005	0.00111401	Myoepithelial
Snhg14	6.09822e-08	0.356222	0.167	0.005	0.00115622	Myoepithelial
Cox6b2	6.25115e-08	0.342385	0.167	0.005	0.00118522	Myoepithelial
Cxcl14	6.40779e-08	0.271399	0.167	0.005	0.00121492	Myoepithelial
Mfsd3	6.48754e-08	0.294906	0.167	0.005	0.00123004	Myoepithelial
Col1a2	6.56824e-08	0.320216	0.167	0.005	0.00124534	Myoepithelial
Epcam4	7.30146e-08	1.78008	0.833	0.124	0.00138436	Myoepithelial
Cgnl11	8.50801e-08	0.441121	0.333	0.02	0.00161312	Myoepithelial
Nipal21	8.56173e-08	0.376876	0.333	0.02	0.0016233	Myoepithelial
Prss23	9.4323e-08	0.834326	0.167	0.005	0.00178836	Myoepithelial
Mme	9.89578e-08	0.362014	0.167	0.005	0.00187624	Myoepithelial
Plin31	1.00704e-07	0.533787	0.5	0.044	0.00190934	Myoepithelial
Ralgds2	1.05593e-07	0.465819	0.5	0.043	0.00200205	Myoepithelial
Lrp1	1.08898e-07	0.356003	0.167	0.005	0.0020647	Myoepithelial
Gm45205	1.1153e-07	0.35461	0.167	0.005	0.0021146	Myoepithelial
Shf	1.12869e-07	0.298653	0.167	0.005	0.00213999	Myoepithelial
Cpe	1.12869e-07	0.294024	0.167	0.005	0.00213999	Myoepithelial
Gas2	1.12869e-07	0.292047	0.167	0.005	0.00213999	Myoepithelial
Rtn4rl1	1.14223e-07	0.345718	0.167	0.005	0.00216567	Myoepithelial
Lmbr1	1.14223e-07	0.296569	0.167	0.005	0.00216567	Myoepithelial
Foxo3	1.20685e-07	0.571464	0.667	0.073	0.00228819	Myoepithelial
Slc29a11	1.29297e-07	0.967555	0.5	0.046	0.00245147	Myoepithelial
Folr11	1.45314e-07	0.371003	0.333	0.021	0.00275515	Myoepithelial
Htra1	1.89117e-07	0.341443	0.167	0.006	0.00358566	Myoepithelial
Gm37123	1.93527e-07	0.346811	0.167	0.006	0.00366926	Myoepithelial
Hebp11	2.09172e-07	0.427602	0.5	0.045	0.0039659	Myoepithelial
Ift43	2.86472e-07	0.359077	0.167	0.006	0.00543151	Myoepithelial
Rab34	2.89691e-07	0.348284	0.167	0.006	0.00549255	Myoepithelial
Apoe	3.25234e-07	2.09614	0.833	0.122	0.00616644	Myoepithelial
Tsc22d11	3.73015e-07	1.39899	0.5	0.05	0.00707237	Myoepithelial
Vwa1	4.09041e-07	0.720999	0.167	0.006	0.00775541	Myoepithelial
Gfm1	4.44305e-07	0.365284	0.333	0.022	0.00842403	Myoepithelial
Cttn	4.50973e-07	0.358261	0.167	0.006	0.00855044	Myoepithelial
Slc25a21	4.60839e-07	0.292092	0.167	0.006	0.0087375	Myoepithelial
Wfs1	4.65849e-07	0.297011	0.167	0.006	0.00883251	Myoepithelial
Sox92	4.93226e-07	0.397247	0.333	0.023	0.00935156	Myoepithelial
Bcl2l1	4.98805e-07	0.508708	0.333	0.023	0.00945735	Myoepithelial
Cd302	5.07872e-07	0.346257	0.167	0.006	0.00962925	Myoepithelial
Hspa1b2	5.1176e-07	0.991394	0.833	0.123	0.00970296	Myoepithelial
Enc1	5.18821e-07	0.706036	0.333	0.023	0.00983686	Myoepithelial
Alpl	5.24554e-07	0.29211	0.167	0.006	0.00994555	Myoepithelial
Gm8399	5.30231e-07	0.294755	0.167	0.006	0.0100532	Myoepithelial
Prkar2a	5.50885e-07	0.508822	0.5	0.047	0.0104448	Myoepithelial
Palld1	6.09324e-07	2.21915	0.333	0.024	0.0115528	Myoepithelial
Jag1	6.55082e-07	0.628483	0.167	0.006	0.0124203	Myoepithelial
Palmd2	6.65827e-07	0.365162	0.333	0.023	0.0126241	Myoepithelial
Krt84	6.84711e-07	2.63853	0.833	0.176	0.0129821	Myoepithelial
Hmgb3	6.87299e-07	0.380746	0.333	0.023	0.0130312	Myoepithelial
Lmf2	7.00259e-07	0.528083	0.333	0.023	0.0132769	Myoepithelial
Rtkn1	7.27561e-07	0.347547	0.167	0.006	0.0137946	Myoepithelial
Zfp428	7.42956e-07	0.357807	0.167	0.006	0.0140865	Myoepithelial
Hsbp1l1	7.42956e-07	0.293266	0.167	0.006	0.0140865	Myoepithelial
Bgn	7.50771e-07	0.493062	0.167	0.006	0.0142346	Myoepithelial
Zfp503	7.58665e-07	0.341411	0.167	0.006	0.0143843	Myoepithelial
Rnd1	7.8283e-07	0.342522	0.167	0.006	0.0148425	Myoepithelial
Ikbkap	8.25129e-07	0.382537	0.333	0.023	0.0156444	Myoepithelial
Tmem176b2	8.38567e-07	1.09938	0.667	0.089	0.0158992	Myoepithelial
Pink1	9.37902e-07	0.599625	0.667	0.082	0.0177826	Myoepithelial
Gm88821	1.10944e-06	0.319998	0.5	0.049	0.021035	Myoepithelial
Adgrl2	1.18792e-06	0.290151	0.167	0.006	0.0225229	Myoepithelial
Rph3al	1.22454e-06	0.341252	0.167	0.006	0.0232174	Myoepithelial
H1f01	1.60333e-06	0.359539	0.5	0.05	0.0303992	Myoepithelial
Rell11	1.65098e-06	0.399225	0.5	0.05	0.0313025	Myoepithelial
Fastk	1.70657e-06	0.727505	0.5	0.053	0.0323566	Myoepithelial
Etl4	1.72541e-06	0.341979	0.167	0.007	0.0327138	Myoepithelial
Siae	1.74246e-06	0.296378	0.167	0.007	0.0330371	Myoepithelial
Atad5	1.81231e-06	0.339535	0.167	0.007	0.0343615	Myoepithelial
Fam213b	1.82071e-06	0.733858	0.333	0.025	0.0345208	Myoepithelial
Socs5	1.8332e-06	0.515921	0.333	0.025	0.0347574	Myoepithelial
Rhoq1	1.85166e-06	0.316776	0.5	0.051	0.0351074	Myoepithelial
Hdac6	1.88485e-06	0.291527	0.167	0.007	0.0357367	Myoepithelial
Arg12	2.05556e-06	0.286966	0.333	0.025	0.0389734	Myoepithelial
2010111I01Rik1	2.41887e-06	0.825146	0.5	0.054	0.0458617	Myoepithelial
Nrtn	2.4308e-06	0.288719	0.167	0.007	0.046088	Myoepithelial
Zkscan1	2.44188e-06	0.403193	0.333	0.025	0.046298	Myoepithelial
Gskip	2.50426e-06	0.377958	0.333	0.025	0.0474808	Myoepithelial
Cmtr1	2.52555e-06	0.348686	0.167	0.007	0.0478844	Myoepithelial
Gm37334	2.57424e-06	0.292845	0.167	0.007	0.0488076	Myoepithelial
Gm16740	2.62383e-06	0.289558	0.167	0.007	0.0497478	Myoepithelial
Lum	0	3.38372	1	0.003	0	Stromal
Lpl	0	3.28145	1	0.006	0	Stromal
Mgp	0	3.25833	0.667	0.001	0	Stromal
Serping1	0	3.18441	0.833	0.003	0	Stromal
Col3a1	0	3.13014	1	0.002	0	Stromal
Col1a21	0	2.92947	1	0.003	0	Stromal
Bgn1	0	2.89649	0.917	0.004	0	Stromal
Rarres2	0	2.85212	1	0.004	0	Stromal
Serpinf1	0	2.75168	1	0.005	0	Stromal
Myoc	0	2.6429	0.583	0	0	Stromal
Clec3b	0	2.61796	0.833	0.002	0	Stromal
Apod	0	2.51804	0.75	0.002	0	Stromal
Ccl11	0	2.44048	0.833	0.001	0	Stromal
Col1a1	0	2.32383	1	0.001	0	Stromal
Meg3	0	2.26418	0.5	0.001	0	Stromal
Cfh	0	2.16647	0.833	0.003	0	Stromal
Fbln1	0	2.13253	0.583	0.001	0	Stromal
Pcolce	0	2.07974	0.917	0.001	0	Stromal
Efemp1	0	2.04953	1	0.002	0	Stromal
Dpt	0	2.04173	0.75	0.001	0	Stromal
Srpx	0	1.99468	0.75	0.001	0	Stromal
Mmp2	0	1.97953	0.667	0.001	0	Stromal
Tnfaip6	0	1.83391	0.75	0.001	0	Stromal
Sfrp11	0	1.77991	0.833	0.002	0	Stromal
Col6a1	0	1.77206	0.833	0.002	0	Stromal
Col5a2	0	1.76922	0.833	0.001	0	Stromal
Adamts5	0	1.70885	0.667	0.001	0	Stromal
Htra3	0	1.58213	0.75	0.001	0	Stromal
Dpep1	0	1.57728	0.667	0	0	Stromal
C1s1	0	1.56955	0.667	0.002	0	Stromal
Col6a3	0	1.56426	0.667	0.001	0	Stromal
C1ra	0	1.56229	0.833	0.002	0	Stromal
C1rb	0	1.55918	0.75	0.001	0	Stromal
Bicc11	0	1.53417	0.667	0.001	0	Stromal
Pdgfra	0	1.50857	0.75	0.001	0	Stromal
Fstl1	0	1.44775	0.75	0.002	0	Stromal
Medag	0	1.43033	0.583	0.001	0	Stromal
Fxyd11	0	1.40006	0.833	0.003	0	Stromal
F3	0	1.40001	0.667	0	0	Stromal
Col6a2	0	1.37737	0.667	0	0	Stromal
Prrx1	0	1.36272	0.5	0.001	0	Stromal
Crispld21	0	1.32975	0.667	0.002	0	Stromal
Ccdc80	0	1.32564	0.5	0.001	0	Stromal
Ddr2	0	1.29426	0.75	0.001	0	Stromal
Gfpt2	0	1.27978	0.667	0.001	0	Stromal
Mmp3	0	1.27644	0.417	0	0	Stromal
Vtn	0	1.27624	0.417	0	0	Stromal
Mfap5	0	1.24399	0.5	0.001	0	Stromal
Steap41	0	1.20725	0.583	0.001	0	Stromal
Smoc2	0	1.17252	0.667	0.001	0	Stromal
Twist1	0	1.15156	0.667	0.001	0	Stromal
Ms4a4d	0	1.11681	0.667	0.002	0	Stromal
Thbs2	0	1.09075	0.417	0	0	Stromal
Rbms31	0	1.08254	0.583	0.001	0	Stromal
Podn	0	1.02325	0.417	0	0	Stromal
Fbln7	0	1.01215	0.417	0	0	Stromal
Gm38211	0	1.01026	0.333	0	0	Stromal
Cdh111	0	0.943066	0.583	0	0	Stromal
Lama2	0	0.900281	0.417	0	0	Stromal
Zfhx4	0	0.869922	0.583	0.001	0	Stromal
Shox2	0	0.858002	0.417	0	0	Stromal
Lrrc17	0	0.606959	0.417	0	0	Stromal
Scara5	7.50353e-301	1.09806	0.5	0.001	1.42267e-296	Stromal
Islr	1.0798e-300	0.942429	0.5	0.001	2.04729e-296	Stromal
Abca8a	6.28543e-300	1.56208	0.583	0.002	1.19172e-295	Stromal
Prrx2	1.49062e-294	0.834112	0.333	0	2.82622e-290	Stromal
Gdf10	3.21859e-287	0.96196	0.417	0.001	6.10245e-283	Stromal
Epha3	4.88309e-287	0.658506	0.417	0.001	9.25834e-283	Stromal
Il6	6.03706e-281	1.77398	0.583	0.002	1.14463e-276	Stromal
Colec12	7.11025e-279	1.12806	0.667	0.003	1.3481e-274	Stromal
Cxcl141	9.72422e-277	3.57457	0.75	0.004	1.84371e-272	Stromal
Itga11	2.22692e-276	0.558567	0.25	0	4.22223e-272	Stromal
Aox1	2.22692e-276	0.530243	0.25	0	4.22223e-272	Stromal
Pappa	2.22692e-276	0.516526	0.25	0	4.22223e-272	Stromal
Sobp	2.22692e-276	0.469747	0.25	0	4.22223e-272	Stromal
Ebf2	2.22692e-276	0.466688	0.25	0	4.22223e-272	Stromal
Abca6	2.22692e-276	0.438904	0.25	0	4.22223e-272	Stromal
Bmper	2.22692e-276	0.437739	0.25	0	4.22223e-272	Stromal
Zfp651	2.30848e-275	0.861621	0.5	0.001	4.37688e-271	Stromal
Lrp11	8.7208e-267	1.73139	0.75	0.004	1.65346e-262	Stromal
Gpx81	1.39065e-264	1.13532	0.583	0.002	2.63666e-260	Stromal
Dpysl31	6.29323e-264	0.94741	0.583	0.002	1.1932e-259	Stromal
Htra11	6.39285e-256	1.45436	0.75	0.004	1.21209e-251	Stromal
Pcdh7	1.87175e-255	0.907385	0.417	0.001	3.54884e-251	Stromal
Pcdh19	2.25275e-255	1.18002	0.417	0.001	4.27122e-251	Stromal
Vcan	2.47139e-255	0.906031	0.417	0.001	4.68575e-251	Stromal
Aebp11	2.73512e-255	1.85201	0.667	0.003	5.18578e-251	Stromal
Col5a3	3.2629e-255	1.07903	0.417	0.001	6.18647e-251	Stromal
Fgf71	3.2629e-255	0.829694	0.417	0.001	6.18647e-251	Stromal
Pdgfrb	3.57947e-255	0.965684	0.417	0.001	6.78668e-251	Stromal
Sod3	5.5539e-250	0.928978	0.583	0.002	1.05302e-245	Stromal
Igf1	8.19548e-250	1.50117	0.583	0.002	1.55386e-245	Stromal
Abi3bp	1.29015e-249	1.05434	0.583	0.002	2.44612e-245	Stromal
Fbln5	1.90323e-249	1.04918	0.583	0.002	3.60852e-245	Stromal
Has1	2.19616e-245	1.04527	0.333	0	4.16392e-241	Stromal
Ptprd	2.45436e-245	0.71934	0.333	0	4.65347e-241	Stromal
Cyp7b1	2.45436e-245	0.526837	0.333	0	4.65347e-241	Stromal
Adamts11	2.63656e-241	2.46414	0.917	0.007	4.99892e-237	Stromal
Cpxm1	2.31464e-236	1.82416	0.5	0.002	4.38857e-232	Stromal
Ctsk	3.0805e-236	1.20689	0.5	0.002	5.84062e-232	Stromal
Mmp23	4.09944e-236	0.812795	0.5	0.002	7.77253e-232	Stromal
Dcn1	3.87885e-235	5.12255	1	0.009	7.3543e-231	Stromal
Pmp221	6.49269e-235	1.49065	0.917	0.007	1.23101e-230	Stromal
Mrc2	3.78174e-230	0.817457	0.417	0.001	7.17019e-226	Stromal
Ogn	4.46816e-230	1.6729	0.417	0.001	8.47163e-226	Stromal
Ndn	5.27902e-230	0.954003	0.417	0.001	1.0009e-225	Stromal
Scn7a	8.00877e-230	0.84513	0.417	0.001	1.51846e-225	Stromal
Plxdc21	1.06684e-229	1.8824	0.833	0.006	2.02272e-225	Stromal
Lpar1	1.1177e-229	0.932123	0.417	0.001	2.11915e-225	Stromal
Meox2	1.32034e-229	0.814129	0.417	0.001	2.50337e-225	Stromal
Lin7a	1.69515e-229	0.648574	0.417	0.001	3.214e-225	Stromal
C3	7.88752e-225	3.69036	0.833	0.006	1.49547e-220	Stromal
Igfbp6	7.57872e-221	1.90975	0.5	0.002	1.43692e-216	Stromal
C1s2	4.64596e-214	1.08548	0.583	0.003	8.80873e-210	Stromal
Cygb	1.43666e-212	2.11581	0.75	0.005	2.7239e-208	Stromal
Inmt1	1.13024e-210	1.4404	0.333	0.001	2.14294e-206	Stromal
Vit	1.13024e-210	0.846333	0.333	0.001	2.14294e-206	Stromal
Fap	2.00199e-210	0.872408	0.333	0.001	3.79576e-206	Stromal
C2	1.04636e-209	1.37759	0.667	0.004	1.98389e-205	Stromal
Prss231	1.76697e-209	1.62059	0.667	0.004	3.35018e-205	Stromal
Adamts4	5.55857e-209	1.51467	0.417	0.001	1.0539e-204	Stromal
Tfpi2	1.30265e-207	0.843049	0.25	0	2.46982e-203	Stromal
Scara3	1.67299e-207	0.435242	0.25	0	3.17198e-203	Stromal
Pcolce2	1.8959e-207	0.712536	0.25	0	3.59462e-203	Stromal
Dnm1	1.8959e-207	0.637745	0.25	0	3.59462e-203	Stromal
Cntfr	1.8959e-207	0.477043	0.25	0	3.59462e-203	Stromal
Ifi205	1.8959e-207	0.475911	0.25	0	3.59462e-203	Stromal
C1qtnf7	1.8959e-207	0.42365	0.25	0	3.59462e-203	Stromal
Abca9	1.8959e-207	0.411296	0.25	0	3.59462e-203	Stromal
Tmeff2	1.8959e-207	0.379875	0.25	0	3.59462e-203	Stromal
Dclk1	8.2788e-207	1.25203	0.5	0.002	1.56966e-202	Stromal
Sned1	2.11352e-206	0.755032	0.5	0.002	4.00723e-202	Stromal
Cxcl12	1.31945e-195	3.25968	0.833	0.007	2.50169e-191	Stromal
Rbp11	1.69086e-195	1.41265	0.667	0.004	3.20586e-191	Stromal
Nid1	1.34808e-191	1.65307	0.833	0.008	2.55596e-187	Stromal
Col14a1	1.49536e-191	1.06629	0.417	0.001	2.8352e-187	Stromal
Col15a1	3.55869e-190	2.12421	0.667	0.005	6.74727e-186	Stromal
Cxcl5	6.58085e-185	1.55953	0.167	0	1.24773e-180	Stromal
Gm37899	6.58085e-185	0.798088	0.167	0	1.24773e-180	Stromal
Rian	6.58085e-185	0.623023	0.167	0	1.24773e-180	Stromal
Dnm3os	6.58085e-185	0.512958	0.167	0	1.24773e-180	Stromal
Smarca1	6.58085e-185	0.453133	0.167	0	1.24773e-180	Stromal
Lamc3	6.58085e-185	0.452064	0.167	0	1.24773e-180	Stromal
Loxl1	6.58085e-185	0.414379	0.167	0	1.24773e-180	Stromal
Pdgfrl	6.58085e-185	0.387647	0.167	0	1.24773e-180	Stromal
Evc	6.58085e-185	0.38443	0.167	0	1.24773e-180	Stromal
Kirrel	6.58085e-185	0.362786	0.167	0	1.24773e-180	Stromal
Ssc5d	6.58085e-185	0.36178	0.167	0	1.24773e-180	Stromal
Gm42640	6.58085e-185	0.357371	0.167	0	1.24773e-180	Stromal
Gm10115	6.58085e-185	0.279129	0.167	0	1.24773e-180	Stromal
Abca8b	4.30265e-184	0.805246	0.333	0.001	8.15782e-180	Stromal
Bmp11	8.40219e-177	0.885408	0.417	0.002	1.59306e-172	Stromal
Mmp14	6.37698e-174	1.14273	0.5	0.003	1.20908e-169	Stromal
Fam114a1	5.58023e-168	1.06407	0.667	0.005	1.05801e-163	Stromal
Crabp1	2.43257e-166	1.66105	0.25	0	4.61216e-162	Stromal
Gm19817	2.43257e-166	0.861672	0.25	0	4.61216e-162	Stromal
Spon2	2.97158e-166	0.800524	0.25	0	5.63411e-162	Stromal
Cyp1b1	3.28428e-166	0.699258	0.25	0	6.22699e-162	Stromal
Tril	3.28428e-166	0.524476	0.25	0	6.22699e-162	Stromal
Ank2	3.28428e-166	0.49989	0.25	0	6.22699e-162	Stromal
Ptgir	3.28428e-166	0.444746	0.25	0	6.22699e-162	Stromal
Maob	3.62983e-166	0.474711	0.25	0	6.88215e-162	Stromal
Col6a6	4.01168e-166	0.594257	0.25	0	7.60615e-162	Stromal
Pamr1	4.43365e-166	0.608454	0.25	0	8.40621e-162	Stromal
Epb41l3	3.28444e-164	0.654645	0.417	0.002	6.2273e-160	Stromal
Des	6.24823e-164	1.01245	0.333	0.001	1.18467e-159	Stromal
Fgf10	6.72866e-164	1.0508	0.333	0.001	1.27575e-159	Stromal
Prelp1	7.803e-164	0.626817	0.333	0.001	1.47945e-159	Stromal
Fign	9.04862e-164	0.750861	0.333	0.001	1.71562e-159	Stromal
Enpp2	1.50997e-163	1.55587	0.667	0.006	2.86291e-159	Stromal
Cp1	1.64234e-157	1.26613	0.5	0.003	3.11388e-153	Stromal
Serpinh11	2.40618e-149	2.63697	0.833	0.01	4.56211e-145	Stromal
Pdpn	1.54291e-147	1.02108	0.333	0.001	2.92536e-143	Stromal
Antxr11	1.54291e-147	0.756321	0.333	0.001	2.92536e-143	Stromal
Cmklr1	1.64923e-147	0.680376	0.333	0.001	3.12695e-143	Stromal
Clmp	1.64923e-147	0.647046	0.333	0.001	3.12695e-143	Stromal
Scarf2	1.64923e-147	0.606942	0.333	0.001	3.12695e-143	Stromal
Slit3	1.88433e-147	0.663781	0.333	0.001	3.57268e-143	Stromal
Mmp19	2.01414e-147	0.62109	0.333	0.001	3.8188e-143	Stromal
Il33	3.43121e-147	0.493104	0.333	0.001	6.50557e-143	Stromal
Cd3021	1.75617e-145	1.58815	0.583	0.005	3.3297e-141	Stromal
Mdk1	5.13036e-144	1.45711	0.417	0.002	9.72717e-140	Stromal
Ptn	9.54842e-139	2.02629	0.25	0.001	1.81038e-134	Stromal
Has21	1.12807e-138	0.622	0.25	0.001	2.13883e-134	Stromal
Aspn	1.22612e-138	0.583086	0.25	0.001	2.32473e-134	Stromal
Naalad2	1.22612e-138	0.502734	0.25	0.001	2.32473e-134	Stromal
Flnc	1.33268e-138	0.598644	0.25	0.001	2.52675e-134	Stromal
Fkbp10	1.57432e-138	0.565039	0.25	0.001	2.98491e-134	Stromal
Mfap2	1.57432e-138	0.502066	0.25	0.001	2.98491e-134	Stromal
Olfml2b	1.57432e-138	0.450264	0.25	0.001	2.98491e-134	Stromal
Gucy1b3	1.71107e-138	0.456776	0.25	0.001	3.2442e-134	Stromal
Sparc1	1.20432e-136	2.33746	0.917	0.014	2.28338e-132	Stromal
Sgce	1.29284e-135	0.965194	0.417	0.002	2.45123e-131	Stromal
Fst1	1.65181e-135	1.59345	0.417	0.002	3.13182e-131	Stromal
Fbln21	2.97288e-135	0.87385	0.417	0.002	5.63658e-131	Stromal
Col4a1	3.19152e-134	1.60743	0.75	0.009	6.05113e-130	Stromal
Gpx3	5.75621e-134	0.672577	0.333	0.001	1.09138e-129	Stromal
Gas11	1.40427e-132	1.25184	0.5	0.004	2.6625e-128	Stromal
Nr2f2	1.93354e-132	1.13353	0.5	0.004	3.666e-128	Stromal
Serpine1	4.84493e-132	1.1079	0.5	0.004	9.18598e-128	Stromal
Osmr1	1.31992e-128	1.1601	0.583	0.006	2.50256e-124	Stromal
Prkcdbp1	2.61402e-127	1.47037	0.667	0.008	4.95619e-123	Stromal
Cd248	9.93549e-124	1.34847	0.167	0	1.88377e-119	Stromal
Angptl1	9.93549e-124	0.539018	0.167	0	1.88377e-119	Stromal
Chrdl1	9.93549e-124	0.514977	0.167	0	1.88377e-119	Stromal
Csmd1	9.93549e-124	0.361449	0.167	0	1.88377e-119	Stromal
Rbp4	9.93549e-124	0.361388	0.167	0	1.88377e-119	Stromal
Heph	9.93549e-124	0.357047	0.167	0	1.88377e-119	Stromal
Pcdh18	9.93549e-124	0.329403	0.167	0	1.88377e-119	Stromal
Gnao1	9.93549e-124	0.300586	0.167	0	1.88377e-119	Stromal
Kera	1.11043e-123	0.981062	0.167	0	2.10538e-119	Stromal
Fndc1	1.11043e-123	0.5611	0.167	0	2.10538e-119	Stromal
Dact1	1.11043e-123	0.546885	0.167	0	2.10538e-119	Stromal
Adamtsl3	1.11043e-123	0.537259	0.167	0	2.10538e-119	Stromal
9530003O04Rik	1.11043e-123	0.452691	0.167	0	2.10538e-119	Stromal
Grem2	1.11043e-123	0.447932	0.167	0	2.10538e-119	Stromal
Astn2	1.11043e-123	0.415255	0.167	0	2.10538e-119	Stromal
Twist2	1.11043e-123	0.358141	0.167	0	2.10538e-119	Stromal
Olfml1	1.24104e-123	0.631865	0.167	0	2.35301e-119	Stromal
Rspo1	1.24104e-123	0.566063	0.167	0	2.35301e-119	Stromal
Slc36a2	1.24104e-123	0.481395	0.167	0	2.35301e-119	Stromal
Adamts12	1.24104e-123	0.413434	0.167	0	2.35301e-119	Stromal
Svep1	1.24104e-123	0.361313	0.167	0	2.35301e-119	Stromal
Gm26523	1.24104e-123	0.355492	0.167	0	2.35301e-119	Stromal
Negr1	1.24104e-123	0.350792	0.167	0	2.35301e-119	Stromal
RP24-285L8.2	1.24104e-123	0.342788	0.167	0	2.35301e-119	Stromal
Nfatc4	1.24104e-123	0.329068	0.167	0	2.35301e-119	Stromal
Pi16	5.32124e-119	1.7885	0.25	0.001	1.00891e-114	Stromal
Lrrn4cl	6.13822e-119	0.936629	0.25	0.001	1.16381e-114	Stromal
Hspa12a	6.13822e-119	0.57213	0.25	0.001	1.16381e-114	Stromal
Il17d	6.59251e-119	0.680346	0.25	0.001	1.24994e-114	Stromal
Adamts2	7.08036e-119	0.570436	0.25	0.001	1.34244e-114	Stromal
Ppl1	7.60424e-119	0.430328	0.25	0.001	1.44176e-114	Stromal
Thsd7a	8.1668e-119	0.433971	0.25	0.001	1.54843e-114	Stromal
P3h31	2.54246e-115	0.882044	0.417	0.003	4.82051e-111	Stromal
Ccl2	1.58204e-113	1.81365	0.333	0.002	2.99954e-109	Stromal
Gab1	1.2112e-109	0.750529	0.417	0.003	2.29643e-105	Stromal
Fkbp71	1.47645e-109	0.943668	0.417	0.003	2.79936e-105	Stromal
Rbfox2	2.51104e-109	0.955717	0.583	0.007	4.76094e-105	Stromal
Pros11	1.09095e-106	0.95905	0.583	0.007	2.06843e-102	Stromal
Kitl1	6.33076e-106	1.19358	0.667	0.009	1.20031e-101	Stromal
Steap3	2.26234e-105	0.595173	0.333	0.002	4.28939e-101	Stromal
Cped1	2.53353e-104	0.657961	0.25	0.001	4.80358e-100	Stromal
Acy3	3.05594e-104	0.579766	0.25	0.001	5.79407e-100	Stromal
Fbn11	3.25295e-104	0.919447	0.25	0.001	6.1676e-100	Stromal
Serpina3n	3.92332e-104	0.472416	0.25	0.001	7.43861e-100	Stromal
Ecm2	4.17611e-104	0.489523	0.25	0.001	7.9179e-100	Stromal
Igfbp7	5.25047e-104	3.08625	1	0.023	9.9549e-100	Stromal
Scn1b	9.66784e-103	0.775826	0.5	0.005	1.83302e-98	Stromal
Sparcl11	1.29171e-100	1.64446	0.667	0.01	2.44907e-96	Stromal
Sdc21	5.68447e-100	0.788087	0.417	0.004	1.07778e-95	Stromal
Cxcl11	2.53304e-99	3.8391	1	0.025	4.80265e-95	Stromal
Grb10	1.94399e-98	0.745054	0.333	0.002	3.6858e-94	Stromal
Dapk11	1.84627e-97	1.12163	0.5	0.006	3.50053e-93	Stromal
Lsamp	2.18656e-95	1.49102	0.667	0.011	4.14572e-91	Stromal
Pde4c	4.02756e-93	0.356897	0.167	0	7.63626e-89	Stromal
Gpc6	4.37786e-93	0.626339	0.167	0	8.30042e-89	Stromal
Ephb2	4.75855e-93	0.451571	0.167	0	9.0222e-89	Stromal
1200007C13Rik	4.75855e-93	0.388311	0.167	0	9.0222e-89	Stromal
Peg10	4.75855e-93	0.332441	0.167	0	9.0222e-89	Stromal
Lrrc49	4.75855e-93	0.315266	0.167	0	9.0222e-89	Stromal
Tmod2	1.15853e-92	0.45953	0.25	0.001	2.19657e-88	Stromal
Tppp3	1.2705e-92	1.1215	0.333	0.002	2.40887e-88	Stromal
Ntrk1	1.2945e-92	0.49763	0.25	0.001	2.45436e-88	Stromal
Hpgd1	4.07019e-92	0.611608	0.333	0.002	7.71708e-88	Stromal
Tgfbi	3.09946e-91	1.13696	0.583	0.008	5.87658e-87	Stromal
Mafb	1.24124e-90	1.51667	0.75	0.014	2.35339e-86	Stromal
Ltbp41	2.54987e-89	1.10251	0.583	0.009	4.83455e-85	Stromal
Col18a11	5.15389e-87	0.71393	0.333	0.003	9.77177e-83	Stromal
Apoc1	6.26757e-87	0.90463	0.333	0.003	1.18833e-82	Stromal
Arhgap6	5.12022e-85	0.766507	0.417	0.004	9.70794e-81	Stromal
Maged2	1.23381e-84	1.0816	0.583	0.009	2.33931e-80	Stromal
Rcn3	2.08626e-84	1.35574	0.833	0.019	3.95555e-80	Stromal
Plpp3	1.28232e-83	1.96247	0.75	0.016	2.43128e-79	Stromal
Tmem47	1.74789e-83	0.482841	0.25	0.001	3.314e-79	Stromal
Efemp2	2.75984e-82	0.712504	0.333	0.003	5.23266e-78	Stromal
Ifitm1	5.77697e-82	0.925201	0.333	0.003	1.09531e-77	Stromal
Spaca6	6.08435e-82	0.650864	0.417	0.005	1.15359e-77	Stromal
Gstt11	2.84161e-81	0.922741	0.583	0.01	5.3877e-77	Stromal
Nav1	1.07226e-80	1.1658	0.5	0.007	2.03301e-76	Stromal
Pls3	1.68393e-78	1.00667	0.583	0.01	3.19272e-74	Stromal
Akap12	7.19752e-78	1.32894	0.583	0.01	1.36465e-73	Stromal
Vasn1	6.01444e-77	1.01665	0.417	0.005	1.14034e-72	Stromal
Col4a21	1.85912e-76	1.03455	0.5	0.007	3.5249e-72	Stromal
Fn1	5.18597e-76	1.26902	0.25	0.002	9.8326e-72	Stromal
Ccl71	5.42678e-76	0.572112	0.25	0.002	1.02892e-71	Stromal
Ndrg22	1.23916e-75	0.987518	0.583	0.01	2.34944e-71	Stromal
Il11ra12	5.11566e-75	1.83302	0.917	0.028	9.69929e-71	Stromal
C4b	1.02249e-74	0.757599	0.167	0.001	1.93864e-70	Stromal
Nnmt	1.09301e-74	0.814296	0.167	0.001	2.07234e-70	Stromal
Lrp3	1.16837e-74	0.624595	0.167	0.001	2.21524e-70	Stromal
Col12a1	1.16837e-74	0.571247	0.167	0.001	2.21524e-70	Stromal
Zc2hc1c	1.24892e-74	0.416197	0.167	0.001	2.36795e-70	Stromal
Gata6	1.427e-74	0.332536	0.167	0.001	2.70558e-70	Stromal
Vgll3	1.427e-74	0.329564	0.167	0.001	2.70558e-70	Stromal
Aoc3	1.427e-74	0.284547	0.167	0.001	2.70558e-70	Stromal
Kctd11	3.23915e-74	0.918765	0.333	0.003	6.14144e-70	Stromal
Runx1t1	4.22696e-74	0.843299	0.333	0.003	8.01432e-70	Stromal
Itih5	2.92486e-72	1.17135	0.417	0.005	5.54553e-68	Stromal
Spry11	3.98309e-72	1.13057	0.583	0.011	7.55194e-68	Stromal
Emilin1	2.26253e-70	0.802661	0.333	0.003	4.28976e-66	Stromal
Cc2d2a	8.42045e-70	0.557704	0.25	0.002	1.59652e-65	Stromal
Ltbp1	9.53987e-70	0.51141	0.25	0.002	1.80876e-65	Stromal
Pkd2	1.4457e-69	0.402274	0.25	0.002	2.74104e-65	Stromal
Nfib3	5.92281e-69	1.70423	0.917	0.03	1.12296e-64	Stromal
Mgst13	6.44971e-69	1.72479	0.583	0.012	1.22287e-64	Stromal
Entpd2	5.63597e-68	1.11183	0.5	0.009	1.06858e-63	Stromal
Clec11a	2.45768e-67	0.911095	0.333	0.004	4.65975e-63	Stromal
Rasl11a	2.14704e-64	0.57234	0.25	0.002	4.07079e-60	Stromal
Ophn1	2.51871e-64	0.641661	0.333	0.004	4.77547e-60	Stromal
Tnfsf13b	4.23244e-64	0.610899	0.333	0.004	8.02471e-60	Stromal
Dlc1	7.95838e-64	0.906463	0.417	0.006	1.50891e-59	Stromal
Gstm13	3.45276e-63	1.8125	0.833	0.027	6.54644e-59	Stromal
Igfbp52	1.65424e-62	1.39275	0.417	0.006	3.13643e-58	Stromal
Samd14	1.83026e-62	0.631076	0.167	0.001	3.47018e-58	Stromal
Col5a1	1.93484e-62	0.574335	0.167	0.001	3.66846e-58	Stromal
Pkia	2.04537e-62	0.350501	0.167	0.001	3.87803e-58	Stromal
Gpc3	2.1622e-62	0.542982	0.167	0.001	4.09952e-58	Stromal
Slc4a4	2.1622e-62	0.529936	0.167	0.001	4.09952e-58	Stromal
Abcd2	2.1622e-62	0.412178	0.167	0.001	4.09952e-58	Stromal
Pdzrn3	2.1622e-62	0.411408	0.167	0.001	4.09952e-58	Stromal
Ces2g	2.1622e-62	0.382176	0.167	0.001	4.09952e-58	Stromal
Tcea3	2.1622e-62	0.356329	0.167	0.001	4.09952e-58	Stromal
Msx1	2.28566e-62	0.447897	0.167	0.001	4.33362e-58	Stromal
P2ry1	2.28566e-62	0.411836	0.167	0.001	4.33362e-58	Stromal
Rspo3	2.41616e-62	0.395759	0.167	0.001	4.58104e-58	Stromal
Ednra	2.41616e-62	0.380961	0.167	0.001	4.58104e-58	Stromal
Igsf10	2.41616e-62	0.377618	0.167	0.001	4.58104e-58	Stromal
Capn61	2.41616e-62	0.355989	0.167	0.001	4.58104e-58	Stromal
Foxf1	2.41616e-62	0.354836	0.167	0.001	4.58104e-58	Stromal
Cacna2d1	2.55407e-62	0.358633	0.167	0.001	4.84252e-58	Stromal
Nav3	2.69983e-62	0.37355	0.167	0.001	5.11888e-58	Stromal
Gpm6b	1.38746e-61	0.895473	0.583	0.013	2.63062e-57	Stromal
Lhfp1	8.54734e-61	0.995595	0.417	0.007	1.62058e-56	Stromal
Ramp2	2.43435e-60	0.952988	0.417	0.007	4.61552e-56	Stromal
Sept41	2.89715e-60	0.623286	0.417	0.007	5.493e-56	Stromal
Rnd31	3.61107e-60	0.954111	0.5	0.01	6.84659e-56	Stromal
Rnase4	4.20762e-60	1.67504	0.667	0.018	7.97765e-56	Stromal
Nid2	8.039e-60	0.560627	0.25	0.002	1.5242e-55	Stromal
Oaf1	8.039e-60	0.520939	0.25	0.002	1.5242e-55	Stromal
Cyr613	1.92136e-59	1.46485	0.667	0.018	3.6429e-55	Stromal
Lamb1	2.2643e-59	0.920006	0.333	0.004	4.29312e-55	Stromal
Cntln	5.58072e-59	0.486936	0.333	0.004	1.0581e-54	Stromal
Rbpms1	8.43707e-59	0.709344	0.417	0.007	1.59967e-54	Stromal
Emp1	1.7848e-58	2.2101	0.917	0.036	3.38398e-54	Stromal
Mxra8	9.45091e-58	0.943232	0.417	0.007	1.79189e-53	Stromal
Trf1	4.21943e-56	1.66893	0.583	0.015	8.00004e-52	Stromal
Timp1	4.97186e-56	0.456399	0.25	0.002	9.42666e-52	Stromal
Tnfsf12	5.15936e-55	0.905283	0.417	0.007	9.78215e-51	Stromal
Cd34	5.69479e-55	1.49617	0.417	0.007	1.07973e-50	Stromal
Cpne81	6.61903e-55	0.789913	0.5	0.011	1.25497e-50	Stromal
Vegfa1	1.35026e-54	1.3575	0.583	0.015	2.5601e-50	Stromal
Tnxb	1.04645e-53	0.882001	0.167	0.001	1.98408e-49	Stromal
Prex2	1.26595e-53	0.449823	0.167	0.001	2.40024e-49	Stromal
Fzd8	1.26595e-53	0.361974	0.167	0.001	2.40024e-49	Stromal
Synm	1.32764e-53	0.284698	0.167	0.001	2.51721e-49	Stromal
Il11	1.46015e-53	0.468007	0.167	0.001	2.76844e-49	Stromal
Numbl	1.46015e-53	0.421651	0.167	0.001	2.76844e-49	Stromal
Casp121	1.46015e-53	0.297413	0.167	0.001	2.76844e-49	Stromal
Dram1	1.46015e-53	0.294548	0.167	0.001	2.76844e-49	Stromal
Ngf1	1.60581e-53	0.354729	0.167	0.001	3.04462e-49	Stromal
Zcchc24	8.39739e-53	0.573207	0.333	0.005	1.59215e-48	Stromal
AI607873	1.34172e-52	1.11667	0.417	0.008	2.5439e-48	Stromal
Hspg2	4.31189e-51	1.05816	0.417	0.008	8.17534e-47	Stromal
Selm2	3.37616e-50	1.34739	0.667	0.021	6.40121e-46	Stromal
Rab341	1.48527e-49	0.765997	0.333	0.005	2.81607e-45	Stromal
Rhobtb3	1.82863e-49	0.49291	0.25	0.003	3.46708e-45	Stromal
B3gnt9	2.59911e-49	0.564892	0.25	0.003	4.92791e-45	Stromal
Rsph9	2.67632e-49	0.374111	0.25	0.003	5.0743e-45	Stromal
Clec14a	4.09976e-49	0.673066	0.333	0.005	7.77314e-45	Stromal
Lima12	2.11815e-48	1.35777	0.583	0.017	4.01602e-44	Stromal
Timp31	2.51593e-48	1.71879	0.5	0.012	4.7702e-44	Stromal
Mt23	1.28634e-47	2.16453	0.833	0.037	2.43889e-43	Stromal
Penk	1.29475e-47	0.760834	0.333	0.005	2.45484e-43	Stromal
Hmox1	3.84669e-47	1.13562	0.667	0.023	7.29332e-43	Stromal
Mest	3.90384e-47	0.558706	0.167	0.001	7.40168e-43	Stromal
Myh10	4.4234e-47	0.518772	0.167	0.001	8.38676e-43	Stromal
Notch3	4.4234e-47	0.389588	0.167	0.001	8.38676e-43	Stromal
Rgs7bp	5.01173e-47	0.286841	0.167	0.001	9.50224e-43	Stromal
Ikbip	5.15541e-47	0.670705	0.417	0.009	9.77466e-43	Stromal
Dact2	5.22466e-47	0.630683	0.167	0.001	9.90595e-43	Stromal
Ptges	5.22466e-47	0.394934	0.167	0.001	9.90595e-43	Stromal
Dchs1	5.44659e-47	0.38439	0.167	0.001	1.03267e-42	Stromal
Gxylt21	5.44659e-47	0.299551	0.167	0.001	1.03267e-42	Stromal
RP23-187N1.11	5.6779e-47	0.355838	0.167	0.001	1.07653e-42	Stromal
Sash1	5.80183e-47	0.789334	0.417	0.009	1.10003e-42	Stromal
Aldh1a1	6.17025e-47	0.285202	0.167	0.001	1.16988e-42	Stromal
Rgma	9.05213e-47	0.574811	0.25	0.003	1.71628e-42	Stromal
Spats2l1	9.83607e-47	0.563373	0.25	0.003	1.86492e-42	Stromal
Tle2	1.29704e-46	0.525577	0.25	0.003	2.45919e-42	Stromal
Tead11	1.37076e-46	0.421094	0.25	0.003	2.59896e-42	Stromal
Lamb21	3.09855e-46	0.727775	0.333	0.006	5.87485e-42	Stromal
Slc43a3	3.7319e-46	0.613522	0.333	0.006	7.07568e-42	Stromal
Ifitm33	7.6275e-46	2.63035	1	0.058	1.44617e-41	Stromal
Fscn1	1.32943e-45	0.854833	0.583	0.018	2.5206e-41	Stromal
Phldb1	8.43364e-45	0.53402	0.333	0.006	1.59902e-40	Stromal
Gsn1	1.495e-44	4.72456	1	0.063	2.83453e-40	Stromal
Itgb5	2.30683e-44	0.957453	0.5	0.013	4.37375e-40	Stromal
Ptgs21	2.95684e-44	0.790511	0.25	0.003	5.60616e-40	Stromal
Arsk1	3.22193e-44	0.753816	0.417	0.009	6.10878e-40	Stromal
Lama4	3.28342e-44	0.656941	0.25	0.003	6.22537e-40	Stromal
Ifi202b	3.74254e-44	0.447529	0.25	0.003	7.09586e-40	Stromal
Fcgrt	2.80868e-42	1.39722	0.667	0.026	5.32525e-38	Stromal
Map1b	3.11045e-42	0.613897	0.333	0.006	5.89742e-38	Stromal
Fam13c	5.67673e-42	0.426488	0.167	0.001	1.07631e-37	Stromal
Triqk	5.67673e-42	0.284153	0.167	0.001	1.07631e-37	Stromal
Kank2	6.11269e-42	0.324231	0.167	0.001	1.15897e-37	Stromal
Tpbg	6.77668e-42	0.390823	0.25	0.003	1.28486e-37	Stromal
Ctgf1	6.82982e-42	0.436536	0.167	0.001	1.29493e-37	Stromal
Fam78b	6.82982e-42	0.379073	0.167	0.001	1.29493e-37	Stromal
Crispld1	7.3538e-42	0.418682	0.167	0.001	1.39428e-37	Stromal
Egr21	4.92075e-41	1.0826	0.5	0.015	9.32974e-37	Stromal
Vcam11	1.99969e-40	1.48208	0.333	0.007	3.7914e-36	Stromal
Gm16310	5.74807e-40	0.618898	0.333	0.007	1.08983e-35	Stromal
Zeb2	1.4351e-39	1.64611	0.833	0.044	2.72094e-35	Stromal
Fgfr1	1.45613e-38	1.00222	0.583	0.021	2.76083e-34	Stromal
Ifitm21	2.36199e-38	2.34841	1	0.072	4.47833e-34	Stromal
2700081O15Rik	2.68126e-38	0.516777	0.25	0.004	5.08367e-34	Stromal
Slco2a11	7.44879e-38	0.567578	0.167	0.002	1.41229e-33	Stromal
Lrrn2	7.70085e-38	0.472397	0.167	0.002	1.46008e-33	Stromal
Gm3336	7.96139e-38	0.466366	0.167	0.002	1.50948e-33	Stromal
Sphk11	7.96139e-38	0.282297	0.167	0.002	1.50948e-33	Stromal
Lrrc8e	8.79675e-38	0.325718	0.167	0.002	1.66786e-33	Stromal
Tshz2	9.01692e-38	1.13102	0.417	0.011	1.70961e-33	Stromal
Acvrl1	5.28378e-37	0.764539	0.417	0.011	1.0018e-32	Stromal
Agmo1	8.5485e-37	0.525152	0.25	0.004	1.6208e-32	Stromal
Tfpi	1.56571e-36	0.489596	0.25	0.004	2.96859e-32	Stromal
Gja11	1.59986e-36	0.444187	0.25	0.004	3.03333e-32	Stromal
Pdzd21	2.35602e-36	0.86917	0.333	0.007	4.46701e-32	Stromal
Cmtm3	8.07506e-36	0.672261	0.417	0.012	1.53103e-31	Stromal
Anxa13	2.01193e-35	1.10979	0.667	0.031	3.81461e-31	Stromal
Abcc9	3.29351e-35	0.68462	0.25	0.004	6.2445e-31	Stromal
Ehd21	3.57804e-35	0.616573	0.25	0.004	6.78397e-31	Stromal
Cebpd4	4.07165e-35	2.01086	0.833	0.05	7.71986e-31	Stromal
Wwc21	4.40226e-35	0.94388	0.5	0.017	8.34668e-31	Stromal
Id3	1.02773e-34	2.7228	0.917	0.065	1.94858e-30	Stromal
Egfr1	1.64823e-34	0.474474	0.167	0.002	3.12504e-30	Stromal
Rtn11	1.75101e-34	0.358521	0.167	0.002	3.31991e-30	Stromal
Fbxl13	1.80476e-34	0.358354	0.167	0.002	3.42182e-30	Stromal
Adam30	1.91723e-34	0.381045	0.167	0.002	3.63506e-30	Stromal
Pla1a	1.97605e-34	0.324901	0.167	0.002	3.74658e-30	Stromal
Samd4	1.97605e-34	0.304755	0.167	0.002	3.74658e-30	Stromal
Myl91	2.16347e-34	0.3363	0.167	0.002	4.10195e-30	Stromal
Cpq1	3.68824e-34	1.1317	0.417	0.012	6.9929e-30	Stromal
Iigp1	4.48474e-34	1.71214	0.667	0.032	8.50307e-30	Stromal
Gdf15	7.03502e-34	0.488314	0.25	0.004	1.33384e-29	Stromal
Wipi1	8.65783e-34	0.691532	0.333	0.008	1.64153e-29	Stromal
Fmo1	1.02633e-33	0.545345	0.25	0.004	1.94592e-29	Stromal
Nbea1	1.52983e-33	0.520433	0.333	0.008	2.90056e-29	Stromal
Rhoj2	1.06467e-32	1.2446	0.5	0.019	2.01862e-28	Stromal
Mettl7a1	1.74181e-32	0.530972	0.25	0.005	3.30246e-28	Stromal
Dcbld21	2.10804e-32	0.486175	0.25	0.005	3.99685e-28	Stromal
Plxna21	2.70058e-32	0.347991	0.25	0.005	5.12031e-28	Stromal
Gm37333	1.10205e-31	0.359512	0.167	0.002	2.08949e-27	Stromal
Postn	1.13301e-31	0.73369	0.167	0.002	2.14819e-27	Stromal
Rassf8	1.19754e-31	0.339924	0.167	0.002	2.27054e-27	Stromal
Hebp2	1.23117e-31	0.419377	0.167	0.002	2.33429e-27	Stromal
Gucy1a3	1.26572e-31	0.407242	0.167	0.002	2.39981e-27	Stromal
Ddah2	1.35878e-31	0.774131	0.333	0.009	2.57624e-27	Stromal
Arhgef40	1.99515e-31	0.701521	0.25	0.005	3.78281e-27	Stromal
Adamts9	2.48828e-31	0.627639	0.25	0.005	4.71779e-27	Stromal
Tgfb3	2.82999e-31	0.45275	0.25	0.005	5.36566e-27	Stromal
Ugdh	4.71585e-31	2.12417	0.75	0.048	8.94126e-27	Stromal
Atf5	5.42866e-31	1.17341	0.583	0.027	1.02927e-26	Stromal
Fermt21	6.00794e-31	0.717202	0.417	0.014	1.1391e-26	Stromal
Srxn11	6.73089e-31	0.627438	0.333	0.009	1.27618e-26	Stromal
Arhgap32	2.9943e-30	0.649443	0.25	0.005	5.6772e-26	Stromal
Emilin2	3.21437e-30	0.717817	0.25	0.005	6.09445e-26	Stromal
Farp1	3.76995e-30	0.460277	0.25	0.005	7.14783e-26	Stromal
Mgat4b	3.8846e-30	0.671415	0.417	0.014	7.3652e-26	Stromal
P3h1	5.18283e-30	0.466285	0.25	0.005	9.82665e-26	Stromal
Il1r1	5.36915e-30	0.442538	0.25	0.005	1.01799e-25	Stromal
Tac1	2.1583e-29	1.40824	0.167	0.002	4.09213e-25	Stromal
Gas61	2.58305e-29	1.22428	0.417	0.015	4.89746e-25	Stromal
Mmp11	2.64844e-29	0.467461	0.167	0.002	5.02144e-25	Stromal
Armcx61	2.64844e-29	0.383064	0.167	0.002	5.02144e-25	Stromal
Ptprm	2.78732e-29	0.37539	0.167	0.002	5.28477e-25	Stromal
Col27a1	2.93343e-29	0.374682	0.167	0.002	5.56179e-25	Stromal
Mylk1	3.08714e-29	0.271024	0.167	0.002	5.85322e-25	Stromal
Tsen15	3.54581e-29	0.783938	0.5	0.021	6.72286e-25	Stromal
Jam2	3.79349e-29	0.414454	0.25	0.005	7.19246e-25	Stromal
Bag31	4.8922e-29	1.95687	0.75	0.051	9.27561e-25	Stromal
Ggt5	9.07868e-29	0.984982	0.417	0.015	1.72132e-24	Stromal
Cald12	1.2318e-28	1.20603	0.583	0.03	2.33549e-24	Stromal
Hk21	1.73533e-28	1.20999	0.417	0.015	3.29019e-24	Stromal
Tlcd2	2.96532e-28	0.553856	0.25	0.005	5.62224e-24	Stromal
Fkbp9	3.40721e-28	0.681357	0.417	0.015	6.46007e-24	Stromal
Ltc4s	4.55486e-28	0.399256	0.25	0.005	8.63602e-24	Stromal
Serpinb6a1	5.86213e-28	1.70463	0.833	0.064	1.11146e-23	Stromal
Slc5a31	6.70899e-28	1.27588	0.667	0.039	1.27202e-23	Stromal
Tcaf12	7.82973e-28	0.48674	0.333	0.01	1.48452e-23	Stromal
Ier33	7.99817e-28	2.44594	1	0.099	1.51645e-23	Stromal
Fgl2	9.72426e-28	0.940256	0.5	0.022	1.84372e-23	Stromal
Slfn5	1.8105e-27	0.949798	0.5	0.022	3.43271e-23	Stromal
Ecm11	1.86369e-27	1.27329	0.417	0.016	3.53356e-23	Stromal
Fzd1	2.65219e-27	0.46976	0.167	0.002	5.02856e-23	Stromal
Dync2li1	2.78113e-27	0.759186	0.167	0.002	5.27302e-23	Stromal
Vwa11	2.88728e-27	0.472755	0.25	0.006	5.47429e-23	Stromal
Reps2	3.28332e-27	0.371284	0.167	0.002	6.22517e-23	Stromal
Fam171a11	3.28332e-27	0.291414	0.167	0.002	6.22517e-23	Stromal
Chrm3	3.28332e-27	0.290327	0.167	0.002	6.22517e-23	Stromal
S1pr3	3.52516e-27	0.274954	0.167	0.002	6.6837e-23	Stromal
Gm38009	3.66788e-27	0.407934	0.25	0.006	6.9543e-23	Stromal
Cdc42bpa	4.03578e-27	0.344392	0.25	0.006	7.65183e-23	Stromal
Nedd44	4.11992e-27	1.81263	0.75	0.055	7.81137e-23	Stromal
Tubb61	5.86749e-27	0.55766	0.333	0.01	1.11248e-22	Stromal
Rilpl1	1.58143e-26	0.613654	0.25	0.006	2.99839e-22	Stromal
Nrp1	1.96419e-26	0.8153	0.5	0.023	3.7241e-22	Stromal
Ckap4	2.13885e-26	0.890973	0.5	0.023	4.05525e-22	Stromal
Nfix3	2.38587e-26	1.47119	0.667	0.043	4.52361e-22	Stromal
Gstm5	2.71944e-26	0.713337	0.5	0.024	5.15605e-22	Stromal
Csrp21	9.48201e-26	0.968462	0.583	0.032	1.79779e-21	Stromal
Rab13	1.19012e-25	0.531092	0.25	0.006	2.25648e-21	Stromal
Coro2b	1.5739e-25	0.442025	0.167	0.003	2.98412e-21	Stromal
Slc22a3	1.71961e-25	0.270767	0.167	0.003	3.26038e-21	Stromal
Egr13	1.72409e-25	3.47113	1	0.121	3.26888e-21	Stromal
Gm44625	1.83759e-25	0.350931	0.167	0.003	3.48408e-21	Stromal
Tnfsf9	1.92067e-25	0.339639	0.167	0.003	3.64159e-21	Stromal
Def8	1.96359e-25	0.336994	0.167	0.003	3.72297e-21	Stromal
S100a61	3.17868e-25	2.67536	1	0.115	6.02678e-21	Stromal
Marcks	4.84036e-25	1.52594	0.833	0.068	9.17732e-21	Stromal
Apoe1	5.67866e-25	3.72654	1	0.121	1.07667e-20	Stromal
Dsel	5.86043e-25	0.558924	0.25	0.006	1.11114e-20	Stromal
Tcf7l1	6.03359e-25	0.524388	0.25	0.006	1.14397e-20	Stromal
Epas1	7.24727e-25	0.70611	0.417	0.017	1.37408e-20	Stromal
Eps8	8.35888e-25	0.622171	0.333	0.011	1.58484e-20	Stromal
Plxnb2	2.20997e-24	0.582375	0.333	0.011	4.19009e-20	Stromal
Kcnj8	2.33218e-24	0.693863	0.333	0.011	4.4218e-20	Stromal
Arhgap21	2.74042e-24	0.595223	0.333	0.011	5.19584e-20	Stromal
Fam171a2	5.50233e-24	0.421266	0.167	0.003	1.04324e-19	Stromal
B230217C12Rik	5.97834e-24	0.337358	0.167	0.003	1.13349e-19	Stromal
Tln2	6.63107e-24	0.351611	0.167	0.003	1.25725e-19	Stromal
St3gal2	8.46105e-24	0.568627	0.333	0.011	1.60421e-19	Stromal
Bmpr1a	1.57686e-23	0.596989	0.417	0.018	2.98972e-19	Stromal
Arsa	2.10784e-23	0.394092	0.25	0.007	3.99646e-19	Stromal
Slc39a11	3.87576e-23	1.02253	0.583	0.036	7.34845e-19	Stromal
Nenf3	6.5954e-23	1.30483	0.833	0.076	1.25049e-18	Stromal
Cryab3	7.59033e-23	0.892538	0.5	0.027	1.43913e-18	Stromal
Lbp1	1.21021e-22	0.68542	0.333	0.012	2.29456e-18	Stromal
Ace	1.24401e-22	0.409827	0.167	0.003	2.35863e-18	Stromal
Tmem140	1.24718e-22	0.46574	0.333	0.012	2.36466e-18	Stromal
Prkcg	1.34502e-22	0.336412	0.167	0.003	2.55017e-18	Stromal
Mxra7	1.37152e-22	0.413945	0.167	0.003	2.60041e-18	Stromal
Wdfy3	1.37152e-22	0.332262	0.167	0.003	2.60041e-18	Stromal
Gpx7	1.45416e-22	0.294003	0.167	0.003	2.75708e-18	Stromal
Phldb2	1.51196e-22	0.309953	0.167	0.003	2.86668e-18	Stromal
Tmed11	2.42226e-22	0.696001	0.333	0.012	4.5926e-18	Stromal
Cd635	4.20867e-22	1.898	1	0.132	7.97964e-18	Stromal
Cul9	8.10604e-22	0.512716	0.25	0.007	1.5369e-17	Stromal
Ick	8.52741e-22	0.516991	0.25	0.007	1.6168e-17	Stromal
Igsf31	9.08472e-22	0.589987	0.25	0.007	1.72246e-17	Stromal
A530041M06Rik	1.07081e-21	0.494684	0.25	0.007	2.03025e-17	Stromal
Ldb2	1.99215e-21	0.515324	0.167	0.003	3.77712e-17	Stromal
Hlx	2.14457e-21	0.465092	0.167	0.003	4.0661e-17	Stromal
Eng	2.52316e-21	0.592528	0.333	0.013	4.78392e-17	Stromal
Csf11	2.55715e-21	0.595927	0.25	0.007	4.84836e-17	Stromal
Spry4	2.62577e-21	0.312088	0.167	0.003	4.97846e-17	Stromal
App2	4.50381e-21	1.16258	0.667	0.052	8.53923e-17	Stromal
Lifr	6.89293e-21	0.548419	0.333	0.013	1.3069e-16	Stromal
Crtap	8.60714e-21	0.498485	0.25	0.008	1.63191e-16	Stromal
Tgm2	1.29539e-20	0.408671	0.25	0.008	2.45607e-16	Stromal
Icam11	1.37605e-20	1.59114	0.667	0.056	2.60899e-16	Stromal
Plat	2.2249e-20	0.52908	0.167	0.003	4.2184e-16	Stromal
Tgfbr3	2.30024e-20	0.818343	0.583	0.04	4.36125e-16	Stromal
Atp8b1	2.74339e-20	0.366073	0.167	0.003	5.20146e-16	Stromal
Ece1	3.02458e-20	0.732564	0.5	0.03	5.73459e-16	Stromal
Angptl41	3.20907e-20	0.316333	0.167	0.003	6.08439e-16	Stromal
Snai1	3.32272e-20	0.315504	0.167	0.003	6.29987e-16	Stromal
Slc1a31	3.58258e-20	0.432972	0.25	0.008	6.79258e-16	Stromal
Plvap	4.75973e-20	0.296686	0.333	0.014	9.02445e-16	Stromal
Tmem176a3	1.0983e-19	1.6093	0.833	0.087	2.08237e-15	Stromal
Gng11	1.28709e-19	0.361938	0.25	0.008	2.44032e-15	Stromal
Arc1	1.68552e-19	0.945894	0.25	0.008	3.19574e-15	Stromal
Tns2	2.50678e-19	0.413201	0.167	0.004	4.75285e-15	Stromal
Tmem204	2.90939e-19	0.296115	0.167	0.004	5.51621e-15	Stromal
Gm26802	2.95789e-19	0.316553	0.167	0.004	5.60816e-15	Stromal
Kdelc2	2.95789e-19	0.262653	0.167	0.004	5.60816e-15	Stromal
Nfia1	4.63996e-19	0.688568	0.417	0.023	8.79737e-15	Stromal
Nfic	4.87755e-19	0.94303	0.5	0.033	9.24783e-15	Stromal
Arhgef12	5.50738e-19	0.932127	0.5	0.033	1.0442e-14	Stromal
Igfbp3	6.4553e-19	0.999372	0.25	0.008	1.22392e-14	Stromal
Dlg5	6.81826e-19	0.4647	0.25	0.008	1.29274e-14	Stromal
Hbegf1	6.94822e-19	0.785659	0.333	0.015	1.31738e-14	Stromal
Cstb	8.57778e-19	1.43134	0.917	0.112	1.62635e-14	Stromal
Ctsl4	1.03999e-18	2.0954	1	0.164	1.97182e-14	Stromal
Gadd45b	1.15732e-18	1.98954	1	0.15	2.19428e-14	Stromal
Serpine21	1.5682e-18	0.539369	0.25	0.009	2.97331e-14	Stromal
Igfbp4	1.8705e-18	2.09154	1	0.159	3.54646e-14	Stromal
S1pr2	1.91711e-18	0.411597	0.167	0.004	3.63484e-14	Stromal
Dmwd	1.96301e-18	0.487755	0.25	0.009	3.72187e-14	Stromal
Gstm21	2.24116e-18	0.50958	0.333	0.015	4.24923e-14	Stromal
Calu1	2.34116e-18	1.02336	0.667	0.059	4.43883e-14	Stromal
Klf91	2.87313e-18	0.964929	0.667	0.058	5.44745e-14	Stromal
Slc44a1	2.91389e-18	0.596226	0.417	0.024	5.52473e-14	Stromal
Camk1	3.24609e-18	0.838788	0.417	0.024	6.15458e-14	Stromal
Itm2a	5.96525e-18	1.2267	0.583	0.048	1.13101e-13	Stromal
Sepp11	6.22782e-18	1.508	0.917	0.128	1.18079e-13	Stromal
Errfi12	6.55344e-18	1.56737	0.833	0.099	1.24253e-13	Stromal
Sntb2	6.84773e-18	0.992419	0.5	0.035	1.29833e-13	Stromal
Mical2	1.01814e-17	0.50714	0.167	0.004	1.9304e-13	Stromal
Fndc3b1	1.14703e-17	0.529011	0.333	0.016	2.17476e-13	Stromal
Adm1	1.20165e-17	0.669407	0.167	0.004	2.27834e-13	Stromal
Thra1	1.23172e-17	0.763915	0.5	0.035	2.33535e-13	Stromal
Nipa1	1.23836e-17	0.404031	0.167	0.004	2.34794e-13	Stromal
Adcy9	1.3966e-17	0.342665	0.167	0.004	2.64796e-13	Stromal
Macrod2	1.48304e-17	0.313219	0.167	0.004	2.81185e-13	Stromal
Ksr1	1.63801e-17	0.656106	0.25	0.009	3.10567e-13	Stromal
Pbx12	2.32037e-17	0.694959	0.333	0.016	4.39942e-13	Stromal
Parva	3.0281e-17	0.634763	0.25	0.009	5.74128e-13	Stromal
Sema4c	3.11925e-17	0.67381	0.25	0.009	5.91411e-13	Stromal
Cxcl10	3.77264e-17	2.07274	0.333	0.017	7.15293e-13	Stromal
Timp2	5.54847e-17	1.84479	0.833	0.117	1.05199e-12	Stromal
Klf4	5.67419e-17	2.7158	0.917	0.157	1.07583e-12	Stromal
Ptrf	6.02109e-17	0.900026	0.25	0.01	1.1416e-12	Stromal
Mt15	6.25641e-17	2.26349	1	0.175	1.18622e-12	Stromal
Lsmem1	6.5203e-17	0.544584	0.167	0.004	1.23625e-12	Stromal
Pnp	7.97963e-17	1.60688	0.917	0.131	1.51294e-12	Stromal
Lpp	7.98976e-17	0.838407	0.583	0.049	1.51486e-12	Stromal
Camk2n11	8.08842e-17	0.310042	0.167	0.004	1.53356e-12	Stromal
Tcf7l2	8.86623e-17	0.530102	0.25	0.01	1.68104e-12	Stromal
Eya2	9.67007e-17	0.462461	0.25	0.01	1.83344e-12	Stromal
Rab3a	1.06477e-16	0.45818	0.25	0.01	2.0188e-12	Stromal
Nrg21	1.07506e-16	0.479224	0.25	0.01	2.03832e-12	Stromal
Spry2	1.38008e-16	0.414628	0.25	0.01	2.61662e-12	Stromal
Btd	1.44721e-16	0.684491	0.333	0.017	2.74392e-12	Stromal
Ptov1	1.69107e-16	0.824327	0.583	0.051	3.20627e-12	Stromal
S100a16	1.83191e-16	0.717378	0.417	0.027	3.47331e-12	Stromal
Hes11	2.51732e-16	0.968669	0.5	0.038	4.77284e-12	Stromal
Cnn32	2.92574e-16	0.983978	0.667	0.066	5.54721e-12	Stromal
Gem	3.06154e-16	1.53873	0.75	0.089	5.80469e-12	Stromal
Itgb8	3.48143e-16	0.344655	0.167	0.004	6.60079e-12	Stromal
Tnfrsf1a2	4.81033e-16	1.09078	0.583	0.054	9.12038e-12	Stromal
Tspan4	6.19537e-16	0.484064	0.25	0.01	1.17464e-11	Stromal
B4gat1	6.36724e-16	0.536347	0.25	0.01	1.20723e-11	Stromal
Nfat5	9.1328e-16	1.04399	0.917	0.123	1.73158e-11	Stromal
Plekhg2	9.36559e-16	0.622301	0.5	0.038	1.77572e-11	Stromal
Sdc1	9.67346e-16	0.38064	0.25	0.01	1.83409e-11	Stromal
Plpp1	1.09809e-15	0.398715	0.25	0.01	2.08198e-11	Stromal
Ncoa7	1.24351e-15	0.696397	0.5	0.039	2.3577e-11	Stromal
Cxcl16	1.25435e-15	0.396828	0.417	0.027	2.37824e-11	Stromal
Adh1	1.28248e-15	0.616736	0.167	0.005	2.43158e-11	Stromal
Nhsl1	1.31685e-15	0.340334	0.167	0.005	2.49675e-11	Stromal
Hacd41	1.42551e-15	0.392792	0.167	0.005	2.70276e-11	Stromal
Slc22a17	1.46365e-15	0.28329	0.167	0.005	2.77508e-11	Stromal
Csgalnact1	1.4831e-15	0.267889	0.167	0.005	2.81196e-11	Stromal
Eva1b	1.60066e-15	0.879957	0.583	0.053	3.03485e-11	Stromal
Wsb11	1.76268e-15	1.39513	0.917	0.14	3.34203e-11	Stromal
Stk35	1.94809e-15	0.380506	0.25	0.01	3.69358e-11	Stromal
Anxa2	2.15e-15	1.13382	0.667	0.069	4.0764e-11	Stromal
Gm44423	4.21141e-15	0.369015	0.25	0.011	7.98483e-11	Stromal
Gm170561	4.46263e-15	0.906612	0.5	0.04	8.46114e-11	Stromal
Id41	4.73448e-15	0.474009	0.167	0.005	8.97657e-11	Stromal
Mageh1	4.91851e-15	0.352487	0.167	0.005	9.3255e-11	Stromal
Fzd41	6.18015e-15	0.281973	0.167	0.005	1.17176e-10	Stromal
Tns11	6.18491e-15	0.377695	0.25	0.011	1.17266e-10	Stromal
Tsen34	7.01588e-15	0.622397	0.417	0.029	1.33021e-10	Stromal
Tnfaip2	7.03331e-15	0.4022	0.25	0.011	1.33352e-10	Stromal
Plin21	8.53094e-15	0.642447	0.417	0.029	1.61747e-10	Stromal
Rras1	9.15152e-15	0.779904	0.5	0.042	1.73513e-10	Stromal
Laptm4a2	1.08596e-14	1.86064	1	0.231	2.05898e-10	Stromal
Tpm21	1.81635e-14	0.291707	0.167	0.005	3.44379e-10	Stromal
Spon1	1.85516e-14	0.920711	0.25	0.011	3.51738e-10	Stromal
Gm43387	1.86126e-14	0.363937	0.167	0.005	3.52894e-10	Stromal
Gaa	1.95839e-14	0.665037	0.417	0.03	3.71311e-10	Stromal
Rab7b	2.04011e-14	0.414798	0.25	0.011	3.86804e-10	Stromal
Fosb3	2.84637e-14	2.77442	1	0.259	5.39671e-10	Stromal
Zfp361	3.55058e-14	2.56921	0.917	0.171	6.7319e-10	Stromal
Myd881	3.58481e-14	0.853548	0.5	0.044	6.79679e-10	Stromal
Npdc15	3.62245e-14	0.833194	0.583	0.059	6.86816e-10	Stromal
Glt8d1	3.97291e-14	0.629212	0.25	0.011	7.53264e-10	Stromal
Wdr91	4.09216e-14	0.800143	0.417	0.031	7.75873e-10	Stromal
Lysmd2	4.19848e-14	0.569482	0.417	0.03	7.96032e-10	Stromal
Qpct	4.26539e-14	0.424679	0.25	0.011	8.08718e-10	Stromal
Lamc1	4.46124e-14	0.598985	0.417	0.03	8.45852e-10	Stromal
Mme1	5.06295e-14	0.271152	0.167	0.005	9.59935e-10	Stromal
Gbp8	5.24526e-14	0.392918	0.167	0.005	9.94501e-10	Stromal
Jam3	6.18502e-14	0.377711	0.167	0.005	1.17268e-09	Stromal
Gm452051	6.18502e-14	0.308325	0.167	0.005	1.17268e-09	Stromal
Zfp7031	6.3483e-14	0.677383	0.5	0.043	1.20364e-09	Stromal
Il15ra	6.91633e-14	0.581163	0.25	0.012	1.31134e-09	Stromal
Apbb2	7.25242e-14	0.625972	0.25	0.012	1.37506e-09	Stromal
Kctd12	7.4867e-14	1.01246	0.75	0.098	1.41948e-09	Stromal
Tnfrsf12a2	1.21611e-13	1.15747	0.417	0.033	2.30574e-09	Stromal
Bcs1l	1.29875e-13	0.498294	0.25	0.012	2.46243e-09	Stromal
Ptgfrn	1.34594e-13	0.650604	0.167	0.005	2.55189e-09	Stromal
Socs3	1.41072e-13	2.05803	0.833	0.145	2.67472e-09	Stromal
Amotl2	1.42484e-13	0.500854	0.167	0.005	2.70149e-09	Stromal
Ptprg1	1.63322e-13	0.361491	0.167	0.005	3.09659e-09	Stromal
Tnpo2	1.64318e-13	0.627076	0.333	0.021	3.11547e-09	Stromal
Ncstn	3.02403e-13	0.507389	0.333	0.021	5.73356e-09	Stromal
Comt1	3.61504e-13	0.777182	0.417	0.033	6.85411e-09	Stromal
Olfml3	3.623e-13	0.529112	0.167	0.006	6.8692e-09	Stromal
Nbl11	3.66312e-13	0.50158	0.167	0.006	6.94528e-09	Stromal
Zcchc3	4.04444e-13	0.392446	0.167	0.006	7.66826e-09	Stromal
Cd812	4.24072e-13	1.62383	1	0.232	8.04041e-09	Stromal
Sgsm2	4.34954e-13	0.388909	0.25	0.012	8.24672e-09	Stromal
Fbxl18	4.41593e-13	0.322232	0.167	0.006	8.37261e-09	Stromal
Tmem107	4.61405e-13	0.306481	0.167	0.006	8.74823e-09	Stromal
Sox93	4.73799e-13	0.782829	0.333	0.022	8.98323e-09	Stromal
Mzt2	4.76037e-13	0.595771	0.333	0.022	9.02565e-09	Stromal
Ppp6r2	4.874e-13	0.272537	0.167	0.006	9.24109e-09	Stromal
Aldh21	5.25864e-13	1.1567	0.917	0.158	9.97039e-09	Stromal
Nr4a11	5.82522e-13	1.69396	0.75	0.12	1.10446e-08	Stromal
Tax1bp3	6.14324e-13	0.688172	0.417	0.034	1.16476e-08	Stromal
Irf1	9.27557e-13	1.64048	0.917	0.182	1.75865e-08	Stromal
Tmem176b3	9.49566e-13	1.59557	0.667	0.088	1.80038e-08	Stromal
Cttn1	1.04006e-12	0.26998	0.167	0.006	1.97195e-08	Stromal
Ntrk23	1.09915e-12	0.858309	0.5	0.051	2.08398e-08	Stromal
Tbc1d24	1.15658e-12	0.333013	0.167	0.006	2.19288e-08	Stromal
Ltbr	1.1686e-12	0.425113	0.25	0.013	2.21567e-08	Stromal
Tceal83	1.22739e-12	1.40519	0.417	0.036	2.32713e-08	Stromal
Gm42876	1.25894e-12	0.288036	0.167	0.006	2.38696e-08	Stromal
Hsd11b1	1.28771e-12	0.774344	0.583	0.063	2.4415e-08	Stromal
Ogfrl1	1.93263e-12	0.448717	0.333	0.023	3.66427e-08	Stromal
Basp1	2.00845e-12	1.05977	0.5	0.049	3.80803e-08	Stromal
Tmem110	2.09538e-12	0.428091	0.25	0.013	3.97283e-08	Stromal
Mob3c	2.10205e-12	0.836823	0.333	0.023	3.98549e-08	Stromal
Lrpap1	2.10755e-12	0.76525	0.667	0.083	3.99592e-08	Stromal
Zbtb20	2.12692e-12	1.48099	1	0.23	4.03263e-08	Stromal
Mir99ahg1	2.16116e-12	0.717349	0.167	0.006	4.09756e-08	Stromal
Slc16a2	2.18358e-12	0.502926	0.167	0.006	4.14006e-08	Stromal
Jag11	2.20622e-12	0.52496	0.167	0.006	4.183e-08	Stromal
Zfp704	2.2291e-12	0.461543	0.167	0.006	4.22637e-08	Stromal
Midn1	2.38061e-12	1.38279	0.583	0.071	4.51363e-08	Stromal
Zfp5031	2.49659e-12	0.361097	0.167	0.006	4.73354e-08	Stromal
Adat1	2.57485e-12	0.389573	0.167	0.006	4.88192e-08	Stromal
Il15	2.76694e-12	0.315298	0.167	0.006	5.24611e-08	Stromal
Trim21	3.21416e-12	0.349649	0.25	0.013	6.09405e-08	Stromal
Hspa1b3	3.41677e-12	2.17497	0.75	0.122	6.4782e-08	Stromal
P2rx7	4.54894e-12	0.426514	0.25	0.013	8.62479e-08	Stromal
Dcun1d4	4.63577e-12	0.719721	0.25	0.014	8.78941e-08	Stromal
Maff1	5.25045e-12	1.19871	0.667	0.092	9.95485e-08	Stromal
Slc25a29	5.45688e-12	0.508412	0.25	0.014	1.03462e-07	Stromal
Gm43445	5.51805e-12	0.40023	0.167	0.006	1.04622e-07	Stromal
Prnp1	5.56125e-12	0.911306	0.333	0.024	1.05441e-07	Stromal
Tmtc3	6.15755e-12	0.337941	0.167	0.006	1.16747e-07	Stromal
Frmd6	6.3446e-12	0.597113	0.333	0.024	1.20294e-07	Stromal
Thbd	6.40766e-12	0.298501	0.167	0.006	1.21489e-07	Stromal
Ltbp3	6.64259e-12	0.713004	0.25	0.014	1.25944e-07	Stromal
Ahnak	7.26962e-12	1.43339	0.917	0.176	1.37832e-07	Stromal
Zfhx3	9.65945e-12	0.456624	0.25	0.014	1.83143e-07	Stromal
Cyp2d22	1.25828e-11	0.39419	0.167	0.006	2.3857e-07	Stromal
Stc1	1.29531e-11	0.337274	0.167	0.006	2.4559e-07	Stromal
Ptpdc1	1.34634e-11	0.304167	0.167	0.006	2.55266e-07	Stromal
P4hb3	1.39871e-11	0.762537	0.833	0.133	2.65196e-07	Stromal
Cdkn1c1	1.40015e-11	0.465261	0.25	0.014	2.65469e-07	Stromal
Atf34	1.40663e-11	2.14147	0.833	0.183	2.66698e-07	Stromal
Rfng	1.428e-11	0.438543	0.25	0.014	2.7075e-07	Stromal
Anxa5	1.53433e-11	1.4189	0.833	0.156	2.90909e-07	Stromal
Sowahc	1.57385e-11	0.531027	0.333	0.025	2.98401e-07	Stromal
Fos2	1.60501e-11	3.02847	1	0.349	3.04309e-07	Stromal
Trib11	2.06564e-11	0.922442	0.5	0.055	3.91646e-07	Stromal
Hspb82	2.37819e-11	0.398623	0.167	0.007	4.50905e-07	Stromal
Tmem159	2.40067e-11	0.347415	0.167	0.007	4.55166e-07	Stromal
Slc41a3	2.46935e-11	0.405964	0.167	0.007	4.68188e-07	Stromal
Mfge81	3.41408e-11	0.72856	0.333	0.026	6.47309e-07	Stromal
Slc38a21	3.96591e-11	1.28796	0.917	0.201	7.51937e-07	Stromal
H2-Q7	4.14143e-11	0.677105	0.417	0.039	7.85216e-07	Stromal
Hic2	4.18381e-11	0.4549	0.167	0.007	7.93251e-07	Stromal
Pear1	4.39687e-11	0.443436	0.25	0.015	8.33646e-07	Stromal
Lgals1	4.42896e-11	1.4215	0.917	0.201	8.39731e-07	Stromal
Ptpn12	4.80985e-11	0.722073	0.333	0.026	9.11947e-07	Stromal
Trim471	4.84351e-11	0.394582	0.167	0.007	9.18329e-07	Stromal
Gm13889	4.84637e-11	1.14624	0.25	0.015	9.18872e-07	Stromal
1700029J07Rik	5.45351e-11	0.327998	0.167	0.007	1.03399e-06	Stromal
Arl6	5.60462e-11	0.265301	0.167	0.007	1.06264e-06	Stromal
Chpf1	5.80085e-11	0.447997	0.25	0.015	1.09984e-06	Stromal
Hspa1a3	6.01529e-11	2.13455	0.75	0.134	1.1405e-06	Stromal
Mrps61	6.50821e-11	0.848333	0.5	0.057	1.23396e-06	Stromal
Lamp21	6.51102e-11	1.2376	0.667	0.11	1.23449e-06	Stromal
Gm12216	7.28665e-11	0.473936	0.417	0.038	1.38155e-06	Stromal
Vim	7.47588e-11	1.86582	1	0.359	1.41743e-06	Stromal
Ints6	8.00739e-11	0.766043	0.333	0.027	1.5182e-06	Stromal
Slc25a25	8.21551e-11	0.612612	0.417	0.04	1.55766e-06	Stromal
1700027J19Rik1	8.61079e-11	0.265644	0.167	0.007	1.63261e-06	Stromal
Tulp3	8.84373e-11	0.494443	0.167	0.007	1.67677e-06	Stromal
Naaa	9.5308e-11	0.329371	0.25	0.015	1.80704e-06	Stromal
Ampd2	1.12371e-10	0.283154	0.167	0.007	2.13056e-06	Stromal
Wdr13	1.21552e-10	0.506288	0.25	0.015	2.30462e-06	Stromal
Tmem184c	1.28003e-10	0.438155	0.333	0.026	2.42694e-06	Stromal
Ift27	1.31572e-10	0.61863	0.417	0.04	2.4946e-06	Stromal
Myo101	1.49409e-10	0.360786	0.25	0.015	2.83279e-06	Stromal
Ctsb	1.56113e-10	1.19696	0.833	0.175	2.9599e-06	Stromal
Rnf144a	1.63418e-10	0.451197	0.167	0.007	3.09841e-06	Stromal
Lmna3	1.64803e-10	1.29988	0.833	0.162	3.12466e-06	Stromal
Dnajb41	1.78972e-10	1.01623	0.5	0.06	3.39331e-06	Stromal
Umad1	1.92575e-10	0.270619	0.167	0.007	3.65123e-06	Stromal
Purg	2.01057e-10	0.327965	0.167	0.007	3.81204e-06	Stromal
Gm146362	2.62281e-10	0.748833	0.167	0.007	4.97285e-06	Stromal
Clic41	2.72383e-10	0.972706	0.583	0.078	5.16438e-06	Stromal
Tmbim1	2.74011e-10	0.576601	0.25	0.016	5.19524e-06	Stromal
Sgk1	2.76624e-10	0.700214	0.667	0.094	5.24479e-06	Stromal
Dusp22	2.90842e-10	0.618668	0.25	0.016	5.51436e-06	Stromal
Sgcb1	2.90994e-10	0.370978	0.25	0.016	5.51725e-06	Stromal
Cnrip1	2.94392e-10	0.357355	0.25	0.016	5.58168e-06	Stromal
Agrn1	3.00202e-10	0.438588	0.167	0.007	5.69182e-06	Stromal
Epb41l2	3.0178e-10	0.659531	0.417	0.042	5.72174e-06	Stromal
4933407K13Rik	3.10489e-10	0.391958	0.167	0.007	5.88686e-06	Stromal
Neat11	3.32707e-10	1.9014	1	0.32	6.30813e-06	Stromal
Cks1b	3.37891e-10	0.580666	0.333	0.028	6.40641e-06	Stromal
Bcar1	3.46355e-10	0.280369	0.167	0.007	6.56689e-06	Stromal
1110051M20Rik	3.58183e-10	0.304443	0.167	0.007	6.79114e-06	Stromal
Il18	3.64243e-10	0.26442	0.167	0.007	6.90606e-06	Stromal
Kdm6bos	3.76764e-10	0.453802	0.25	0.016	7.14344e-06	Stromal
Smad3	4.22471e-10	0.612563	0.333	0.028	8.01006e-06	Stromal
Ryk1	4.37038e-10	0.636776	0.25	0.017	8.28623e-06	Stromal
Ifi204	4.46997e-10	0.780386	0.417	0.044	8.47507e-06	Stromal
Arhgap29	4.90014e-10	0.538278	0.25	0.016	9.29067e-06	Stromal
Sptbn1	4.9102e-10	0.9559	0.917	0.195	9.30974e-06	Stromal
Phlda14	5.11281e-10	1.537	0.833	0.191	9.69389e-06	Stromal
Tcf4	6.65547e-10	0.828613	0.667	0.1	1.26188e-05	Stromal
Adcy6	7.96518e-10	0.398898	0.167	0.008	1.5102e-05	Stromal
Fbxw8	7.97686e-10	0.464198	0.25	0.017	1.51241e-05	Stromal
Qk	8.23044e-10	0.899892	0.75	0.129	1.56049e-05	Stromal
Jun1	8.2493e-10	2.19625	1	0.444	1.56407e-05	Stromal
Rhob	8.55316e-10	0.906813	0.833	0.161	1.62168e-05	Stromal
Akap1	9.12803e-10	0.386661	0.167	0.008	1.73067e-05	Stromal
Sema6d	9.50048e-10	0.385936	0.167	0.008	1.80129e-05	Stromal
Nampt	9.53718e-10	0.694764	0.5	0.062	1.80825e-05	Stromal
Coq8b1	1.02894e-09	0.473672	0.25	0.017	1.95087e-05	Stromal
Cdc42bpg	1.04558e-09	0.281427	0.167	0.008	1.98243e-05	Stromal
Slc38a10	1.06432e-09	0.66588	0.5	0.062	2.01795e-05	Stromal
Tspan3	1.14202e-09	0.679675	0.417	0.045	2.16528e-05	Stromal
P3h4	1.32939e-09	0.35926	0.167	0.008	2.52052e-05	Stromal
Erf	1.3401e-09	0.722047	0.333	0.03	2.54083e-05	Stromal
Luzp1	1.37658e-09	0.746916	0.333	0.03	2.61e-05	Stromal
Plk31	1.40024e-09	0.680634	0.417	0.045	2.65485e-05	Stromal
Bfar	1.64174e-09	0.612032	0.417	0.045	3.11274e-05	Stromal
Rxra	1.65441e-09	0.271784	0.167	0.008	3.13677e-05	Stromal
Wls	1.69769e-09	0.464133	0.333	0.03	3.21882e-05	Stromal
Xdh1	1.72009e-09	0.325932	0.167	0.008	3.26129e-05	Stromal
Ptpn9	1.72542e-09	0.368044	0.25	0.017	3.2714e-05	Stromal
Osbpl5	1.81633e-09	0.274875	0.167	0.008	3.44375e-05	Stromal
Hpse	2.25311e-09	0.297051	0.25	0.017	4.27189e-05	Stromal
Nfkbiz	2.2678e-09	1.46852	0.667	0.126	4.29975e-05	Stromal
Nckap1	2.34436e-09	0.663894	0.25	0.018	4.4449e-05	Stromal
Ccnl1	2.56416e-09	1.39204	1	0.371	4.86164e-05	Stromal
Id1	2.68286e-09	0.393343	0.167	0.008	5.0867e-05	Stromal
Cdkn1a1	2.82101e-09	0.872765	0.583	0.086	5.34864e-05	Stromal
Snhg181	2.91117e-09	0.661275	0.333	0.032	5.51957e-05	Stromal
RP23-264J18.1	2.93887e-09	0.29999	0.167	0.008	5.57209e-05	Stromal
Morf4l2	3.10892e-09	1.0071	0.833	0.166	5.89452e-05	Stromal
Csad	3.26866e-09	0.707129	0.25	0.018	6.19738e-05	Stromal
Dtnbp1	3.54412e-09	0.657643	0.5	0.065	6.71964e-05	Stromal
Rrbp12	3.59556e-09	1.28846	0.917	0.25	6.81718e-05	Stromal
Antxr2	3.76413e-09	0.495268	0.5	0.062	7.13679e-05	Stromal
Socs23	4.01434e-09	0.634332	0.333	0.032	7.61119e-05	Stromal
Tiparp	4.02643e-09	0.817032	0.667	0.107	7.63412e-05	Stromal
Usp46	4.04129e-09	0.346015	0.167	0.008	7.66229e-05	Stromal
Cst3	4.43629e-09	1.32964	1	0.447	8.41121e-05	Stromal
Sumf1	4.64469e-09	0.449733	0.25	0.018	8.80633e-05	Stromal
Trio	4.7476e-09	0.513332	0.25	0.018	9.00144e-05	Stromal
Kdm6b	5.38804e-09	1.06452	0.917	0.22	0.000102157	Stromal
Runx2	5.62796e-09	0.631938	0.333	0.032	0.000106706	Stromal
Sass6	5.64063e-09	0.565213	0.167	0.009	0.000106946	Stromal
Lamp1	5.6764e-09	1.00413	1	0.274	0.000107624	Stromal
Trim32	6.06668e-09	0.357573	0.167	0.009	0.000115024	Stromal
Rock2	6.19686e-09	0.789852	0.583	0.089	0.000117493	Stromal
Slx4	6.24573e-09	0.37878	0.167	0.009	0.000118419	Stromal
Pianp	6.31595e-09	0.502185	0.333	0.032	0.00011975	Stromal
Slc30a4	6.32027e-09	0.344071	0.25	0.018	0.000119832	Stromal
Prdx41	7.02943e-09	0.920384	0.5	0.07	0.000133278	Stromal
Asah1	8.28255e-09	0.516341	0.333	0.032	0.000157037	Stromal
Axl	8.69841e-09	0.510359	0.167	0.009	0.000164922	Stromal
Rnf19b	9.38442e-09	0.868243	0.583	0.091	0.000177929	Stromal
Tsc22d12	9.70503e-09	0.774749	0.417	0.05	0.000184007	Stromal
Emp21	9.95678e-09	0.283217	0.167	0.009	0.000188781	Stromal
Ube2e2	1.03694e-08	0.498769	0.25	0.019	0.000196603	Stromal
Maged12	1.12547e-08	0.738024	0.333	0.034	0.000213389	Stromal
Rap2b	1.20438e-08	0.677768	0.417	0.05	0.000228351	Stromal
Acbd4	1.39423e-08	0.405039	0.25	0.019	0.000264346	Stromal
Gm6222	1.41209e-08	0.387226	0.167	0.009	0.000267733	Stromal
9930104L06Rik	1.42195e-08	0.325646	0.167	0.009	0.000269601	Stromal
Baiap2	1.51225e-08	0.929783	0.5	0.074	0.000286724	Stromal
Rtn4	1.6687e-08	1.31014	0.833	0.21	0.000316386	Stromal
Pard31	1.92097e-08	0.359947	0.167	0.009	0.000364216	Stromal
Itgav	2.15882e-08	0.472783	0.417	0.05	0.000409312	Stromal
Ndrg1	2.20727e-08	0.54645	0.333	0.034	0.000418499	Stromal
Wbp51	2.47557e-08	0.924885	0.75	0.16	0.000469368	Stromal
Bmpr2	2.64101e-08	0.446736	0.25	0.02	0.000500736	Stromal
Cyp4v3	2.87212e-08	0.393449	0.167	0.009	0.000544554	Stromal
Kremen1	2.89609e-08	0.404087	0.25	0.02	0.000549099	Stromal
Dab2ip	3.00934e-08	0.34037	0.167	0.009	0.000570571	Stromal
Jrkl	3.55331e-08	0.265522	0.167	0.009	0.000673707	Stromal
Rbms2	3.81094e-08	0.549307	0.417	0.052	0.000722554	Stromal
Fam43a	3.92142e-08	0.758373	0.417	0.053	0.000743501	Stromal
Gm38043	4.05554e-08	0.375147	0.25	0.02	0.00076893	Stromal
[truncated: 4,885 more rows]

## Sheet: PG IR unsupervised
Supplemental Table S1. Gene lists, related to Figure 1
List of cluster-defining genes in IR sample determined with SEURAT using FindAllMarkers function and adjusted p-value of 0.05 as measure of significance.
*Cluster numbers correspond to Figure S1 A
Gene	p_val	avg_logFC	pct.1	pct.2	p_val_adj	cluster*
Cd79a	0	2.94349	0.988	0.035	0	0
Cd74	0	2.66788	1	0.208	0	0
Ebf1	0	2.51582	0.911	0.026	0	0
H2-Ab1	0	2.45951	0.99	0.082	0	0
H2-Aa	0	2.39249	0.994	0.102	0	0
Mef2c	0	2.21826	0.863	0.051	0	0
H2-Eb1	0	2.1963	0.989	0.118	0	0
Cd79b	0	2.07115	0.72	0.027	0	0
Ms4a1	0	1.97723	0.718	0.018	0	0
Fcmr	0	1.91783	0.664	0.014	0	0
Ighd	0	1.88779	0.642	0.017	0	0
Bank1	0	1.83099	0.667	0.016	0	0
Napsa	0	1.74498	0.697	0.039	0	0
Cd83	0	1.71931	0.687	0.061	0	0
Ifi30	0	1.65358	0.748	0.084	0	0
Tnfrsf13c	0	1.4874	0.497	0.013	0	0
H2-DMa	0	1.44871	0.657	0.065	0	0
H2-DMb2	0	1.43903	0.551	0.02	0	0
Cd86	0	1.42282	0.509	0.036	0	0
Fcer2a	0	1.34858	0.382	0.005	0	0
Scd1	0	1.33118	0.433	0.017	0	0
Cybb	0	1.26737	0.483	0.029	0	0
Fcrla	0	1.17686	0.401	0.013	0	0
Iglc2	0	1.171	0.532	0.031	0	0
H2-Ob	0	1.14716	0.406	0.01	0	0
Cd19	0	1.10526	0.379	0.008	0	0
Ighm	0	1.05301	0.888	0.193	0	0
Igkc	0	1.03573	0.975	0.145	0	0
Mzb1	3.52693e-301	1.13614	0.465	0.032	6.68705e-297	0
Rel	5.68688e-285	1.47465	0.713	0.167	1.07823e-280	0
Pax5	9.36423e-276	1.01056	0.303	0.003	1.77546e-271	0
H2-Oa	5.58629e-262	1.22051	0.473	0.053	1.05916e-257	0
Siglecg	2.02958e-251	0.999653	0.306	0.008	3.84808e-247	0
Stap1	5.89873e-250	1.36555	0.495	0.067	1.1184e-245	0
H3f3a	1.78077e-249	0.975919	0.989	0.857	3.37634e-245	0
Plac8	1.13295e-246	1.56484	0.607	0.125	2.14808e-242	0
Cd37	1.11462e-237	1.25643	0.774	0.273	2.11331e-233	0
Lyn	6.83126e-230	1.03644	0.375	0.031	1.29521e-225	0
Blk	2.49459e-225	0.876782	0.299	0.012	4.72974e-221	0
A530032D15Rik	1.83535e-220	0.888756	0.283	0.01	3.47982e-216	0
Syk	3.42265e-219	0.95514	0.329	0.021	6.48934e-215	0
Plek	3.06865e-218	1.12365	0.456	0.064	5.81816e-214	0
Cd72	4.03664e-214	1.0921	0.435	0.059	7.65347e-210	0
Cr2	5.63388e-212	0.816978	0.236	0.003	1.06818e-207	0
B3gnt5	9.9135e-211	0.890711	0.289	0.014	1.8796e-206	0
Blnk	2.87933e-204	0.920152	0.318	0.022	5.45921e-200	0
Pkig	9.70892e-203	0.954526	0.367	0.038	1.84081e-198	0
Gm45153	5.96194e-198	1.2328	0.46	0.077	1.13038e-193	0
Myo1e	2.87584e-197	0.9182	0.305	0.021	5.45259e-193	0
Gm43603	1.00503e-195	0.828888	0.22	0.003	1.90553e-191	0
Ly6d	1.04445e-190	1.01075	0.258	0.011	1.98028e-186	0
Iglc3	4.74481e-181	0.874768	0.292	0.021	8.99615e-177	0
Irf8	8.50391e-181	0.89883	0.465	0.081	1.61234e-176	0
Pou2af1	2.75769e-177	0.878252	0.265	0.016	5.22858e-173	0
Tcf4	6.72957e-177	0.909208	0.375	0.048	1.27593e-172	0
Fcrl1	1.3598e-174	0.687032	0.214	0.005	2.57818e-170	0
Unc93b1	3.52629e-174	0.823163	0.357	0.044	6.68585e-170	0
Snn	7.77753e-174	0.808087	0.259	0.016	1.47462e-169	0
Hvcn1	7.80471e-171	1.02295	0.351	0.046	1.47977e-166	0
Ankrd33b	1.82967e-163	0.819376	0.241	0.014	3.46906e-159	0
Nsf	2.66792e-163	0.95654	0.406	0.072	5.05837e-159	0
H2-Ea-ps	4.39468e-161	0.695056	0.24	0.014	8.33232e-157	0
Cxcr5	8.00297e-160	0.727648	0.228	0.012	1.51736e-155	0
Inpp5d	4.68316e-159	0.919849	0.397	0.071	8.87927e-155	0
Trim7	1.41309e-153	0.671614	0.194	0.006	2.67922e-149	0
Dmxl1	8.14924e-153	1.12223	0.407	0.082	1.5451e-148	0
H2-DMb1	9.96333e-153	0.77402	0.285	0.028	1.88905e-148	0
Serp1	1.36987e-148	0.950861	0.743	0.358	2.59728e-144	0
Ncf2	6.1155e-148	0.721247	0.236	0.017	1.1595e-143	0
Hs3st1	1.28515e-146	0.748298	0.192	0.007	2.43665e-142	0
Cyp4f18	3.36788e-143	0.701405	0.192	0.008	6.3855e-139	0
Serpinb1a	2.05589e-140	0.882535	0.271	0.029	3.89796e-136	0
Ctsh	5.92423e-139	0.775968	0.472	0.117	1.12323e-134	0
Vpreb3	7.57132e-139	0.689888	0.172	0.004	1.43552e-134	0
Cd180	8.38458e-138	0.717622	0.19	0.009	1.58972e-133	0
Sub1	3.45847e-137	0.827648	0.912	0.69	6.55726e-133	0
Tgfb1	7.39758e-135	0.963889	0.544	0.174	1.40258e-130	0
A530040E14Rik	8.96921e-135	0.617656	0.197	0.011	1.70056e-130	0
Fam43a	6.55198e-132	0.76548	0.228	0.02	1.24226e-127	0
Rasgrp3	3.2438e-131	0.590779	0.184	0.009	6.15025e-127	0
Sp140	3.2981e-130	0.805234	0.36	0.07	6.25319e-126	0
Fth1.1	1.31779e-127	0.646027	0.992	0.96	2.49853e-123	0
Wdfy4	1.97433e-126	0.564978	0.185	0.01	3.74333e-122	0
Ly6e	2.55866e-125	0.920974	0.498	0.152	4.85122e-121	0
Ly86	4.38895e-125	0.63172	0.229	0.022	8.32145e-121	0
Spi1	6.67177e-125	0.660719	0.256	0.03	1.26497e-120	0
Dok3	3.28138e-124	0.568595	0.169	0.007	6.22149e-120	0
Pxk	2.45186e-122	0.842598	0.318	0.057	4.64872e-118	0
Ccr6	3.40192e-121	0.654746	0.198	0.015	6.45004e-117	0
Ppp1r16b	1.59924e-119	0.904903	0.503	0.164	3.03215e-115	0
Swap70	2.77629e-119	0.772324	0.268	0.037	5.26385e-115	0
Cd22	1.35719e-118	0.547651	0.158	0.006	2.57324e-114	0
Kras	7.59343e-116	0.894716	0.558	0.211	1.43971e-111	0
Coq8a	3.6725e-114	0.71749	0.247	0.033	6.96306e-110	0
Apitd1	1.10838e-113	0.598749	0.169	0.01	2.10149e-109	0
Pou2f2	1.17419e-111	0.884829	0.348	0.076	2.22626e-107	0
Pold4	2.75163e-111	0.894029	0.448	0.141	5.21709e-107	0
Dusp2	1.40716e-109	0.975522	0.523	0.19	2.66797e-105	0
Bcar3	4.49142e-109	0.4789	0.157	0.008	8.51572e-105	0
Cerk	5.77891e-108	0.659698	0.252	0.037	1.09568e-103	0
Odc1	1.88989e-107	0.933235	0.652	0.303	3.58323e-103	0
Lrrk2	4.61549e-107	0.492646	0.133	0.004	8.75098e-103	0
Litaf	5.77024e-107	0.793705	0.436	0.13	1.09404e-102	0
H3f3b	1.12925e-103	0.590869	1	0.944	2.14105e-99	0
Ezr	4.47268e-102	0.865865	0.707	0.383	8.4802e-98	0
Spib	6.22284e-102	0.471794	0.166	0.012	1.17985e-97	0
Bfsp2	9.34737e-99	0.436117	0.128	0.004	1.77226e-94	0
Gm42870	1.68961e-97	0.466568	0.115	0.002	3.2035e-93	0
Cd52	1.34091e-96	0.676897	0.896	0.633	2.54237e-92	0
Gm20513	4.78477e-96	0.456566	0.134	0.006	9.07193e-92	0
Arhgap24	6.97284e-96	0.462139	0.127	0.005	1.32205e-91	0
Iglc1	4.91736e-95	0.974144	0.176	0.017	9.32331e-91	0
Capg	3.01699e-94	0.692876	0.487	0.17	5.72021e-90	0
Pkib	1.86719e-93	0.580778	0.162	0.014	3.54019e-89	0
Fcgr2b	2.59801e-93	0.467584	0.138	0.008	4.92582e-89	0
Gdi2	2.95716e-93	0.831003	0.669	0.388	5.60678e-89	0
Lat2	3.32687e-93	0.542081	0.175	0.018	6.30774e-89	0
Txndc16	2.35048e-92	0.63213	0.196	0.025	4.45651e-88	0
Snx8	4.53329e-90	0.478118	0.143	0.01	8.59512e-86	0
Lmo2	1.32241e-89	0.639082	0.216	0.033	2.50728e-85	0
A930011G23Rik	5.3241e-89	0.60148	0.179	0.02	1.00945e-84	0
Plekha2	5.61205e-88	0.723084	0.336	0.091	1.06404e-83	0
Aldh2	1.09294e-87	0.682357	0.382	0.116	2.07222e-83	0
Mif4gd	2.39117e-87	0.653742	0.317	0.079	4.53367e-83	0
RP23-106I21.6	1.34503e-86	0.508823	0.131	0.008	2.55017e-82	0
Plcg2	1.69089e-86	0.44375	0.142	0.01	3.20594e-82	0
A630001G21Rik	6.21879e-86	0.53845	0.163	0.017	1.17908e-81	0
Cd24a	2.11863e-85	0.765793	0.448	0.164	4.01692e-81	0
Bmp2k	5.6686e-84	0.603912	0.226	0.04	1.07477e-79	0
Sdc4	2.36976e-82	0.750973	0.288	0.07	4.49307e-78	0
Snx9	3.67295e-82	0.548922	0.182	0.025	6.96391e-78	0
Nr4a1	5.11383e-82	0.744693	0.315	0.084	9.69583e-78	0
Foxp1	1.75976e-81	0.673821	0.774	0.488	3.33651e-77	0
Ralgps2	2.388e-81	0.736679	0.312	0.084	4.52764e-77	0
Gm6377	3.76265e-81	0.381721	0.106	0.004	7.13398e-77	0
Nuak2	3.88044e-79	0.529417	0.15	0.015	7.35732e-75	0
Serinc3	7.91293e-78	0.69775	0.527	0.24	1.50029e-73	0
Zfp318	1.12249e-77	0.643089	0.208	0.036	2.12824e-73	0
Bcl11a	4.85891e-77	0.440208	0.133	0.011	9.21249e-73	0
Bri3	1.02854e-76	0.738008	0.523	0.243	1.95012e-72	0
Btk	1.40794e-76	0.329821	0.102	0.004	2.66945e-72	0
Blvrb	3.05937e-76	0.581137	0.258	0.059	5.80057e-72	0
Ctsz	5.08631e-76	0.529856	0.409	0.144	9.64364e-72	0
Cd40	5.8222e-76	0.389326	0.13	0.01	1.10389e-71	0
Cxxc5	2.08851e-75	0.545967	0.194	0.032	3.95982e-71	0
Snx5	4.30906e-75	0.695138	0.439	0.176	8.16997e-71	0
Ptp4a3	2.66447e-74	0.67766	0.384	0.135	5.05184e-70	0
Snx30	1.20163e-73	0.510855	0.16	0.021	2.2783e-69	0
Baz2b	1.40706e-73	0.587323	0.282	0.073	2.66778e-69	0
Tmsb4x	4.38142e-72	0.252579	1	0.988	8.30717e-68	0
Smc5	7.28594e-70	0.637231	0.222	0.048	1.38141e-65	0
Pten	1.82066e-69	0.698188	0.414	0.168	3.45197e-65	0
Prkcb	2.717e-69	0.606216	0.291	0.082	5.15143e-65	0
Snx29	3.14071e-69	0.508712	0.156	0.021	5.95478e-65	0
Tmem108	2.57585e-67	0.528268	0.119	0.01	4.88382e-63	0
Lyl1	3.80949e-67	0.375415	0.104	0.007	7.2228e-63	0
Gpd2	7.02857e-67	0.604272	0.234	0.055	1.33262e-62	0
Ikzf3	8.95326e-66	0.571037	0.242	0.059	1.69754e-61	0
Spag9	8.43294e-65	0.675744	0.373	0.142	1.59889e-60	0
Irf5	2.1605e-63	0.432017	0.15	0.022	4.09631e-59	0
Fau	5.11661e-63	0.314099	0.995	0.945	9.70109e-59	0
Syngr2	1.10374e-62	0.656496	0.304	0.098	2.09268e-58	0
Camk2d	1.95792e-62	0.689011	0.385	0.154	3.71222e-58	0
Srgn	3.05043e-62	0.427728	0.951	0.712	5.78362e-58	0
Eif2ak3	9.84922e-61	0.56851	0.212	0.05	1.86741e-56	0
Iqgap1	9.87421e-61	0.609771	0.661	0.406	1.87215e-56	0
Cxcr4	2.51819e-60	0.638375	0.349	0.128	4.7745e-56	0
Ptma	3.48978e-60	0.423415	0.952	0.844	6.61662e-56	0
Malat1	4.25751e-60	0.296524	0.996	0.873	8.07225e-56	0
Ctss	7.3766e-60	0.40284	0.525	0.254	1.3986e-55	0
Ehd1	1.11526e-59	0.54965	0.328	0.116	2.11454e-55	0
Rhoa	5.79891e-59	0.509393	0.803	0.593	1.09947e-54	0
Dennd4a	8.85005e-59	0.572354	0.312	0.107	1.67797e-54	0
Gm38365	2.6248e-58	0.49887	0.158	0.028	4.97662e-54	0
Smim14	3.84736e-58	0.644973	0.489	0.254	7.29459e-54	0
Ptprj	7.15895e-58	0.411968	0.124	0.015	1.35734e-53	0
Plekho1	1.30537e-57	0.475778	0.186	0.039	2.47499e-53	0
mt-Cytb	3.74282e-57	0.288624	0.999	0.942	7.09639e-53	0
Trim25	1.48342e-55	0.51627	0.176	0.037	2.81257e-51	0
Ppp3ca	1.51975e-55	0.576362	0.307	0.108	2.88145e-51	0
Heg1	2.4423e-54	0.454655	0.156	0.029	4.6306e-50	0
Chst10	2.50728e-54	0.430009	0.109	0.012	4.75381e-50	0
Smap2	3.94067e-54	0.647927	0.437	0.212	7.47151e-50	0
Stk17b	1.37547e-53	0.513486	0.806	0.559	2.6079e-49	0
C130026I21Rik	1.68186e-53	0.424936	0.112	0.013	3.1888e-49	0
Irf4	2.15881e-53	0.389726	0.116	0.015	4.09311e-49	0
Ccdc50	2.80874e-53	0.494473	0.222	0.06	5.32537e-49	0
Kctd12	6.03262e-53	0.548147	0.242	0.072	1.14378e-48	0
Plekhm3	1.54373e-52	0.429819	0.157	0.031	2.92691e-48	0
Ier5	2.26917e-52	0.556848	0.546	0.302	4.30234e-48	0
Atf4	2.71886e-52	0.57686	0.631	0.413	5.15496e-48	0
Tcf12	1.12404e-51	0.628795	0.396	0.179	2.13119e-47	0
Xist	1.14168e-51	0.445376	0.85	0.632	2.16463e-47	0
Marcks	1.38383e-51	0.377054	0.193	0.045	2.62375e-47	0
Cdv3	2.63082e-51	0.619231	0.504	0.276	4.98803e-47	0
Dgkd	4.0306e-51	0.518139	0.263	0.087	7.64202e-47	0
Man1a	1.25082e-50	0.61444	0.343	0.143	2.37155e-46	0
Rilpl2	1.33013e-50	0.6477	0.288	0.103	2.52193e-46	0
Lmbrd1	1.40607e-50	0.538446	0.256	0.084	2.6659e-46	0
Sorl1	1.48489e-50	0.602191	0.256	0.085	2.81535e-46	0
Trp53i11	1.78708e-50	0.498372	0.178	0.042	3.38831e-46	0
Irs2	2.58394e-50	0.659351	0.331	0.135	4.89916e-46	0
Slc12a6	3.84442e-50	0.435828	0.148	0.028	7.28902e-46	0
Smc6	8.91037e-50	0.730285	0.413	0.198	1.68941e-45	0
Cd38	1.3572e-49	0.335472	0.103	0.012	2.57324e-45	0
Rnf216	1.48428e-49	0.420585	0.161	0.034	2.8142e-45	0
Mast4	1.50015e-49	0.5871	0.209	0.058	2.84428e-45	0
Eif1	3.07428e-49	0.299877	0.995	0.932	5.82883e-45	0
Gm11737	4.72183e-49	0.419949	0.118	0.018	8.95259e-45	0
Fbxo11	4.80124e-49	0.513146	0.22	0.064	9.10316e-45	0
Grb2	1.13578e-48	0.506808	0.431	0.21	2.15344e-44	0
Cytip	2.31633e-48	0.488481	0.739	0.516	4.39176e-44	0
Iqsec1	6.907e-48	0.476976	0.166	0.038	1.30957e-43	0
Plaur	1.65941e-47	0.562872	0.281	0.103	3.14625e-43	0
Actb	2.16271e-47	0.271032	0.998	0.962	4.1005e-43	0
Rbm3	5.29428e-47	0.364047	0.915	0.771	1.0038e-42	0
Lamb3	5.59035e-47	0.58043	0.216	0.065	1.05993e-42	0
Zfp36l1	5.63475e-47	0.495841	0.568	0.329	1.06835e-42	0
Abca1	5.96155e-47	0.397713	0.119	0.019	1.13031e-42	0
Fgfr1op	2.86156e-46	0.433655	0.158	0.036	5.42552e-42	0
Cyba	5.7253e-46	0.481977	0.676	0.453	1.08552e-41	0
Stt3b	6.05747e-46	0.57593	0.427	0.214	1.1485e-41	0
Gga2	8.00738e-46	0.371561	0.131	0.024	1.5182e-41	0
Crlf2	1.19394e-45	0.543079	0.307	0.122	2.2637e-41	0
Lcp1	2.70886e-45	0.527202	0.552	0.33	5.13599e-41	0
Csnk1g3	3.57668e-45	0.564915	0.316	0.131	6.78139e-41	0
Lrmp	7.52594e-45	0.507827	0.204	0.06	1.42692e-40	0
Ms4a4c	8.78382e-45	0.563114	0.182	0.049	1.66541e-40	0
Stk38l	1.08794e-43	0.42208	0.139	0.029	2.06273e-39	0
Ncl	2.7557e-43	0.510034	0.792	0.611	5.2248e-39	0
Tpd52	3.13882e-43	0.483113	0.304	0.124	5.95121e-39	0
Ago2	6.64064e-43	0.593362	0.426	0.222	1.25906e-38	0
Tmed5	1.02265e-42	0.541679	0.385	0.188	1.93895e-38	0
Ublcp1	1.49947e-42	0.419588	0.18	0.049	2.84299e-38	0
Acadl	2.12205e-42	0.457128	0.222	0.073	4.02341e-38	0
Ttpal	7.74978e-42	0.423587	0.151	0.036	1.46936e-37	0
Baz1a	7.98279e-41	0.499863	0.3	0.125	1.51354e-36	0
Marcksl1	2.44605e-40	0.396324	0.239	0.082	4.63771e-36	0
mt-Nd1	9.2222e-40	0.286521	0.983	0.883	1.74853e-35	0
Antxr2	1.10602e-39	0.412476	0.163	0.044	2.09702e-35	0
Fmnl3	2.17899e-39	0.374489	0.124	0.025	4.13137e-35	0
Phc2	2.91474e-39	0.461655	0.263	0.102	5.52635e-35	0
Sh2b3	4.15295e-39	0.375631	0.138	0.032	7.87399e-35	0
Gripap1	5.72424e-39	0.464496	0.211	0.071	1.08532e-34	0
Ybx1	5.78415e-39	0.396023	0.78	0.624	1.09668e-34	0
Ptpn6	6.71868e-39	0.563021	0.329	0.151	1.27386e-34	0
Cd81	6.77715e-39	0.329002	0.403	0.2	1.28495e-34	0
Nfkbid	1.08339e-38	0.438876	0.174	0.049	2.05412e-34	0
Bin1	1.15716e-38	0.49784	0.329	0.151	2.19397e-34	0
Lgmn	1.89229e-38	0.312841	0.16	0.041	3.58778e-34	0
Gpr171	5.04817e-37	0.576665	0.264	0.108	9.57133e-33	0
Immp2l	6.86933e-37	0.283474	0.102	0.018	1.30242e-32	0
Ncf1	7.09756e-37	0.330524	0.125	0.027	1.3457e-32	0
Myc	9.48906e-37	0.446333	0.15	0.04	1.79912e-32	0
mt-Nd2	9.95196e-37	0.253606	0.994	0.908	1.88689e-32	0
Nfatc3	1.37188e-36	0.512667	0.271	0.113	2.60108e-32	0
Cyth1	1.83467e-36	0.502985	0.234	0.089	3.47854e-32	0
Erp29	1.96038e-36	0.511368	0.423	0.24	3.71688e-32	0
Ppm1g	3.34841e-34	0.521815	0.364	0.192	6.34858e-30	0
Snx2	5.26061e-34	0.42962	0.236	0.093	9.97413e-30	0
Fchsd2	8.18631e-34	0.525711	0.198	0.071	1.55213e-29	0
Zfp106	8.78851e-34	0.485672	0.227	0.089	1.6663e-29	0
Nrros	9.16328e-34	0.33386	0.102	0.02	1.73736e-29	0
Arpc3	1.12726e-33	0.359296	0.822	0.645	2.13729e-29	0
Xylt1	1.56487e-33	0.313392	0.124	0.029	2.96699e-29	0
Rftn1	4.03019e-33	0.415387	0.259	0.108	7.64125e-29	0
Ero1lb	1.11773e-32	0.409865	0.143	0.04	2.11922e-28	0
Parp1	1.64819e-32	0.448669	0.191	0.067	3.12498e-28	0
Eml4	1.64945e-32	0.455288	0.223	0.088	3.12736e-28	0
A430027C01Rik	4.98564e-32	0.402197	0.162	0.051	9.45276e-28	0
Kdm6b	6.73664e-32	0.462923	0.365	0.193	1.27727e-27	0
Jarid2	8.96953e-32	0.483474	0.317	0.156	1.70062e-27	0
Itga4	9.32365e-32	0.40219	0.233	0.092	1.76776e-27	0
Stat4	3.81931e-31	0.515061	0.309	0.152	7.24141e-27	0
Hip1r	6.29818e-31	0.390916	0.182	0.064	1.19414e-26	0
Sp100	8.14081e-31	0.458819	0.403	0.229	1.5435e-26	0
Cd55	1.0632e-30	0.558335	0.312	0.157	2.01582e-26	0
Dad1	1.58758e-30	0.413977	0.604	0.45	3.01005e-26	0
Sh3bgrl3	2.0782e-30	0.358137	0.685	0.505	3.94027e-26	0
Gla	2.37446e-30	0.365391	0.126	0.034	4.50197e-26	0
Got1	2.819e-30	0.4581	0.425	0.253	5.34482e-26	0
Ddx6	3.76228e-30	0.462376	0.443	0.271	7.13329e-26	0
Tsc22d3	4.37392e-30	0.425522	0.629	0.439	8.29295e-26	0
Ubap2l	6.04049e-30	0.416581	0.364	0.196	1.14528e-25	0
Fam111a	1.04111e-29	0.320076	0.108	0.026	1.97395e-25	0
Hpgds	1.04876e-29	0.319227	0.106	0.024	1.98845e-25	0
Birc3	1.08679e-29	0.429102	0.233	0.099	2.06056e-25	0
Map4k1	1.29411e-29	0.298693	0.122	0.032	2.45363e-25	0
C920009B18Rik	1.96888e-29	0.447351	0.294	0.141	3.73299e-25	0
Scaf11	2.77596e-29	0.436916	0.355	0.194	5.26322e-25	0
Tnfrsf13b	2.85046e-29	0.279973	0.113	0.028	5.40447e-25	0
Arpc5	3.97837e-29	0.401595	0.531	0.357	7.543e-25	0
S100a11	4.68698e-29	0.419253	0.342	0.181	8.88652e-25	0
Fam49b	9.25111e-29	0.417504	0.453	0.282	1.75401e-24	0
Nrbp1	1.56932e-28	0.414997	0.28	0.135	2.97543e-24	0
Ifngr2	1.77826e-28	0.474024	0.293	0.144	3.37158e-24	0
Jund	3.17925e-28	0.337587	0.957	0.876	6.02787e-24	0
Eif2s2	6.04831e-28	0.420087	0.471	0.307	1.14676e-23	0
Atp6v0d1	8.18964e-28	0.394203	0.253	0.116	1.55276e-23	0
Luc7l2	8.65668e-28	0.374086	0.645	0.481	1.64131e-23	0
Adgre5	9.41247e-28	0.498921	0.336	0.184	1.7846e-23	0
D930015E06Rik	1.63012e-27	0.422243	0.224	0.098	3.09071e-23	0
Gadd45a	2.01457e-27	0.400066	0.158	0.054	3.81963e-23	0
Gpr137b-ps	2.37951e-27	0.288973	0.108	0.027	4.51155e-23	0
Ptk2b	2.69995e-27	0.384614	0.242	0.109	5.1191e-23	0
Cars	4.29235e-27	0.364003	0.162	0.057	8.13829e-23	0
Clic1	4.63037e-27	0.348107	0.6	0.427	8.77918e-23	0
Gpbp1	6.37855e-27	0.453413	0.48	0.32	1.20937e-22	0
Celf2	8.74371e-27	0.471871	0.492	0.327	1.65781e-22	0
Fam134b	8.98357e-27	0.47548	0.348	0.195	1.70328e-22	0
Malt1	1.01715e-26	0.435915	0.204	0.085	1.92851e-22	0
Nfkbie	1.78644e-26	0.303346	0.133	0.041	3.38709e-22	0
Herpud1	1.91276e-26	0.395014	0.395	0.235	3.6266e-22	0
Otulin	1.95872e-26	0.435597	0.247	0.116	3.71373e-22	0
Ptpn1	2.19031e-26	0.389034	0.394	0.233	4.15283e-22	0
Snap23	2.37492e-26	0.369116	0.161	0.058	4.50284e-22	0
Fuca1	3.074e-26	0.451625	0.259	0.128	5.82831e-22	0
Mpc1	5.67124e-26	0.367559	0.432	0.275	1.07527e-21	0
Lpgat1	1.12526e-25	0.294351	0.118	0.034	2.1335e-21	0
Bcl2l11	1.16629e-25	0.490958	0.325	0.181	2.21128e-21	0
Fam117b	1.38054e-25	0.409313	0.235	0.108	2.61751e-21	0
Neil1	2.47426e-25	0.296593	0.112	0.031	4.6912e-21	0
Ctsc	3.48823e-25	0.406053	0.292	0.153	6.61368e-21	0
Notch2	3.53976e-25	0.322448	0.13	0.041	6.71138e-21	0
Nap1l1	4.16308e-25	0.423404	0.317	0.175	7.89321e-21	0
Hsp90b1	4.38857e-25	0.420681	0.514	0.365	8.32073e-21	0
Sh3glb1	8.31892e-25	0.40972	0.447	0.294	1.57727e-20	0
Id3	9.61537e-25	0.287022	0.149	0.051	1.82307e-20	0
Laptm5	1.12267e-24	0.325186	0.684	0.527	2.12858e-20	0
Anp32b	1.88905e-24	0.409357	0.546	0.392	3.58164e-20	0
Wnk1	1.97364e-24	0.401151	0.508	0.338	3.74202e-20	0
Nfatc1	3.4544e-24	0.426631	0.215	0.097	6.54954e-20	0
B9d2	3.87327e-24	0.317648	0.134	0.045	7.34372e-20	0
Crem	9.84951e-24	0.413982	0.483	0.32	1.86747e-19	0
Gm26740	1.08115e-23	0.317477	0.547	0.375	2.04986e-19	0
mt-Nd5	1.11122e-23	0.289666	0.752	0.6	2.10688e-19	0
Hnrnpk	1.53953e-23	0.321198	0.647	0.496	2.91896e-19	0
Zfp706	2.42842e-23	0.385989	0.395	0.249	4.60429e-19	0
St8sia4	3.95954e-23	0.420753	0.28	0.145	7.50728e-19	0
Hcls1	4.57024e-23	0.374592	0.298	0.163	8.66517e-19	0
Bach2	4.92125e-23	0.39691	0.236	0.114	9.33069e-19	0
Stx7	5.09153e-23	0.281041	0.158	0.06	9.65354e-19	0
Msn	6.41768e-23	0.299339	0.684	0.527	1.21679e-18	0
Dnase2a	6.5322e-23	0.262192	0.106	0.031	1.2385e-18	0
Gabarap	6.63679e-23	0.315259	0.619	0.504	1.25834e-18	0
Myo1c	7.22614e-23	0.312503	0.121	0.039	1.37008e-18	0
Ggct	9.91064e-23	0.301745	0.113	0.035	1.87906e-18	0
Gm16152	1.00007e-22	0.292356	0.109	0.033	1.89614e-18	0
Slc16a6	1.03225e-22	0.397896	0.179	0.075	1.95715e-18	0
Tank	1.15923e-22	0.334933	0.209	0.094	2.1979e-18	0
Smg1	1.41301e-22	0.396061	0.255	0.129	2.67908e-18	0
Sp110	1.5402e-22	0.363612	0.206	0.093	2.92022e-18	0
Fam69a	1.59494e-22	0.38094	0.168	0.068	3.024e-18	0
Yeats4	2.40159e-22	0.369445	0.318	0.18	4.55341e-18	0
Arpc1b	3.36049e-22	0.275448	0.705	0.556	6.37149e-18	0
Kmt2e	3.88463e-22	0.387312	0.528	0.378	7.36526e-18	0
Nfkb1	4.90416e-22	0.338967	0.403	0.253	9.29828e-18	0
Cse1l	5.14954e-22	0.310148	0.137	0.049	9.76353e-18	0
Gns	8.47806e-22	0.254671	0.121	0.04	1.60744e-17	0
Psma1	8.69801e-22	0.381777	0.397	0.255	1.64914e-17	0
Cd69	9.97314e-22	0.368756	0.469	0.306	1.89091e-17	0
Pgap1	1.14531e-21	0.325945	0.11	0.034	2.17151e-17	0
Set	1.55166e-21	0.393547	0.525	0.391	2.94195e-17	0
Anapc15	1.96246e-21	0.335226	0.15	0.058	3.72083e-17	0
Mirt1	2.00358e-21	0.333171	0.128	0.045	3.79878e-17	0
Gm44164	2.25797e-21	0.39617	0.182	0.08	4.28111e-17	0
Hmgn2	2.7457e-21	0.33433	0.191	0.084	5.20586e-17	0
Arhgdia	3.05706e-21	0.337131	0.504	0.357	5.79619e-17	0
Hmgb1	3.14692e-21	0.35134	0.499	0.349	5.96655e-17	0
Cdc42	3.50399e-21	0.275888	0.705	0.558	6.64357e-17	0
Mphosph10	5.78455e-21	0.345353	0.255	0.132	1.09675e-16	0
Gm20696	9.22228e-21	0.323548	0.16	0.065	1.74854e-16	0
Arhgap25	1.05807e-20	0.345298	0.152	0.061	2.0061e-16	0
Coro1a	1.2346e-20	0.251346	0.836	0.675	2.3408e-16	0
Egln2	1.27897e-20	0.330216	0.216	0.105	2.42493e-16	0
Alkbh1	1.30701e-20	0.391815	0.271	0.148	2.47809e-16	0
Ppdpf	1.56221e-20	0.329871	0.196	0.089	2.96195e-16	0
Capzb	1.76738e-20	0.310678	0.495	0.351	3.35096e-16	0
Map3k1	1.80605e-20	0.348284	0.336	0.202	3.42428e-16	0
Tm6sf1	2.17768e-20	0.280001	0.131	0.048	4.12889e-16	0
Gch1	2.68071e-20	0.377661	0.202	0.096	5.08264e-16	0
Gem	3.36107e-20	0.284996	0.174	0.075	6.37259e-16	0
Pgls	4.72114e-20	0.316078	0.453	0.319	8.95128e-16	0
Ehd4	5.182e-20	0.278384	0.164	0.07	9.82507e-16	0
Ier2	1.44316e-19	0.30595	0.606	0.464	2.73624e-15	0
Vars	1.62037e-19	0.323827	0.204	0.099	3.07222e-15	0
Gm28438	2.16519e-19	0.322175	0.633	0.515	4.1052e-15	0
Sypl	3.2261e-19	0.327835	0.174	0.079	6.11669e-15	0
Srsf9	3.50066e-19	0.305754	0.228	0.117	6.63726e-15	0
Rbm25	4.74703e-19	0.297099	0.541	0.4	9.00036e-15	0
Treml2	4.92236e-19	0.305291	0.108	0.037	9.33279e-15	0
Snx20	9.47406e-19	0.358034	0.235	0.123	1.79628e-14	0
Nedd9	9.78721e-19	0.320312	0.169	0.076	1.85565e-14	0
Abhd17b	1.13996e-18	0.325141	0.184	0.086	2.16137e-14	0
Gpcpd1	1.59218e-18	0.326657	0.223	0.115	3.01876e-14	0
Scpep1	1.76067e-18	0.263664	0.104	0.035	3.33822e-14	0
Lztfl1	2.08098e-18	0.318992	0.144	0.06	3.94554e-14	0
Hilpda	2.18929e-18	0.322815	0.166	0.074	4.15089e-14	0
Ghitm	2.28188e-18	0.396734	0.323	0.2	4.32645e-14	0
Arf6	2.29509e-18	0.371403	0.328	0.204	4.35149e-14	0
Hmgn1	2.68765e-18	0.34509	0.469	0.341	5.09579e-14	0
Capza2	2.74154e-18	0.327966	0.468	0.336	5.19796e-14	0
Cisd2	4.70398e-18	0.307851	0.359	0.228	8.91875e-14	0
Sipa1	5.28369e-18	0.311534	0.158	0.07	1.00179e-13	0
Fam107b	5.81298e-18	0.322768	0.525	0.384	1.10214e-13	0
Fnbp1	6.18144e-18	0.316848	0.256	0.141	1.172e-13	0
Ifnar1	6.20825e-18	0.396717	0.275	0.161	1.17708e-13	0
Mafk	6.69485e-18	0.35624	0.156	0.07	1.26934e-13	0
Cnbp	7.53466e-18	0.267975	0.721	0.616	1.42857e-13	0
Filip1l	7.65516e-18	0.394731	0.188	0.092	1.45142e-13	0
Atp6v0e	8.00081e-18	0.314548	0.535	0.411	1.51695e-13	0
Uchl3	8.86538e-18	0.337802	0.209	0.107	1.68088e-13	0
Cenpa	1.19864e-17	0.343119	0.333	0.203	2.27263e-13	0
Tmod3	1.24923e-17	0.395722	0.239	0.133	2.36854e-13	0
Nme1	1.70936e-17	0.353455	0.461	0.345	3.24095e-13	0
Dazap2	2.57036e-17	0.308858	0.421	0.291	4.87339e-13	0
Hnrnpdl	2.65378e-17	0.317353	0.467	0.338	5.03158e-13	0
Itpr1	3.9611e-17	0.291812	0.155	0.07	7.51024e-13	0
Pqbp1	4.09071e-17	0.277264	0.18	0.086	7.75599e-13	0
Ncf4	4.89026e-17	0.314224	0.209	0.108	9.27193e-13	0
Cdt1	5.47001e-17	0.2537	0.107	0.039	1.03711e-12	0
Actr3	5.95444e-17	0.281781	0.484	0.35	1.12896e-12	0
Actr2	7.2078e-17	0.323924	0.365	0.238	1.3666e-12	0
N4bp2	7.45868e-17	0.256391	0.119	0.046	1.41417e-12	0
Ddx54	8.31637e-17	0.316947	0.228	0.124	1.57678e-12	0
Thrap3	8.57712e-17	0.302765	0.371	0.242	1.62622e-12	0
D10Wsu102e	8.89896e-17	0.296778	0.13	0.053	1.68724e-12	0
Zbtb7a	9.19145e-17	0.358692	0.204	0.106	1.7427e-12	0
Tgif1	9.7482e-17	0.300768	0.331	0.208	1.84826e-12	0
Sik1	1.09528e-16	0.346962	0.318	0.197	2.07664e-12	0
Snrnp25	1.32292e-16	0.277268	0.13	0.054	2.50825e-12	0
Emd	1.70824e-16	0.373479	0.298	0.185	3.23882e-12	0
Coq2	2.02051e-16	0.28521	0.131	0.055	3.83089e-12	0
BE692007	2.02506e-16	0.321443	0.228	0.122	3.83951e-12	0
Rabep2	2.14742e-16	0.280263	0.122	0.049	4.07152e-12	0
Ppp1r11	2.21578e-16	0.301192	0.343	0.223	4.20112e-12	0
Tfam	2.6841e-16	0.373895	0.191	0.097	5.08905e-12	0
Siah2	3.74819e-16	0.308586	0.2	0.103	7.10656e-12	0
Uvrag	5.11806e-16	0.307111	0.188	0.095	9.70384e-12	0
Map2k1	6.42545e-16	0.255866	0.108	0.041	1.21827e-11	0
Kpna1	7.98434e-16	0.332279	0.246	0.143	1.51383e-11	0
Scamp2	8.61567e-16	0.278267	0.19	0.097	1.63353e-11	0
Dtx1	9.3183e-16	0.280244	0.158	0.074	1.76675e-11	0
1110059E24Rik	1.01615e-15	0.267281	0.127	0.053	1.92662e-11	0
Ilf3	1.1451e-15	0.301093	0.126	0.053	2.17112e-11	0
Aff4	1.2179e-15	0.308474	0.286	0.173	2.30914e-11	0
Irf2bp2	1.56705e-15	0.362488	0.315	0.2	2.97114e-11	0
Slc7a1	2.26969e-15	0.333258	0.19	0.098	4.30334e-11	0
Rcsd1	4.35181e-15	0.300493	0.192	0.1	8.25104e-11	0
Lrp10	5.27292e-15	0.300677	0.228	0.129	9.99746e-11	0
Sept11	7.44062e-15	0.299777	0.149	0.07	1.41074e-10	0
Cnp	7.5218e-15	0.298723	0.255	0.151	1.42613e-10	0
Ptges3	8.02179e-15	0.300413	0.385	0.267	1.52093e-10	0
Eif5	9.61985e-15	0.278864	0.575	0.461	1.82392e-10	0
Rad23b	1.04925e-14	0.302159	0.182	0.095	1.98938e-10	0
Arhgap17	1.07544e-14	0.34864	0.23	0.133	2.03903e-10	0
Mgat4a	1.14687e-14	0.303262	0.182	0.096	2.17446e-10	0
Mtdh	1.20464e-14	0.318058	0.359	0.246	2.28399e-10	0
Wdr43	1.30046e-14	0.325804	0.242	0.143	2.46567e-10	0
Hnrnpa1	1.30885e-14	0.259378	0.629	0.506	2.48159e-10	0
Sdhaf1	1.42206e-14	0.286485	0.174	0.088	2.69623e-10	0
Jmjd1c	1.50888e-14	0.325655	0.361	0.246	2.86084e-10	0
Rtn3	1.91513e-14	0.327369	0.245	0.147	3.63109e-10	0
Tmem57	1.93128e-14	0.29623	0.161	0.08	3.66171e-10	0
Cmtm7	2.05722e-14	0.264517	0.172	0.087	3.90049e-10	0
Eif5b	2.11698e-14	0.329767	0.366	0.253	4.0138e-10	0
Ier5l	2.42326e-14	0.282042	0.128	0.057	4.59449e-10	0
Il2rg	3.12556e-14	0.274202	0.479	0.353	5.92605e-10	0
Strbp	3.85312e-14	0.28049	0.12	0.052	7.30551e-10	0
Ptprcap	4.00635e-14	0.256259	0.539	0.41	7.59603e-10	0
Atp2b1	4.88911e-14	0.304071	0.324	0.213	9.26976e-10	0
Slc38a1	5.20138e-14	0.30388	0.186	0.1	9.86182e-10	0
Foxn3	5.61064e-14	0.310416	0.203	0.114	1.06378e-09	0
Ptbp3	6.75133e-14	0.294116	0.396	0.281	1.28005e-09	0
Adrbk1	1.03166e-13	0.284078	0.252	0.153	1.95602e-09	0
Atp6v0b	1.12339e-13	0.267488	0.305	0.2	2.12995e-09	0
Pde4b	1.2327e-13	0.251759	0.358	0.241	2.33721e-09	0
Mef2d	1.57654e-13	0.3141	0.275	0.174	2.98912e-09	0
Bcl7c	2.40485e-13	0.250289	0.164	0.085	4.5596e-09	0
Hnrnpd	2.44365e-13	0.291427	0.391	0.282	4.63315e-09	0
Rcc2	2.48228e-13	0.317843	0.238	0.146	4.7064e-09	0
Neu1	2.60305e-13	0.264321	0.132	0.062	4.93538e-09	0
Gm26699	2.77575e-13	0.255054	0.229	0.133	5.26282e-09	0
Tcp1	2.78989e-13	0.299067	0.384	0.28	5.28964e-09	0
BC005624	3.06717e-13	0.283223	0.309	0.205	5.81535e-09	0
Itsn2	3.34041e-13	0.267144	0.158	0.081	6.33342e-09	0
Agpat4	4.82335e-13	0.273779	0.125	0.058	9.14507e-09	0
Nucks1	4.95558e-13	0.269844	0.352	0.244	9.39579e-09	0
Gtpbp4	5.00041e-13	0.30102	0.327	0.224	9.48078e-09	0
Med13	5.14865e-13	0.290622	0.174	0.093	9.76184e-09	0
Arap2	5.56658e-13	0.286293	0.36	0.249	1.05542e-08	0
Cct2	6.5719e-13	0.251437	0.487	0.381	1.24603e-08	0
Ppp1r2	6.94947e-13	0.29479	0.269	0.172	1.31762e-08	0
Pde3b	7.05261e-13	0.348029	0.247	0.154	1.33718e-08	0
Fubp1	7.20088e-13	0.278726	0.363	0.253	1.36529e-08	0
Ranbp1	9.59596e-13	0.321389	0.395	0.295	1.81939e-08	0
Etnk1	1.13525e-12	0.294166	0.232	0.141	2.15244e-08	0
Sf3b3	1.39946e-12	0.279342	0.357	0.25	2.65337e-08	0
Csde1	1.40465e-12	0.285505	0.471	0.365	2.66321e-08	0
Rheb	1.45818e-12	0.273185	0.359	0.254	2.76471e-08	0
Hmgb2	3.20341e-12	0.250951	0.521	0.411	6.07367e-08	0
Pcbp1	3.83709e-12	0.250521	0.448	0.342	7.27512e-08	0
Prkce	3.97752e-12	0.251226	0.108	0.048	7.54138e-08	0
Ddit3	6.92121e-12	0.26826	0.178	0.1	1.31226e-07	0
Wbp2	6.9244e-12	0.286263	0.283	0.19	1.31287e-07	0
Sbno1	7.12494e-12	0.251126	0.299	0.199	1.35089e-07	0
Cct3	7.77759e-12	0.279907	0.387	0.282	1.47463e-07	0
Tubb4b	9.15794e-12	0.323167	0.358	0.258	1.73635e-07	0
Man2b1	1.20295e-11	0.311237	0.222	0.138	2.28079e-07	0
Uba6	1.32423e-11	0.261552	0.112	0.052	2.51074e-07	0
Snrpd1	1.70744e-11	0.269393	0.315	0.222	3.2373e-07	0
Pbdc1	1.97412e-11	0.288534	0.188	0.109	3.74293e-07	0
Tmem243	2.16309e-11	0.288798	0.252	0.163	4.10121e-07	0
Slc38a2	2.37214e-11	0.269387	0.28	0.187	4.49758e-07	0
Cebpb	2.46373e-11	0.292059	0.419	0.329	4.67122e-07	0
Klf4	3.66164e-11	0.297409	0.23	0.144	6.94248e-07	0
Srsf2	4.04904e-11	0.253404	0.509	0.415	7.67698e-07	0
P2ry10	4.8083e-11	0.32851	0.389	0.292	9.11653e-07	0
Rrp1	5.64344e-11	0.255979	0.403	0.308	1.07e-06	0
Cdk13	8.59858e-11	0.278763	0.194	0.117	1.63029e-06	0
P2rx4	1.08764e-10	0.277399	0.199	0.122	2.06216e-06	0
Kcnq1ot1	1.15103e-10	0.339011	0.329	0.234	2.18236e-06	0
Smarca5	1.31451e-10	0.276144	0.375	0.28	2.49231e-06	0
Rhoh	1.32719e-10	0.257172	0.419	0.321	2.51634e-06	0
Rsrc2	2.32454e-10	0.253127	0.401	0.302	4.40732e-06	0
Psmd8	2.5856e-10	0.251254	0.361	0.269	4.90229e-06	0
Hist1h1c	3.39305e-10	0.332934	0.299	0.213	6.43322e-06	0
Rraga	3.54064e-10	0.275029	0.169	0.1	6.71306e-06	0
Eif3a	3.8959e-10	0.262833	0.439	0.349	7.38663e-06	0
Dhx9	5.28959e-10	0.252292	0.28	0.194	1.00291e-05	0
Arhgap30	5.79457e-10	0.25765	0.292	0.2	1.09865e-05	0
Atf7ip	5.9924e-10	0.269487	0.221	0.142	1.13616e-05	0
Pkn1	6.0333e-10	0.270997	0.235	0.155	1.14391e-05	0
Uck2	9.86085e-10	0.264401	0.103	0.051	1.86962e-05	0
Eprs	1.00634e-09	0.259652	0.319	0.234	1.90801e-05	0
Med21	1.44421e-09	0.285217	0.274	0.193	2.73822e-05	0
Ddx21	1.68153e-09	0.285464	0.28	0.198	3.18818e-05	0
Rhob	5.8008e-09	0.285173	0.223	0.151	0.000109983	0
Gar1	9.39393e-09	0.267392	0.16	0.097	0.000178109	0
Arpc5l	1.20204e-08	0.275879	0.251	0.177	0.000227906	0
Tmem55b	1.37177e-08	0.26184	0.168	0.104	0.000260088	0
Tob2	2.14449e-08	0.262427	0.197	0.128	0.000406594	0
Pde7a	3.30738e-08	0.262871	0.216	0.146	0.00062708	0
Zbtb20	1.4701e-06	0.326693	0.283	0.222	0.027873	0
Emb	1.33699e-286	1.17628	0.889	0.35	2.53493e-282	1
Ramp3	9.53659e-265	1.18323	0.616	0.123	1.80814e-260	1
Rplp1	2.22431e-262	0.630114	0.997	0.978	4.21728e-258	1
Lef1	1.19865e-254	1.15563	0.77	0.254	2.27264e-250	1
Cd53	1.00377e-200	0.93058	0.896	0.531	1.90314e-196	1
Vps37b	1.9308e-188	0.79369	0.957	0.598	3.66079e-184	1
Tpt1	1.31463e-182	0.409475	1	0.997	2.49254e-178	1
Satb1	1.9793e-175	0.849982	0.893	0.522	3.75276e-171	1
H2afz	1.65685e-161	0.782223	0.911	0.638	3.14139e-157	1
Rpl12	5.91983e-156	0.484086	0.998	0.953	1.1224e-151	1
Ifngr1	5.52933e-151	0.79305	0.796	0.393	1.04836e-146	1
Rps24	9.34715e-151	0.42828	0.998	0.976	1.77222e-146	1
Cd27	1.20109e-150	0.82153	0.695	0.281	2.27726e-146	1
Crlf3	5.05833e-146	0.880963	0.727	0.344	9.5906e-142	1
Itk	3.00268e-145	0.860009	0.635	0.251	5.69308e-141	1
Dusp10	1.96297e-139	0.786895	0.687	0.289	3.72179e-135	1
Rpl19	1.01183e-132	0.388194	0.998	0.966	1.91844e-128	1
Rplp0	1.40064e-132	0.418647	0.998	0.971	2.65562e-128	1
Zc3hav1	4.99067e-131	0.767147	0.759	0.403	9.46231e-127	1
Epb41	7.22121e-131	0.879831	0.47	0.146	1.36914e-126	1
Rpl8	2.11798e-130	0.397754	0.997	0.969	4.01569e-126	1
Tcp11l2	1.48453e-127	0.80021	0.584	0.228	2.81468e-123	1
Rps16	3.52819e-125	0.422227	0.993	0.948	6.68945e-121	1
Rps3a3	9.37849e-121	0.372624	0.999	0.969	1.77816e-116	1
Fyb	4.3293e-119	0.660757	0.785	0.401	8.20835e-115	1
Rpl9	2.20972e-118	0.373504	0.994	0.966	4.18964e-114	1
Zeb1	1.04933e-115	0.813531	0.553	0.22	1.98954e-111	1
Rps4x	3.10088e-113	0.365942	0.997	0.975	5.87927e-109	1
Fam101b	7.48671e-113	0.873984	0.402	0.118	1.41948e-108	1
Rras2	1.2496e-112	0.795311	0.38	0.107	2.36924e-108	1
Rps29	3.14582e-111	0.391374	0.997	0.945	5.96447e-107	1
Ube2b	1.35875e-110	0.682149	0.759	0.44	2.57618e-106	1
Il7r	1.06433e-109	0.76067	0.686	0.332	2.01796e-105	1
Rps14	5.16218e-107	0.362504	0.997	0.969	9.78748e-103	1
Gramd3	1.58486e-106	0.697871	0.602	0.268	3.00489e-102	1
Rps3	8.71037e-106	0.36357	0.995	0.961	1.65149e-101	1
Rps19	2.77427e-103	0.424896	0.986	0.886	5.26002e-99	1
Atp1b3	2.96826e-101	0.748537	0.625	0.318	5.62783e-97	1
Rps27	1.5892e-99	0.392568	0.996	0.9	3.01313e-95	1
Rps8	3.81704e-98	0.361721	0.992	0.951	7.2371e-94	1
Tmsb10	7.15851e-98	0.459592	0.977	0.763	1.35725e-93	1
Rps20	2.06192e-97	0.371445	0.995	0.952	3.9094e-93	1
Rps21	3.79294e-95	0.388057	0.99	0.91	7.19141e-91	1
Prdx6	1.7335e-94	0.628172	0.81	0.531	3.28671e-90	1
Rpsa	1.06362e-93	0.352514	0.999	0.974	2.01662e-89	1
Prkca	1.62804e-93	0.708766	0.549	0.245	3.08676e-89	1
Rps7	1.75227e-92	0.370587	0.993	0.921	3.32231e-88	1
Rplp2	2.32018e-92	0.395293	0.989	0.89	4.39905e-88	1
Rps5	1.24127e-90	0.348343	0.996	0.956	2.35345e-86	1
Smchd1	2.53535e-88	0.698506	0.575	0.284	4.80703e-84	1
Rpl5	5.94757e-87	0.41369	0.975	0.829	1.12766e-82	1
Rps27a	2.63875e-85	0.332076	0.995	0.95	5.00306e-81	1
Rps23	1.72409e-84	0.345133	0.992	0.934	3.26887e-80	1
Crem1	1.35566e-83	0.574727	0.598	0.28	2.57034e-79	1
Rpl13	1.6687e-83	0.326344	0.994	0.971	3.16385e-79	1
Gpr132	2.40218e-83	0.626706	0.526	0.239	4.55454e-79	1
Ets1	1.78427e-82	0.529611	0.828	0.539	3.38297e-78	1
Rpl18a	2.75034e-82	0.317802	0.993	0.964	5.21465e-78	1
Map1lc3b	9.63396e-80	0.570433	0.752	0.515	1.8266e-75	1
Kif1b	3.75856e-79	0.682674	0.38	0.138	7.12623e-75	1
Tmem64	8.54931e-79	0.723538	0.415	0.162	1.62095e-74	1
Amd1	4.73158e-78	0.684006	0.42	0.171	8.97108e-74	1
S1pr1	6.76361e-78	0.658669	0.55	0.267	1.28238e-73	1
Il4ra	1.11922e-77	0.640209	0.473	0.209	2.12205e-73	1
Eef1b2	2.04003e-77	0.369265	0.985	0.888	3.86791e-73	1
Srsf3	2.48703e-77	0.512525	0.82	0.601	4.71541e-73	1
Rps6	6.46924e-77	0.370868	0.98	0.873	1.22657e-72	1
Rpl23	1.37254e-76	0.309286	0.996	0.97	2.60233e-72	1
Eef1a1	5.84835e-76	0.283235	0.995	0.988	1.10885e-71	1
C230085N15Rik	2.30031e-75	0.568919	0.635	0.336	4.36139e-71	1
Rpl17	5.0786e-75	0.329714	0.989	0.929	9.62903e-71	1
Pja1	2.0935e-74	0.673735	0.352	0.125	3.96928e-70	1
Rack1	2.91901e-74	0.321274	0.992	0.948	5.53445e-70	1
Stat5a	3.08572e-74	0.607	0.319	0.101	5.85053e-70	1
Rps10	3.56788e-74	0.34226	0.987	0.902	6.76469e-70	1
Rps15a	3.672e-74	0.336087	0.992	0.911	6.96212e-70	1
Rpl3	2.28296e-73	0.323301	0.994	0.936	4.32848e-69	1
Rpl18	3.74687e-73	0.33239	0.986	0.916	7.10407e-69	1
Cblb	6.91156e-73	0.645906	0.422	0.177	1.31043e-68	1
Rps9	1.67422e-72	0.304997	0.997	0.955	3.17432e-68	1
Ubb	1.96168e-72	0.322413	0.987	0.936	3.71934e-68	1
Rpl21	2.00455e-71	0.324721	0.987	0.915	3.80062e-67	1
Gm15772	9.74248e-71	0.35035	0.977	0.86	1.84717e-66	1
Ssh2	2.02876e-70	0.61755	0.603	0.335	3.84653e-66	1
Cd3d	2.07125e-69	0.432187	0.785	0.433	3.92708e-65	1
H2-K1	2.88446e-69	0.300265	0.992	0.931	5.46893e-65	1
Rpl35a	3.00086e-68	0.329446	0.982	0.901	5.68962e-64	1
Rps13	7.20561e-68	0.320184	0.991	0.912	1.36618e-63	1
Rpl14	4.46382e-67	0.329273	0.975	0.911	8.46341e-63	1
Rpl30	7.17735e-67	0.341869	0.981	0.872	1.36082e-62	1
Rps18	3.68588e-66	0.337858	0.979	0.886	6.98842e-62	1
Saraf	7.43542e-65	0.588079	0.579	0.333	1.40975e-60	1
Rpl7	4.34239e-64	0.303169	0.988	0.925	8.23318e-60	1
Rgs10	3.07448e-62	0.560544	0.586	0.328	5.82921e-58	1
Ccr7	3.27475e-62	0.375539	0.821	0.525	6.20893e-58	1
Gm10260	3.93934e-62	0.344776	0.968	0.842	7.46899e-58	1
Pde4d	3.29358e-61	0.5372	0.264	0.082	6.24463e-57	1
Rap1b	4.08684e-60	0.504611	0.738	0.516	7.74865e-56	1
Rpl32	2.12621e-59	0.270515	0.997	0.964	4.03129e-55	1
Cd3g	3.71673e-59	0.330725	0.829	0.467	7.04693e-55	1
Igfbp4	5.29427e-58	0.527127	0.323	0.118	1.00379e-53	1
Trbc2	1.02874e-57	0.351982	0.844	0.49	1.95048e-53	1
Sfpq	3.98641e-57	0.498815	0.627	0.384	7.55824e-53	1
Rps28	3.88008e-56	0.369941	0.893	0.707	7.35663e-52	1
Npc2	5.30184e-56	0.416372	0.75	0.502	1.00523e-51	1
5830444F18Rik	6.28742e-55	0.537047	0.531	0.285	1.1921e-50	1
Crbn	9.41498e-55	0.534397	0.473	0.247	1.78508e-50	1
Gtf2i	1.8498e-54	0.57876	0.41	0.196	3.50722e-50	1
Rps15	3.06887e-54	0.333254	0.952	0.819	5.81858e-50	1
Galnt6	7.12953e-54	0.553817	0.286	0.107	1.35176e-49	1
Rps2	8.49243e-54	0.289803	0.974	0.909	1.61017e-49	1
Npm1	1.38924e-53	0.32369	0.935	0.801	2.63399e-49	1
Il21r	1.59486e-53	0.575157	0.349	0.151	3.02386e-49	1
Bzw2	2.37276e-53	0.553674	0.463	0.246	4.49876e-49	1
Jak1	4.28937e-51	0.453643	0.737	0.508	8.13265e-47	1
Rpl11	3.68548e-50	0.257912	0.991	0.944	6.98767e-46	1
Dynll1	7.56215e-50	0.430492	0.681	0.47	1.43378e-45	1
Rpl39	7.79965e-50	0.290557	0.983	0.876	1.47881e-45	1
Btbd9	8.97598e-50	0.486338	0.382	0.177	1.70184e-45	1
Rpl36a	1.22804e-49	0.319786	0.93	0.8	2.32837e-45	1
Rpl38	1.33105e-49	0.313368	0.949	0.841	2.52367e-45	1
Cd2	1.41836e-49	0.450191	0.679	0.442	2.68922e-45	1
Rpl35	1.71908e-49	0.320092	0.952	0.833	3.25937e-45	1
Rps12	2.8467e-49	0.269807	0.987	0.937	5.39734e-45	1
Tdrp	1.09433e-48	0.446029	0.282	0.108	2.07485e-44	1
Rpl4	2.30805e-48	0.276475	0.978	0.898	4.37606e-44	1
Mbnl1	6.61758e-48	0.412237	0.746	0.511	1.25469e-43	1
Rps11	7.64243e-48	0.269725	0.991	0.942	1.44901e-43	1
Setd1b	5.23058e-47	0.533126	0.258	0.097	9.91719e-43	1
Rpl6	9.46623e-47	0.257592	0.983	0.917	1.7948e-42	1
Elf1	1.14717e-46	0.519834	0.533	0.329	2.17504e-42	1
Ubn1	1.41342e-46	0.492089	0.399	0.201	2.67985e-42	1
Kif23	2.75392e-46	0.424273	0.147	0.034	5.22142e-42	1
Slfn1	4.90487e-46	0.446403	0.206	0.065	9.29964e-42	1
Rpl15	9.83505e-46	0.34304	0.888	0.735	1.86472e-41	1
Rnf125	1.08627e-44	0.489406	0.407	0.207	2.05958e-40	1
Vgll4	4.40083e-44	0.475236	0.471	0.264	8.34397e-40	1
Pmepa1	6.27202e-44	0.47454	0.401	0.199	1.18917e-39	1
Stat5b	1.00666e-43	0.491562	0.252	0.097	1.90862e-39	1
Clint1	1.31972e-43	0.530814	0.421	0.233	2.50219e-39	1
Igtp	1.93492e-43	0.514908	0.239	0.088	3.66861e-39	1
Srgn1	2.68226e-43	0.263192	0.924	0.706	5.08557e-39	1
Kdm2b	3.95704e-43	0.441741	0.352	0.168	7.50254e-39	1
Trbc1	4.28268e-43	0.462228	0.563	0.326	8.11996e-39	1
Hspa8	5.5272e-43	0.300664	0.91	0.777	1.04796e-38	1
Fam107b1	1.54159e-42	0.445569	0.568	0.365	2.92286e-38	1
Rpl37a	1.67261e-42	0.266023	0.97	0.902	3.17127e-38	1
Rpl34	1.71968e-42	0.267917	0.973	0.881	3.26052e-38	1
P2ry101	7.81877e-42	0.446024	0.472	0.265	1.48244e-37	1
Fxyd5	5.64389e-41	0.328274	0.754	0.502	1.07008e-36	1
Arid4a	7.56706e-41	0.491121	0.375	0.195	1.43471e-36	1
Tiprl	1.27414e-40	0.473254	0.317	0.15	2.41576e-36	1
Skap1	3.62933e-40	0.361814	0.588	0.349	6.88121e-36	1
Stk4	3.68152e-40	0.452565	0.436	0.247	6.98016e-36	1
Rps26	3.97228e-40	0.288435	0.922	0.793	7.53144e-36	1
Rpl27a	1.70196e-39	0.284708	0.925	0.81	3.22691e-35	1
Rpl22l1	2.34313e-39	0.316539	0.877	0.715	4.44258e-35	1
Rasgrp2	7.83579e-39	0.491419	0.389	0.209	1.48567e-34	1
Chd2	2.65691e-38	0.506709	0.464	0.283	5.03751e-34	1
Myb	2.68811e-38	0.384219	0.136	0.035	5.09665e-34	1
Tnfrsf18	3.93493e-38	0.397342	0.325	0.153	7.46063e-34	1
Por	7.21374e-38	0.387501	0.157	0.046	1.36772e-33	1
Hsp90aa1	2.27097e-37	0.28593	0.781	0.631	4.30575e-33	1
Ptpn22	3.63469e-37	0.416362	0.459	0.267	6.89137e-33	1
Grap2	5.71983e-37	0.425129	0.207	0.077	1.08448e-32	1
Rpl22	8.24054e-37	0.259909	0.948	0.838	1.56241e-32	1
Ppp2r5a	1.21272e-36	0.486317	0.436	0.261	2.29931e-32	1
Orai1	1.54783e-36	0.446018	0.375	0.201	2.93469e-32	1
Gm42685	1.58944e-36	0.348982	0.123	0.03	3.01357e-32	1
Fosl2	2.23319e-36	0.448194	0.328	0.165	4.23414e-32	1
Camk4	3.49351e-36	0.465842	0.243	0.101	6.6237e-32	1
Ski	4.68612e-36	0.440058	0.296	0.142	8.88488e-32	1
Ms4a4b	9.09862e-36	0.312466	0.657	0.402	1.7251e-31	1
Whsc1l1	9.59189e-36	0.425323	0.5	0.314	1.81862e-31	1
Crebrf	1.27002e-35	0.465915	0.304	0.149	2.40796e-31	1
Syf2	1.52614e-35	0.401774	0.502	0.325	2.89356e-31	1
Mvk	2.11147e-35	0.431731	0.157	0.048	4.00335e-31	1
Paip2	1.95563e-34	0.406823	0.482	0.306	3.70787e-30	1
Pik3r1	2.09341e-34	0.438198	0.415	0.239	3.96911e-30	1
Ncl1	2.93556e-34	0.312193	0.774	0.606	5.56583e-30	1
E430014B02Rik	3.07628e-34	0.44501	0.361	0.192	5.83263e-30	1
Ss18	4.30033e-34	0.408557	0.238	0.103	8.15343e-30	1
Kmt2e1	1.51237e-33	0.353084	0.549	0.364	2.86745e-29	1
Tax1bp1	1.76999e-33	0.402697	0.571	0.392	3.3559e-29	1
Trib2	2.90285e-33	0.443271	0.298	0.143	5.50381e-29	1
4932438A13Rik	3.29756e-33	0.428888	0.352	0.191	6.25217e-29	1
1810026B05Rik	4.17402e-33	0.390198	0.527	0.346	7.91394e-29	1
Chd7	7.29565e-33	0.429506	0.434	0.263	1.38326e-28	1
Rps25	2.68732e-32	0.271258	0.891	0.758	5.09515e-28	1
Gltscr2	3.6771e-32	0.40032	0.493	0.324	6.97179e-28	1
Chchd2	4.543e-32	0.272494	0.844	0.72	8.61353e-28	1
Tspan13	6.34183e-32	0.386131	0.557	0.398	1.20241e-27	1
Gm12840	1.19034e-31	0.414258	0.286	0.137	2.25688e-27	1
Pde3b1	1.42143e-31	0.450482	0.282	0.139	2.69502e-27	1
Eef1g	5.34132e-31	0.281421	0.826	0.695	1.01271e-26	1
Dnajb6	6.12733e-31	0.400532	0.406	0.242	1.16174e-26	1
Trac	6.94357e-31	0.266542	0.566	0.347	1.3165e-26	1
Ankrd11	2.08552e-30	0.376434	0.638	0.474	3.95416e-26	1
Rbm31	2.09786e-30	0.257251	0.902	0.766	3.97754e-26	1
Arpc31	2.85279e-30	0.312023	0.791	0.643	5.40888e-26	1
Osbpl9	3.15155e-30	0.425665	0.27	0.134	5.97535e-26	1
Dbf4	3.72988e-30	0.454679	0.248	0.117	7.07185e-26	1
Zcchc11	3.96123e-30	0.388521	0.493	0.325	7.51048e-26	1
Frat2	4.32194e-30	0.383203	0.289	0.144	8.19439e-26	1
Rps15a-ps8	9.19396e-30	0.303207	0.688	0.518	1.74317e-25	1
Inadl	2.10837e-29	0.295755	0.109	0.029	3.99747e-25	1
Prkar1a	3.85422e-29	0.381124	0.502	0.343	7.30759e-25	1
Cnot6l	7.67829e-29	0.368964	0.43	0.263	1.4558e-24	1
Phf3	9.23268e-29	0.360533	0.45	0.285	1.75052e-24	1
Uba52	4.13481e-28	0.31964	0.712	0.57	7.8396e-24	1
Itga6	9.44655e-28	0.375084	0.221	0.101	1.79107e-23	1
Jmy	2.36182e-27	0.394762	0.229	0.108	4.47801e-23	1
Txk	8.88494e-27	0.317192	0.443	0.27	1.68458e-22	1
S1pr4	1.28031e-26	0.357337	0.254	0.126	2.42747e-22	1
Gm37248	2.53598e-26	0.388431	0.336	0.192	4.80821e-22	1
Khdrbs1	4.96249e-26	0.358937	0.401	0.252	9.40888e-22	1
Ranbp10	6.81743e-26	0.346841	0.175	0.072	1.29258e-21	1
Stk38	1.21759e-25	0.374718	0.268	0.141	2.30855e-21	1
Dnaja1	1.58321e-25	0.255117	0.619	0.462	3.00176e-21	1
St8sia6	4.23845e-25	0.331175	0.135	0.047	8.03609e-21	1
Trnt1	4.32423e-25	0.366214	0.205	0.094	8.19874e-21	1
Prrc2c	4.89349e-25	0.338858	0.594	0.441	9.27805e-21	1
Sec11a	5.40474e-25	0.35731	0.443	0.3	1.02474e-20	1
Ms4a6b	6.46506e-25	0.306976	0.528	0.346	1.22578e-20	1
Hnrnpf	6.82334e-25	0.263117	0.797	0.664	1.2937e-20	1
Camsap2	9.43466e-25	0.274892	0.123	0.041	1.78881e-20	1
Crip1	9.88572e-25	0.368878	0.632	0.48	1.87433e-20	1
Gm42449	1.29363e-24	0.273446	0.116	0.037	2.45273e-20	1
Gabpb1	1.3231e-24	0.342694	0.168	0.07	2.5086e-20	1
Lsm8	2.17281e-24	0.404863	0.283	0.157	4.11965e-20	1
Ankrd12	2.44799e-24	0.387673	0.444	0.296	4.64138e-20	1
Gimap3	3.79492e-24	0.36237	0.382	0.235	7.19517e-20	1
Zfp36l2	4.01662e-24	0.283531	0.578	0.399	7.61552e-20	1
C230096K16Rik	6.20228e-24	0.365805	0.306	0.173	1.17595e-19	1
Mkrn1	8.99224e-24	0.394117	0.368	0.234	1.70493e-19	1
Gm15500	1.31918e-23	0.293995	0.58	0.435	2.50117e-19	1
Hnrnpa0	1.60517e-23	0.277229	0.671	0.515	3.0434e-19	1
G3bp1	1.67542e-23	0.336579	0.501	0.353	3.1766e-19	1
Kdm5a	2.23949e-23	0.346983	0.288	0.161	4.24606e-19	1
Rab3ip	2.50262e-23	0.33882	0.197	0.091	4.74497e-19	1
Aebp2	2.94246e-23	0.317234	0.326	0.189	5.57891e-19	1
Gcsh	3.92405e-23	0.328231	0.119	0.041	7.44e-19	1
Rbm5	4.73765e-23	0.329795	0.348	0.213	8.98259e-19	1
Gm6472	4.77166e-23	0.315938	0.568	0.424	9.04708e-19	1
Brd1	5.42843e-23	0.370907	0.347	0.214	1.02923e-18	1
Hn1	7.86218e-23	0.290623	0.601	0.453	1.49067e-18	1
Gm8995	1.25907e-22	0.318541	0.624	0.457	2.38719e-18	1
Polr2a	1.74021e-22	0.336197	0.342	0.208	3.29943e-18	1
AI480526	2.41318e-22	0.277259	0.101	0.032	4.5754e-18	1
Gm42765	2.65639e-22	0.314183	0.249	0.131	5.03651e-18	1
Spn	3.22089e-22	0.342422	0.231	0.119	6.10681e-18	1
Foxp11	3.78711e-22	0.265723	0.669	0.5	7.18036e-18	1
Cd3e	4.31443e-22	0.297362	0.412	0.26	8.18016e-18	1
Cenpa1	6.37817e-22	0.348531	0.329	0.197	1.2093e-17	1
2410089E03Rik	6.41925e-22	0.320758	0.153	0.063	1.21709e-17	1
Ppp1cc	6.83238e-22	0.322264	0.341	0.209	1.29542e-17	1
Rapgef6	7.33436e-22	0.351394	0.519	0.37	1.39059e-17	1
Nop56	1.27988e-21	0.350254	0.376	0.245	2.42666e-17	1
Mknk2	1.36899e-21	0.339039	0.36	0.233	2.59561e-17	1
Cdk11b	1.76451e-21	0.317755	0.389	0.254	3.34551e-17	1
Dgat1	1.79292e-21	0.328096	0.232	0.12	3.39937e-17	1
Gimap6	3.84961e-21	0.285384	0.611	0.446	7.29886e-17	1
Arhgap15	5.18493e-21	0.344092	0.423	0.287	9.83063e-17	1
Klf3	6.24438e-21	0.292247	0.363	0.229	1.18394e-16	1
Slfn2	6.72652e-21	0.332863	0.341	0.211	1.27535e-16	1
Mfsd6	1.97952e-20	0.353417	0.225	0.119	3.75316e-16	1
Nasp	2.77358e-20	0.347312	0.322	0.203	5.25872e-16	1
Akirin2	3.53539e-20	0.339507	0.221	0.118	6.70309e-16	1
Gm267401	5.85507e-20	0.281084	0.517	0.373	1.11012e-15	1
Ubald2	7.86808e-20	0.354531	0.49	0.359	1.49179e-15	1
Tubb2a	8.49695e-20	0.516793	0.197	0.101	1.61102e-15	1
Supt4a	1.00898e-19	0.306096	0.474	0.346	1.91302e-15	1
Hmha1	1.2398e-19	0.336074	0.45	0.319	2.35067e-15	1
Eif6	1.7187e-19	0.295373	0.366	0.243	3.25865e-15	1
Sumo1	1.77743e-19	0.282842	0.516	0.393	3.37001e-15	1
Isy1	1.89231e-19	0.314844	0.262	0.149	3.58781e-15	1
Tpt1-ps3	2.26851e-19	0.263383	0.631	0.51	4.30109e-15	1
Abcb9	2.51608e-19	0.28902	0.123	0.049	4.77048e-15	1
Arid4b	2.87279e-19	0.345449	0.384	0.259	5.44682e-15	1
Bzw1	3.02731e-19	0.318591	0.47	0.341	5.73978e-15	1
Klk8	3.21817e-19	0.276172	0.379	0.242	6.10165e-15	1
Fbxo32	3.25815e-19	0.256814	0.116	0.044	6.17745e-15	1
Kansl3	5.68493e-19	0.309792	0.172	0.083	1.07786e-14	1
Ldha	5.80422e-19	0.270079	0.51	0.378	1.10048e-14	1
Rnf145	6.39429e-19	0.327901	0.198	0.102	1.21236e-14	1
Ubald1	1.85602e-18	0.306382	0.252	0.146	3.51902e-14	1
Crebzf	2.48501e-18	0.331216	0.29	0.178	4.71157e-14	1
Gimap4	4.43805e-18	0.337952	0.354	0.235	8.41454e-14	1
Rb1cc1	5.79493e-18	0.30585	0.324	0.207	1.09872e-13	1
Samhd1	5.92283e-18	0.367433	0.376	0.254	1.12297e-13	1
Raly	6.36917e-18	0.267079	0.45	0.327	1.20759e-13	1
Itpkb	1.13137e-17	0.296746	0.442	0.319	2.14507e-13	1
Eif51	1.37956e-17	0.251293	0.576	0.454	2.61565e-13	1
Mrpl43	1.39347e-17	0.276995	0.275	0.17	2.64202e-13	1
Map3k11	1.55002e-17	0.263273	0.316	0.2	2.93884e-13	1
Cd247	1.58956e-17	0.328309	0.283	0.172	3.0138e-13	1
Rpl23a	1.65961e-17	0.274077	0.567	0.448	3.14662e-13	1
Atg7	2.5347e-17	0.272081	0.129	0.056	4.8058e-13	1
Slk	2.57111e-17	0.343695	0.249	0.148	4.87482e-13	1
Zbtb38	2.93704e-17	0.307762	0.169	0.084	5.56863e-13	1
Rnf7	3.85419e-17	0.300164	0.39	0.279	7.30754e-13	1
Gimap9	9.60659e-17	0.343866	0.288	0.18	1.82141e-12	1
Mxd4	9.65942e-17	0.304864	0.268	0.164	1.83143e-12	1
2810474O19Rik	1.8924e-16	0.304556	0.329	0.217	3.58799e-12	1
Phf20l1	2.41067e-16	0.332939	0.252	0.153	4.57063e-12	1
Sugt1	3.37743e-16	0.305794	0.34	0.234	6.40361e-12	1
Ppp2ca	4.94066e-16	0.256652	0.474	0.362	9.36749e-12	1
Cd4	6.03998e-16	0.284554	0.148	0.071	1.14518e-11	1
Ube2a	6.16106e-16	0.263782	0.289	0.187	1.16814e-11	1
Gm15503	8.94399e-16	0.255729	0.112	0.047	1.69578e-11	1
Actn1	1.14877e-15	0.289979	0.218	0.124	2.17808e-11	1
Tbc1d15	1.46232e-15	0.27706	0.238	0.143	2.77256e-11	1
March7	1.5347e-15	0.291879	0.402	0.288	2.9098e-11	1
Ttc19	2.73798e-15	0.300511	0.299	0.195	5.1912e-11	1
Hspa9	3.38742e-15	0.263718	0.352	0.246	6.42256e-11	1
Hbp1	3.80567e-15	0.300298	0.234	0.141	7.21555e-11	1
Zfp131	5.2491e-15	0.260114	0.175	0.093	9.95229e-11	1
Kpna4	6.05957e-15	0.284973	0.327	0.225	1.14889e-10	1
Wdr26	6.7551e-15	0.297507	0.294	0.193	1.28077e-10	1
Ppil4	8.31254e-15	0.304625	0.273	0.175	1.57606e-10	1
Madd	9.60716e-15	0.285101	0.183	0.101	1.82152e-10	1
Ankrd13c	9.61053e-15	0.281564	0.198	0.112	1.82216e-10	1
Chmp4b	1.0714e-14	0.266124	0.292	0.193	2.03137e-10	1
Slbp	1.46023e-14	0.271061	0.303	0.201	2.76859e-10	1
Gypc	2.73355e-14	0.289335	0.116	0.053	5.18282e-10	1
Rhog	3.91589e-14	0.255027	0.231	0.139	7.42453e-10	1
Cisd21	3.91809e-14	0.292057	0.329	0.228	7.42871e-10	1
Ppp4r2	4.6976e-14	0.252093	0.241	0.151	8.90664e-10	1
Cd551	5.29044e-14	0.253724	0.26	0.162	1.00307e-09	1
Tprgl	5.47237e-14	0.268291	0.341	0.242	1.03756e-09	1
Usp12	5.6865e-14	0.270279	0.138	0.068	1.07816e-09	1
Psmd7	5.95874e-14	0.280814	0.276	0.183	1.12978e-09	1
Arap21	6.69718e-14	0.289236	0.35	0.245	1.26979e-09	1
Hmgb1-ps8	7.72572e-14	0.270829	0.347	0.238	1.4648e-09	1
Tpr	8.66693e-14	0.304292	0.494	0.387	1.64325e-09	1
Celf1	9.99566e-14	0.291776	0.248	0.158	1.89518e-09	1
Faah	1.31068e-13	0.294462	0.154	0.082	2.48505e-09	1
Srsf7	1.58699e-13	0.266614	0.359	0.26	3.00893e-09	1
Mcmbp	1.98874e-13	0.261636	0.213	0.127	3.77065e-09	1
Clip1	2.39507e-13	0.287454	0.196	0.116	4.54105e-09	1
Maf1	2.57295e-13	0.268062	0.222	0.138	4.87831e-09	1
Rab35	3.71951e-13	0.251907	0.159	0.087	7.05218e-09	1
Wapl	4.44425e-13	0.296451	0.296	0.205	8.4263e-09	1
Imp4	5.25642e-13	0.265675	0.217	0.134	9.96616e-09	1
Klf7	6.06128e-13	0.283614	0.189	0.109	1.14922e-08	1
Cebpz	6.37696e-13	0.269552	0.249	0.162	1.20907e-08	1
Kcnq1ot11	7.0079e-13	0.267936	0.331	0.228	1.3287e-08	1
Git2	8.97986e-13	0.296986	0.277	0.189	1.70258e-08	1
Rpl26	9.08264e-13	0.254726	0.312	0.219	1.72207e-08	1
Ccm2	1.96536e-12	0.267924	0.211	0.132	3.72631e-08	1
Smad4	2.06682e-12	0.259753	0.182	0.107	3.9187e-08	1
Efr3a	2.38888e-12	0.262248	0.272	0.184	4.52932e-08	1
Zswim6	2.72263e-12	0.258256	0.136	0.071	5.16211e-08	1
Rps6-ps4	3.47538e-12	0.251628	0.271	0.184	6.58932e-08	1
Tnrc6b	6.31122e-12	0.268723	0.303	0.215	1.19661e-07	1
Xrn2	8.51968e-12	0.269574	0.375	0.284	1.61533e-07	1
Zc3h13	8.59136e-12	0.274738	0.238	0.157	1.62892e-07	1
Tshz1	1.04774e-11	0.269637	0.128	0.067	1.98651e-07	1
Heca	1.27428e-11	0.252201	0.156	0.088	2.41603e-07	1
Fam103a1	1.28909e-11	0.261841	0.219	0.141	2.44411e-07	1
Smc3	1.36073e-11	0.257232	0.251	0.168	2.57994e-07	1
Gm10073	1.54255e-11	0.291711	0.215	0.138	2.92467e-07	1
Mob2	1.97624e-11	0.250863	0.174	0.105	3.74695e-07	1
Arfgap2	2.06025e-11	0.261757	0.206	0.13	3.90623e-07	1
Srpk2	4.16212e-11	0.257631	0.281	0.197	7.89139e-07	1
Trpm7	1.54004e-10	0.255279	0.167	0.1	2.91992e-06	1
Aff1	1.70073e-10	0.26893	0.166	0.1	3.22458e-06	1
Gm4332	1.69326e-09	0.250549	0.254	0.181	3.21041e-05	1
Cmas	2.62617e-09	0.267013	0.206	0.141	4.97922e-05	1
Bnip3l	4.85767e-09	0.250382	0.221	0.154	9.21015e-05	1
Klf2	4.72981e-269	1.25818	0.979	0.665	8.96772e-265	2
Jun	8.2698e-221	1.07951	0.856	0.36	1.56795e-216	2
Klf6	4.30382e-173	0.954168	0.88	0.471	8.16004e-169	2
Ltb	1.89358e-165	0.837773	0.861	0.408	3.59023e-161	2
Jund1	2.68644e-156	0.682922	0.994	0.868	5.09348e-152	2
Rpl121	3.43229e-153	0.498393	1	0.954	6.50762e-149	2
Cd3g1	2.0322e-152	0.740573	0.923	0.464	3.85305e-148	2
Trbc21	2.8928e-152	0.777003	0.938	0.486	5.48475e-148	2
Cd28	4.26947e-150	0.799062	0.827	0.364	8.09492e-146	2
Cd3d1	1.02391e-143	0.735128	0.885	0.428	1.94133e-139	2
Trac1	3.63775e-141	0.849476	0.75	0.318	6.89718e-137	2
Rps161	6.43437e-140	0.466734	0.999	0.949	1.21996e-135	2
Junb	7.35948e-137	0.733675	0.972	0.776	1.39536e-132	2
Lat	3.22243e-133	0.781388	0.672	0.26	6.10972e-129	2
Rps241	4.19496e-132	0.41972	1	0.976	7.95365e-128	2
Dusp101	5.44296e-132	0.857585	0.722	0.3	1.03199e-127	2
Tpt11	7.85084e-132	0.368121	1	0.998	1.48852e-127	2
Rpl191	8.52863e-128	0.402513	1	0.967	1.61703e-123	2
Rps3a31	2.06002e-127	0.404243	1	0.971	3.9058e-123	2
Tagap	5.48485e-127	0.873672	0.435	0.113	1.03993e-122	2
Dapl1	7.42521e-125	0.873178	0.284	0.042	1.40782e-120	2
Gm8369	2.0259e-124	0.863073	0.682	0.297	3.84111e-120	2
Rpl81	3.6215e-123	0.407868	1	0.97	6.86637e-119	2
Fxyd51	6.77614e-122	0.697025	0.867	0.489	1.28476e-117	2
Stk17b1	1.03597e-121	0.695971	0.896	0.538	1.9642e-117	2
Rps291	1.40961e-117	0.414212	1	0.946	2.67261e-113	2
Btg1	1.48842e-114	0.534325	0.99	0.817	2.82205e-110	2
Ms4a6b1	2.9851e-113	0.721572	0.709	0.317	5.65975e-109	2
Eef1a11	6.11179e-113	0.356343	1	0.988	1.15879e-108	2
Tcf7	7.65509e-113	0.767956	0.602	0.235	1.45141e-108	2
Igfbp41	1.89118e-110	0.890654	0.409	0.109	3.58568e-106	2
Rps141	2.47373e-109	0.375963	1	0.97	4.69018e-105	2
Rps4x1	2.34688e-108	0.379765	1	0.975	4.44969e-104	2
Shisa5	7.28113e-106	0.557759	0.947	0.665	1.3805e-101	2
Rps181	1.42236e-105	0.448237	0.994	0.887	2.69679e-101	2
Rpl91	5.4071e-105	0.370777	0.999	0.966	1.02519e-100	2
Rps31	6.78683e-105	0.373526	1	0.961	1.28678e-100	2
Tsc22d31	1.21633e-104	0.724634	0.767	0.408	2.30616e-100	2
Bcl11b	1.81988e-104	0.723363	0.563	0.21	3.45049e-100	2
Ms4a4b1	2.13809e-103	0.60747	0.805	0.383	4.05382e-99	2
Tmsb101	8.23025e-102	0.506229	0.991	0.769	1.56045e-97	2
Rps51	1.03239e-101	0.383041	0.999	0.958	1.95741e-97	2
Lef11	3.4626e-100	0.623971	0.683	0.295	6.56508e-96	2
Rpl131	1.00491e-99	0.369484	1	0.971	1.90531e-95	2
Rpsa1	1.91496e-99	0.378377	1	0.975	3.63075e-95	2
Rps27a1	1.1299e-98	0.375151	0.999	0.952	2.1423e-94	2
Rplp11	2.34505e-97	0.379635	1	0.978	4.44622e-93	2
Gm89951	5.24449e-97	0.677171	0.783	0.432	9.94356e-93	2
Rpl231	2.23663e-96	0.363718	1	0.97	4.24065e-92	2
Npc21	1.49528e-95	0.575568	0.815	0.5	2.83505e-91	2
Cd691	7.61078e-95	0.695403	0.627	0.272	1.443e-90	2
Rpl171	7.95767e-94	0.388423	0.998	0.93	1.50877e-89	2
Rpl181	1.2047e-93	0.396647	0.995	0.917	2.28411e-89	2
Evl	1.36906e-93	0.720329	0.507	0.194	2.59574e-89	2
Pnrc1	1.96286e-93	0.585436	0.911	0.652	3.72158e-89	2
Limd2	4.63243e-93	0.628746	0.814	0.482	8.78308e-89	2
Ccr71	5.52416e-92	0.648148	0.861	0.53	1.04738e-87	2
Rps211	8.19838e-92	0.396374	0.994	0.913	1.55441e-87	2
Rps91	1.50761e-91	0.353305	1	0.956	2.85842e-87	2
Gm128401	4.81154e-91	0.826468	0.396	0.121	9.12267e-87	2
Rack11	2.78707e-90	0.362449	0.998	0.949	5.28428e-86	2
Txk1	3.51804e-90	0.690368	0.584	0.249	6.6702e-86	2
Skap11	1.00371e-89	0.633376	0.696	0.337	1.90304e-85	2
Rps15a1	1.107e-89	0.390596	0.997	0.914	2.09887e-85	2
Rps81	7.61164e-89	0.361905	1	0.951	1.44317e-84	2
Emp3	2.65398e-88	0.702757	0.575	0.25	5.03195e-84	2
Rps231	5.37838e-88	0.367408	0.997	0.936	1.01974e-83	2
Rps71	2.28417e-87	0.381949	0.999	0.923	4.33079e-83	2
Rplp21	2.56319e-87	0.392207	0.995	0.893	4.8598e-83	2
4930523C07Rik	3.49487e-87	0.748481	0.701	0.385	6.62628e-83	2
Rplp01	3.58145e-86	0.353993	1	0.972	6.79044e-82	2
Rpl391	4.32265e-85	0.393502	0.989	0.879	8.19574e-81	2
Ptprcap1	7.6568e-85	0.567823	0.721	0.371	1.45173e-80	2
Dnajb1	1.3338e-84	0.711762	0.664	0.361	2.52888e-80	2
Rps61	1.67343e-84	0.41851	0.981	0.878	3.17282e-80	2
Rpl18a1	1.88177e-84	0.336032	1	0.964	3.56784e-80	2
Lck	4.08233e-84	0.634483	0.576	0.252	7.7401e-80	2
Rps271	1.18739e-83	0.386336	0.999	0.903	2.25129e-79	2
Rps191	7.99301e-83	0.39602	0.997	0.888	1.51548e-78	2
1700097N02Rik	1.69819e-82	0.688986	0.35	0.104	3.21977e-78	2
Rpl111	2.25161e-82	0.34549	0.998	0.945	4.26905e-78	2
Gm157721	1.46145e-81	0.397423	0.977	0.865	2.77091e-77	2
Rps111	1.64285e-80	0.366596	0.995	0.943	3.11484e-76	2
Rpl321	4.01611e-80	0.330143	1	0.965	7.61454e-76	2
Rpl301	9.29361e-80	0.391681	0.985	0.876	1.76207e-75	2
Rpl10a	1.33557e-78	0.383741	0.986	0.894	2.53223e-74	2
Rpl141	1.63466e-78	0.37849	0.989	0.912	3.09931e-74	2
Coro1a1	2.54206e-76	0.469686	0.922	0.656	4.81975e-72	2
Rpl51	5.77687e-76	0.40297	0.97	0.837	1.09529e-71	2
Rpl33	7.82304e-76	0.34389	0.997	0.938	1.48325e-71	2
Arl4c	9.29414e-75	0.601209	0.483	0.198	1.76217e-70	2
Rps201	4.36336e-74	0.342525	1	0.953	8.27294e-70	2
Gm102601	1.91652e-73	0.402461	0.981	0.845	3.63372e-69	2
Rpl35a1	2.01839e-72	0.352613	0.992	0.903	3.82686e-68	2
Smad7	3.47523e-71	0.613149	0.615	0.317	6.58903e-67	2
[truncated: 6,122 more rows]
