# Supplementary material for: Evaluating the transcriptional landscape and cell-cell communication networks in chronically irradiated parotid glands
Source: iScience. 2023 Apr 11;26(5):106660. doi: 10.1016/j.isci.2023.106660 (PMC10165028; doi:10.1016/j.isci.2023.106660)
Supplement: Table S3. Cell Chat results (control PG), related to Figures 3,4 and 5 [file mmc4.xlsx]

## Sheet: PG_Control_cellChat
Supplemental Table S3. Cell Chat results (control PG). Related to Figures 3-5
source	target	ligand	receptor	prob	pval	interaction_name	interaction_name_2	pathway_name	annotation	evidence
Myoepithelial	B-cells	Tgfb1	TGFbR1_R2	1.8193e-07	0	TGFB1_TGFBR1_TGFBR2	Tgfb1 - (Tgfbr1+Tgfbr2)	TGFb	Secreted Signaling	KEGG: mmu04350
Stromal	B-cells	Tgfb1	TGFbR1_R2	6.99079e-08	0.02	TGFB1_TGFBR1_TGFBR2	Tgfb1 - (Tgfbr1+Tgfbr2)	TGFb	Secreted Signaling	KEGG: mmu04350
Endothelial	B-cells	Tgfb1	TGFbR1_R2	5.97536e-06	0	TGFB1_TGFBR1_TGFBR2	Tgfb1 - (Tgfbr1+Tgfbr2)	TGFb	Secreted Signaling	KEGG: mmu04350
B-cells	B-cells	Tgfb1	TGFbR1_R2	0.000134211	0	TGFB1_TGFBR1_TGFBR2	Tgfb1 - (Tgfbr1+Tgfbr2)	TGFb	Secreted Signaling	KEGG: mmu04350
T-cells CD4+	B-cells	Tgfb1	TGFbR1_R2	3.90403e-06	0.02	TGFB1_TGFBR1_TGFBR2	Tgfb1 - (Tgfbr1+Tgfbr2)	TGFb	Secreted Signaling	KEGG: mmu04350
T-cells CD4+CD8+	B-cells	Tgfb1	TGFbR1_R2	5.37334e-06	0	TGFB1_TGFBR1_TGFBR2	Tgfb1 - (Tgfbr1+Tgfbr2)	TGFb	Secreted Signaling	KEGG: mmu04350
T-cells CD8+	B-cells	Tgfb1	TGFbR1_R2	1.00774e-05	0	TGFB1_TGFBR1_TGFBR2	Tgfb1 - (Tgfbr1+Tgfbr2)	TGFb	Secreted Signaling	KEGG: mmu04350
T-cells FoxP3+	B-cells	Tgfb1	TGFbR1_R2	1.54323e-05	0	TGFB1_TGFBR1_TGFBR2	Tgfb1 - (Tgfbr1+Tgfbr2)	TGFb	Secreted Signaling	KEGG: mmu04350
T-cells Cxcr6+	B-cells	Tgfb1	TGFbR1_R2	8.68189e-06	0	TGFB1_TGFBR1_TGFBR2	Tgfb1 - (Tgfbr1+Tgfbr2)	TGFb	Secreted Signaling	KEGG: mmu04350
Macrophages	B-cells	Tgfb1	TGFbR1_R2	4.36722e-06	0	TGFB1_TGFBR1_TGFBR2	Tgfb1 - (Tgfbr1+Tgfbr2)	TGFb	Secreted Signaling	KEGG: mmu04350
DCs	B-cells	Tgfb1	TGFbR1_R2	1.1521e-06	0	TGFB1_TGFBR1_TGFBR2	Tgfb1 - (Tgfbr1+Tgfbr2)	TGFb	Secreted Signaling	KEGG: mmu04350
NK cells	B-cells	Tgfb1	TGFbR1_R2	4.6171e-06	0	TGFB1_TGFBR1_TGFBR2	Tgfb1 - (Tgfbr1+Tgfbr2)	TGFb	Secreted Signaling	KEGG: mmu04350
Endothelial	T-cells CD8+	Tgfb1	TGFbR1_R2	1.65622e-06	0.01	TGFB1_TGFBR1_TGFBR2	Tgfb1 - (Tgfbr1+Tgfbr2)	TGFb	Secreted Signaling	KEGG: mmu04350
B-cells	T-cells CD8+	Tgfb1	TGFbR1_R2	3.71963e-05	0	TGFB1_TGFBR1_TGFBR2	Tgfb1 - (Tgfbr1+Tgfbr2)	TGFb	Secreted Signaling	KEGG: mmu04350
T-cells FoxP3+	T-cells CD8+	Tgfb1	TGFbR1_R2	4.27749e-06	0.01	TGFB1_TGFBR1_TGFBR2	Tgfb1 - (Tgfbr1+Tgfbr2)	TGFb	Secreted Signaling	KEGG: mmu04350
T-cells Cxcr6+	T-cells CD8+	Tgfb1	TGFbR1_R2	2.40605e-06	0	TGFB1_TGFBR1_TGFBR2	Tgfb1 - (Tgfbr1+Tgfbr2)	TGFb	Secreted Signaling	KEGG: mmu04350
NK cells	T-cells CD8+	Tgfb1	TGFbR1_R2	1.27958e-06	0	TGFB1_TGFBR1_TGFBR2	Tgfb1 - (Tgfbr1+Tgfbr2)	TGFb	Secreted Signaling	KEGG: mmu04350
B-cells	NK cells	Tgfb1	TGFbR1_R2	1.339e-05	0	TGFB1_TGFBR1_TGFBR2	Tgfb1 - (Tgfbr1+Tgfbr2)	TGFb	Secreted Signaling	KEGG: mmu04350
T-cells FoxP3+	NK cells	Tgfb1	TGFbR1_R2	1.54249e-06	0.04	TGFB1_TGFBR1_TGFBR2	Tgfb1 - (Tgfbr1+Tgfbr2)	TGFb	Secreted Signaling	KEGG: mmu04350
T-cells Cxcr6+	NK cells	Tgfb1	TGFbR1_R2	8.65422e-07	0.01	TGFB1_TGFBR1_TGFBR2	Tgfb1 - (Tgfbr1+Tgfbr2)	TGFb	Secreted Signaling	KEGG: mmu04350
NK cells	NK cells	Tgfb1	TGFbR1_R2	4.60354e-07	0	TGFB1_TGFBR1_TGFBR2	Tgfb1 - (Tgfbr1+Tgfbr2)	TGFb	Secreted Signaling	KEGG: mmu04350
Stromal	B-cells	Tgfb2	TGFbR1_R2	7.93353e-08	0	TGFB2_TGFBR1_TGFBR2	Tgfb2 - (Tgfbr1+Tgfbr2)	TGFb	Secreted Signaling	KEGG: mmu04350
Stromal	T-cells CD8+	Tgfb2	TGFbR1_R2	2.1992e-08	0	TGFB2_TGFBR1_TGFBR2	Tgfb2 - (Tgfbr1+Tgfbr2)	TGFb	Secreted Signaling	KEGG: mmu04350
Stromal	NK cells	Tgfb2	TGFbR1_R2	7.94286e-09	0	TGFB2_TGFBR1_TGFBR2	Tgfb2 - (Tgfbr1+Tgfbr2)	TGFb	Secreted Signaling	KEGG: mmu04350
Myoepithelial	Myoepithelial	Bmp7	ACVR1_ACVR2A	3.41368e-09	0	BMP7_ACVR1_ACVR2A	Bmp7 - (Acvr1+Acvr2a)	BMP	Secreted Signaling	KEGG: mmu04350; PMID:26893264
Myoepithelial	Myoepithelial	Bmp7	ACVR1_BMPR2	5.51965e-09	0	BMP7_ACVR1_BMPR2	Bmp7 - (Acvr1+Bmpr2)	BMP	Secreted Signaling	KEGG: mmu04350; PMID:26893264
Myoepithelial	Stromal	Bmp7	ACVR1_BMPR2	8.75128e-09	0	BMP7_ACVR1_BMPR2	Bmp7 - (Acvr1+Bmpr2)	BMP	Secreted Signaling	KEGG: mmu04350; PMID:26893264
Myoepithelial	Myoepithelial	Bmp7	BMPR1A_ACVR2A	3.23142e-09	0	BMP7_BMPR1A_ACVR2A	Bmp7 - (Bmpr1a+Acvr2a)	BMP	Secreted Signaling	KEGG: mmu04350; PMID:26893264
Myoepithelial	Myoepithelial	Bmp7	BMPR1A_BMPR2	5.22548e-09	0	BMP7_BMPR1A_BMPR2	Bmp7 - (Bmpr1a+Bmpr2)	BMP	Secreted Signaling	KEGG: mmu04350; PMID:26893264
Myoepithelial	Stromal	Bmp7	BMPR1A_BMPR2	2.23175e-08	0	BMP7_BMPR1A_BMPR2	Bmp7 - (Bmpr1a+Bmpr2)	BMP	Secreted Signaling	KEGG: mmu04350; PMID:26893264
Myoepithelial	Stromal	Wnt5b	Fzd1	9.74212e-09	0	WNT5B_FZD1	Wnt5b - Fzd1	ncWNT	Secreted Signaling	KEGG: mmu04310
Myoepithelial	Stromal	Wnt5b	Fzd4	2.18185e-08	0	WNT5B_FZD4	Wnt5b - Fzd4	ncWNT	Secreted Signaling	KEGG: mmu04310
Myoepithelial	Endothelial	Wnt5b	Fzd4	6.45327e-08	0	WNT5B_FZD4	Wnt5b - Fzd4	ncWNT	Secreted Signaling	KEGG: mmu04310
Myoepithelial	Myoepithelial	Wnt5b	Fzd5	4.14918e-09	0	WNT5B_FZD5	Wnt5b - Fzd5	ncWNT	Secreted Signaling	KEGG: mmu04310
Myoepithelial	Myoepithelial	Wnt5b	Fzd6	4.14918e-09	0	WNT5B_FZD6	Wnt5b - Fzd6	ncWNT	Secreted Signaling	KEGG: mmu04310
Myoepithelial	Myoepithelial	Wnt5b	Fzd7	1.05823e-08	0	WNT5B_FZD7	Wnt5b - Fzd7	ncWNT	Secreted Signaling	KEGG: mmu04310
Myoepithelial	Stromal	Wnt5b	Fzd8	4.75146e-09	0	WNT5B_FZD8	Wnt5b - Fzd8	ncWNT	Secreted Signaling	KEGG: mmu04310
T-cells FoxP3+	Myoepithelial	Areg	Egfr	1.09601e-07	0	AREG_EGFR	Areg - Egfr	EGF	Secreted Signaling	KEGG: mmu04012
T-cells Cxcr6+	Myoepithelial	Areg	Egfr	2.24845e-07	0	AREG_EGFR	Areg - Egfr	EGF	Secreted Signaling	KEGG: mmu04012
T-cells FoxP3+	Stromal	Areg	Egfr	8.57281e-07	0	AREG_EGFR	Areg - Egfr	EGF	Secreted Signaling	KEGG: mmu04012
T-cells Cxcr6+	Stromal	Areg	Egfr	1.74874e-06	0	AREG_EGFR	Areg - Egfr	EGF	Secreted Signaling	KEGG: mmu04012
Endothelial	Myoepithelial	Hbegf	Egfr	2.83878e-07	0	HBEGF_EGFR	Hbegf - Egfr	EGF	Secreted Signaling	KEGG: mmu04012
T-cells Cxcr6+	Myoepithelial	Hbegf	Egfr	2.15335e-08	0	HBEGF_EGFR	Hbegf - Egfr	EGF	Secreted Signaling	KEGG: mmu04012
Endothelial	Stromal	Hbegf	Egfr	2.21155e-06	0	HBEGF_EGFR	Hbegf - Egfr	EGF	Secreted Signaling	KEGG: mmu04012
T-cells Cxcr6+	Stromal	Hbegf	Egfr	1.68449e-07	0	HBEGF_EGFR	Hbegf - Egfr	EGF	Secreted Signaling	KEGG: mmu04012
Myoepithelial	Etv1+	Nrg1	Erbb3	4.22479e-08	0	NRG1_ERBB3	Nrg1 - Erbb3	NRG	Secreted Signaling	KEGG: mmu04012
Myoepithelial	Etv1+	Nrg2	Erbb3	1.99125e-08	0	NRG2_ERBB3	Nrg2 - Erbb3	NRG	Secreted Signaling	KEGG: mmu04012
Myoepithelial	Myoepithelial	Nrg1	ITGAV_ITGB3	6.84268e-09	0	NRG1_ITGAV_ITGB3	Nrg1 - (Itgav+Itgb3)	NRG	Secreted Signaling	PMID: 20682778
Myoepithelial	Myoepithelial	Fgf7	Fgfr1	6.44713e-09	0	FGF7_FGFR1	Fgf7 - Fgfr1	FGF	Secreted Signaling	PMC: 4393358
Stromal	Myoepithelial	Fgf7	Fgfr1	8.57619e-09	0	FGF7_FGFR1	Fgf7 - Fgfr1	FGF	Secreted Signaling	PMC: 4393358
Myoepithelial	Stromal	Fgf7	Fgfr1	1.04426e-07	0	FGF7_FGFR1	Fgf7 - Fgfr1	FGF	Secreted Signaling	PMC: 4393358
Stromal	Stromal	Fgf7	Fgfr1	1.39813e-07	0	FGF7_FGFR1	Fgf7 - Fgfr1	FGF	Secreted Signaling	PMC: 4393358
Myoepithelial	DCs	Fgf7	Fgfr1	6.07307e-09	0	FGF7_FGFR1	Fgf7 - Fgfr1	FGF	Secreted Signaling	PMC: 4393358
Stromal	DCs	Fgf7	Fgfr1	8.05777e-09	0	FGF7_FGFR1	Fgf7 - Fgfr1	FGF	Secreted Signaling	PMC: 4393358
Myoepithelial	Myoepithelial	Fgf7	Fgfr2	1.35852e-08	0	FGF7_FGFR2	Fgf7 - Fgfr2	FGF	Secreted Signaling	PMC: 4393358
Stromal	Myoepithelial	Fgf7	Fgfr2	1.81293e-08	0	FGF7_FGFR2	Fgf7 - Fgfr2	FGF	Secreted Signaling	PMC: 4393358
Stromal	Myoepithelial	Fgf10	Fgfr1	1.24875e-08	0	FGF10_FGFR1	Fgf10 - Fgfr1	FGF	Secreted Signaling	PMC: 4393358
Stromal	Stromal	Fgf10	Fgfr1	2.03358e-07	0	FGF10_FGFR1	Fgf10 - Fgfr1	FGF	Secreted Signaling	PMC: 4393358
Stromal	DCs	Fgf10	Fgfr1	1.17376e-08	0	FGF10_FGFR1	Fgf10 - Fgfr1	FGF	Secreted Signaling	PMC: 4393358
Stromal	Myoepithelial	Fgf10	Fgfr2	2.63834e-08	0	FGF10_FGFR2	Fgf10 - Fgfr2	FGF	Secreted Signaling	PMC: 4393358
Stromal	Myoepithelial	Fgf18	Fgfr1	2.15797e-08	0	FGF18_FGFR1	Fgf18 - Fgfr1	FGF	Secreted Signaling	PMC: 4393358
Stromal	Stromal	Fgf18	Fgfr1	3.50552e-07	0	FGF18_FGFR1	Fgf18 - Fgfr1	FGF	Secreted Signaling	PMC: 4393358
Stromal	DCs	Fgf18	Fgfr1	2.0304e-08	0	FGF18_FGFR1	Fgf18 - Fgfr1	FGF	Secreted Signaling	PMC: 4393358
Stromal	Myoepithelial	Fgf18	Fgfr2	4.55375e-08	0	FGF18_FGFR2	Fgf18 - Fgfr2	FGF	Secreted Signaling	PMC: 4393358
Myoepithelial	Stromal	Pdgfa	Pdgfra	1.60327e-07	0	PDGFA_PDGFRA	Pdgfa - Pdgfra	PDGF	Secreted Signaling	PMID: 15207812
Stromal	Stromal	Pdgfa	Pdgfra	2.93531e-08	0	PDGFA_PDGFRA	Pdgfa - Pdgfra	PDGF	Secreted Signaling	PMID: 15207812
DCs	Stromal	Pdgfa	Pdgfra	1.81743e-07	0	PDGFA_PDGFRA	Pdgfa - Pdgfra	PDGF	Secreted Signaling	PMID: 15207812
NK cells	Stromal	Pdgfa	Pdgfra	2.90869e-07	0	PDGFA_PDGFRA	Pdgfa - Pdgfra	PDGF	Secreted Signaling	PMID: 15207812
Myoepithelial	Stromal	Pdgfa	Pdgfrb	1.24764e-08	0	PDGFA_PDGFRB	Pdgfa - Pdgfrb	PDGF	Secreted Signaling	PMID: 15207812
Stromal	Stromal	Pdgfa	Pdgfrb	2.18393e-09	0	PDGFA_PDGFRB	Pdgfa - Pdgfrb	PDGF	Secreted Signaling	PMID: 15207812
DCs	Stromal	Pdgfa	Pdgfrb	1.35471e-08	0	PDGFA_PDGFRB	Pdgfa - Pdgfrb	PDGF	Secreted Signaling	PMID: 15207812
NK cells	Stromal	Pdgfa	Pdgfrb	2.17775e-08	0	PDGFA_PDGFRB	Pdgfa - Pdgfrb	PDGF	Secreted Signaling	PMID: 15207812
Myoepithelial	Stromal	Pdgfb	Pdgfra	2.90767e-08	0	PDGFB_PDGFRA	Pdgfb - Pdgfra	PDGF	Secreted Signaling	PMID: 15207812
Endothelial	Stromal	Pdgfb	Pdgfra	3.53216e-07	0	PDGFB_PDGFRA	Pdgfb - Pdgfra	PDGF	Secreted Signaling	PMID: 15207812
Myoepithelial	Stromal	Pdgfb	Pdgfrb	2.1774e-09	0	PDGFB_PDGFRB	Pdgfb - Pdgfrb	PDGF	Secreted Signaling	PMID: 15207812
Endothelial	Stromal	Pdgfb	Pdgfrb	2.63834e-08	0	PDGFB_PDGFRB	Pdgfb - Pdgfrb	PDGF	Secreted Signaling	PMID: 15207812
Myoepithelial	Stromal	Pdgfc	Pdgfra	9.47217e-08	0	PDGFC_PDGFRA	Pdgfc - Pdgfra	PDGF	Secreted Signaling	PMID: 15207812
Etv1+	Endothelial	Vegfa	Flt1	7.94221e-07	0	VEGFA_VEGFR1	Vegfa - Vegfr1	VEGF	Secreted Signaling	KEGG: mmu04370; PMID: 16633338
Myoepithelial	Endothelial	Vegfa	Flt1	3.19931e-06	0	VEGFA_VEGFR1	Vegfa - Vegfr1	VEGF	Secreted Signaling	KEGG: mmu04370; PMID: 16633338
Stromal	Endothelial	Vegfa	Flt1	6.74777e-06	0	VEGFA_VEGFR1	Vegfa - Vegfr1	VEGF	Secreted Signaling	KEGG: mmu04370; PMID: 16633338
Endothelial	Endothelial	Vegfa	Flt1	1.07686e-06	0	VEGFA_VEGFR1	Vegfa - Vegfr1	VEGF	Secreted Signaling	KEGG: mmu04370; PMID: 16633338
NK cells	Endothelial	Vegfa	Flt1	3.76368e-06	0	VEGFA_VEGFR1	Vegfa - Vegfr1	VEGF	Secreted Signaling	KEGG: mmu04370; PMID: 16633338
Etv1+	Endothelial	Vegfa	Kdr	8.11262e-07	0	VEGFA_VEGFR2	Vegfa - Vegfr2	VEGF	Secreted Signaling	KEGG: mmu04370; PMID: 16633338
Myoepithelial	Endothelial	Vegfa	Kdr	3.26141e-06	0	VEGFA_VEGFR2	Vegfa - Vegfr2	VEGF	Secreted Signaling	KEGG: mmu04370; PMID: 16633338
Stromal	Endothelial	Vegfa	Kdr	6.88683e-06	0	VEGFA_VEGFR2	Vegfa - Vegfr2	VEGF	Secreted Signaling	KEGG: mmu04370; PMID: 16633338
Endothelial	Endothelial	Vegfa	Kdr	1.09995e-06	0	VEGFA_VEGFR2	Vegfa - Vegfr2	VEGF	Secreted Signaling	KEGG: mmu04370; PMID: 16633338
NK cells	Endothelial	Vegfa	Kdr	3.84317e-06	0	VEGFA_VEGFR2	Vegfa - Vegfr2	VEGF	Secreted Signaling	KEGG: mmu04370; PMID: 16633338
Striated duct	Endothelial	Vegfb	Flt1	4.35566e-06	0	VEGFB_VEGFR1	Vegfb - Vegfr1	VEGF	Secreted Signaling	KEGG: mmu04370; PMID: 16633338
Stromal	Endothelial	Vegfd	Flt4	2.08447e-08	0	VEGFD_VEGFR3	Vegfd - Vegfr3	VEGF	Secreted Signaling	KEGG: mmu04370; PMID: 16633338
Stromal	Endothelial	Vegfd	Kdr	1.09918e-06	0	VEGFD_VEGFR2	Vegfd - Vegfr2	VEGF	Secreted Signaling	KEGG: mmu04370; PMID: 16633338
Myoepithelial	Endothelial	Pgf	Flt1	4.70733e-06	0	PGF_VEGFR1	Pgf - Vegfr1	VEGF	Secreted Signaling	KEGG: mmu04370; PMID: 16633338
Etv1+	Endothelial	Vegfa	FLT1_KDR	9.30984e-07	0	VEGFA_VEGFR1R2	Vegfa - Vegfr1r2	VEGF	Secreted Signaling	PMID: 16633338
Myoepithelial	Endothelial	Vegfa	FLT1_KDR	3.69084e-06	0	VEGFA_VEGFR1R2	Vegfa - Vegfr1r2	VEGF	Secreted Signaling	PMID: 16633338
Stromal	Endothelial	Vegfa	FLT1_KDR	7.85739e-06	0	VEGFA_VEGFR1R2	Vegfa - Vegfr1r2	VEGF	Secreted Signaling	PMID: 16633338
Endothelial	Endothelial	Vegfa	FLT1_KDR	1.26223e-06	0	VEGFA_VEGFR1R2	Vegfa - Vegfr1r2	VEGF	Secreted Signaling	PMID: 16633338
NK cells	Endothelial	Vegfa	FLT1_KDR	4.40023e-06	0	VEGFA_VEGFR1R2	Vegfa - Vegfr1r2	VEGF	Secreted Signaling	PMID: 16633338
Stromal	Endothelial	Vegfd	FLT4_KDR	1.75996e-07	0	VEGFD_VEGFR2R3	Vegfd - Vegfr2r3	VEGF	Secreted Signaling	PMID: 16633340
Stromal	Etv1+	Igf1	Igf1r	9.75518e-09	0	IGF1_IGF1R	Igf1 - Igf1r	IGF	Secreted Signaling	PMID: 14604834
Endothelial	Etv1+	Igf1	Igf1r	2.87084e-09	0	IGF1_IGF1R	Igf1 - Igf1r	IGF	Secreted Signaling	PMID: 14604834
Stromal	Stromal	Igf1	Igf1r	1.59204e-08	0	IGF1_IGF1R	Igf1 - Igf1r	IGF	Secreted Signaling	PMID: 14604834
Endothelial	Stromal	Igf1	Igf1r	4.69712e-09	0	IGF1_IGF1R	Igf1 - Igf1r	IGF	Secreted Signaling	PMID: 14604834
Stromal	Endothelial	Igf1	Igf1r	7.45947e-09	0	IGF1_IGF1R	Igf1 - Igf1r	IGF	Secreted Signaling	PMID: 14604834
Endothelial	Endothelial	Igf1	Igf1r	2.19527e-09	0	IGF1_IGF1R	Igf1 - Igf1r	IGF	Secreted Signaling	PMID: 14604834
Stromal	T-cells CD4+CD8+	Igf1	Igf1r	4.07583e-08	0	IGF1_IGF1R	Igf1 - Igf1r	IGF	Secreted Signaling	PMID: 14604834
Endothelial	T-cells CD4+CD8+	Igf1	Igf1r	1.19953e-08	0	IGF1_IGF1R	Igf1 - Igf1r	IGF	Secreted Signaling	PMID: 14604834
Stromal	T-cells FoxP3+	Igf1	Igf1r	2.03749e-07	0	IGF1_IGF1R	Igf1 - Igf1r	IGF	Secreted Signaling	PMID: 14604834
Endothelial	T-cells FoxP3+	Igf1	Igf1r	6.00248e-08	0	IGF1_IGF1R	Igf1 - Igf1r	IGF	Secreted Signaling	PMID: 14604834
Stromal	T-cells Cxcr6+	Igf1	Igf1r	2.56707e-07	0	IGF1_IGF1R	Igf1 - Igf1r	IGF	Secreted Signaling	PMID: 14604834
Endothelial	T-cells Cxcr6+	Igf1	Igf1r	7.60447e-08	0	IGF1_IGF1R	Igf1 - Igf1r	IGF	Secreted Signaling	PMID: 14604834
Stromal	DCs	Igf1	Igf1r	4.10327e-08	0	IGF1_IGF1R	Igf1 - Igf1r	IGF	Secreted Signaling	PMID: 14604834
Endothelial	DCs	Igf1	Igf1r	1.20903e-08	0	IGF1_IGF1R	Igf1 - Igf1r	IGF	Secreted Signaling	PMID: 14604834
Stromal	Myoepithelial	Igf1	ITGAV_ITGB3	2.6223e-09	0	IGF1_ITGAV_ITGB3	Igf1 - (Itgav+Itgb3)	IGF	Secreted Signaling	PMID: 28190785; PMID: 28873464
Endothelial	Myoepithelial	Igf1	ITGAV_ITGB3	7.74118e-10	0	IGF1_ITGAV_ITGB3	Igf1 - (Itgav+Itgb3)	IGF	Secreted Signaling	PMID: 28190785; PMID: 28873464
Stromal	Myoepithelial	Igf1	ITGA6_ITGB4	6.53338e-09	0	IGF1_ITGA6_ITGB4	Igf1 - (Itga6+Itgb4)	IGF	Secreted Signaling	PMID: 28190785; PMID: 28873464
Endothelial	Myoepithelial	Igf1	ITGA6_ITGB4	1.93817e-09	0	IGF1_ITGA6_ITGB4	Igf1 - (Itga6+Itgb4)	IGF	Secreted Signaling	PMID: 28190785; PMID: 28873464
Stromal	T-cells Cxcr6+	Ccl8	Ccr2	1.1957e-06	0	CCL8_CCR2	Ccl8 - Ccr2	CCL	Secreted Signaling	KEGG: mmu04060
Stromal	DCs	Ccl8	Ccr2	6.70377e-08	0	CCL8_CCR2	Ccl8 - Ccr2	CCL	Secreted Signaling	KEGG: mmu04060
Stromal	NK cells	Ccl8	Ccr2	1.74443e-07	0	CCL8_CCR2	Ccl8 - Ccr2	CCL	Secreted Signaling	KEGG: mmu04060
Stromal	T-cells Cxcr6+	Ccl7	Ccr2	3.09581e-06	0	CCL7_CCR2	Ccl7 - Ccr2	CCL	Secreted Signaling	KEGG: mmu04060
Stromal	DCs	Ccl7	Ccr2	1.76753e-07	0	CCL7_CCR2	Ccl7 - Ccr2	CCL	Secreted Signaling	KEGG: mmu04060
Stromal	NK cells	Ccl7	Ccr2	4.58246e-07	0	CCL7_CCR2	Ccl7 - Ccr2	CCL	Secreted Signaling	KEGG: mmu04060
Stromal	T-cells Cxcr6+	Ccl2	Ccr2	4.13775e-06	0	CCL2_CCR2	Ccl2 - Ccr2	CCL	Secreted Signaling	KEGG: mmu04060
Stromal	DCs	Ccl2	Ccr2	2.38642e-07	0	CCL2_CCR2	Ccl2 - Ccr2	CCL	Secreted Signaling	KEGG: mmu04060
Stromal	NK cells	Ccl2	Ccr2	6.17419e-07	0	CCL2_CCR2	Ccl2 - Ccr2	CCL	Secreted Signaling	KEGG: mmu04060
Myoepithelial	T-cells Cxcr6+	Ccl27a	Ccr2	2.51773e-07	0	CCL27A_CCR2	Ccl27a - Ccr2	CCL	Secreted Signaling	KEGG: mmu04060
Myoepithelial	DCs	Ccl27a	Ccr2	1.41243e-08	0	CCL27A_CCR2	Ccl27a - Ccr2	CCL	Secreted Signaling	KEGG: mmu04060
Myoepithelial	NK cells	Ccl27a	Ccr2	3.67491e-08	0	CCL27A_CCR2	Ccl27a - Ccr2	CCL	Secreted Signaling	KEGG: mmu04060
Macrophages	T-cells CD8+	Ccl4	Ccr5	1.00313e-06	0	CCL4_CCR5	Ccl4 - Ccr5	CCL	Secreted Signaling	KEGG: mmu04060
DCs	T-cells CD8+	Ccl4	Ccr5	1.02938e-07	0	CCL4_CCR5	Ccl4 - Ccr5	CCL	Secreted Signaling	KEGG: mmu04060
NK cells	T-cells CD8+	Ccl4	Ccr5	5.89517e-07	0	CCL4_CCR5	Ccl4 - Ccr5	CCL	Secreted Signaling	KEGG: mmu04060
Macrophages	NK cells	Ccl4	Ccr5	5.28729e-07	0	CCL4_CCR5	Ccl4 - Ccr5	CCL	Secreted Signaling	KEGG: mmu04060
DCs	NK cells	Ccl4	Ccr5	5.42883e-08	0	CCL4_CCR5	Ccl4 - Ccr5	CCL	Secreted Signaling	KEGG: mmu04060
NK cells	NK cells	Ccl4	Ccr5	3.1004e-07	0	CCL4_CCR5	Ccl4 - Ccr5	CCL	Secreted Signaling	KEGG: mmu04060
T-cells CD8+	T-cells CD8+	Ccl5	Ccr5	6.13955e-05	0	CCL5_CCR5	Ccl5 - Ccr5	CCL	Secreted Signaling	KEGG: mmu04060
T-cells FoxP3+	T-cells CD8+	Ccl5	Ccr5	8.82049e-07	0	CCL5_CCR5	Ccl5 - Ccr5	CCL	Secreted Signaling	KEGG: mmu04060
Macrophages	T-cells CD8+	Ccl5	Ccr5	5.52787e-07	0	CCL5_CCR5	Ccl5 - Ccr5	CCL	Secreted Signaling	KEGG: mmu04060
DCs	T-cells CD8+	Ccl5	Ccr5	6.53291e-06	0	CCL5_CCR5	Ccl5 - Ccr5	CCL	Secreted Signaling	KEGG: mmu04060
NK cells	T-cells CD8+	Ccl5	Ccr5	6.58688e-06	0	CCL5_CCR5	Ccl5 - Ccr5	CCL	Secreted Signaling	KEGG: mmu04060
T-cells CD8+	NK cells	Ccl5	Ccr5	3.11443e-05	0	CCL5_CCR5	Ccl5 - Ccr5	CCL	Secreted Signaling	KEGG: mmu04060
T-cells FoxP3+	NK cells	Ccl5	Ccr5	4.65082e-07	0	CCL5_CCR5	Ccl5 - Ccr5	CCL	Secreted Signaling	KEGG: mmu04060
Macrophages	NK cells	Ccl5	Ccr5	2.91493e-07	0	CCL5_CCR5	Ccl5 - Ccr5	CCL	Secreted Signaling	KEGG: mmu04060
DCs	NK cells	Ccl5	Ccr5	3.36003e-06	0	CCL5_CCR5	Ccl5 - Ccr5	CCL	Secreted Signaling	KEGG: mmu04060
NK cells	NK cells	Ccl5	Ccr5	3.35556e-06	0	CCL5_CCR5	Ccl5 - Ccr5	CCL	Secreted Signaling	KEGG: mmu04060
NK cells	T-cells CD8+	Ccl3	Ccr5	5.94666e-07	0	CCL3_CCR5	Ccl3 - Ccr5	CCL	Secreted Signaling	KEGG: mmu04060
NK cells	NK cells	Ccl3	Ccr5	3.12739e-07	0	CCL3_CCR5	Ccl3 - Ccr5	CCL	Secreted Signaling	KEGG: mmu04060
Stromal	T-cells CD8+	Ccl8	Ccr5	3.4975e-07	0	CCL8_CCR5	Ccl8 - Ccr5	CCL	Secreted Signaling	KEGG: mmu04060
Stromal	NK cells	Ccl8	Ccr5	1.84058e-07	0	CCL8_CCR5	Ccl8 - Ccr5	CCL	Secreted Signaling	KEGG: mmu04060
Stromal	B-cells	Ccl21a	Ccr7	6.67302e-06	0	CCL21A_CCR7	Ccl21a - Ccr7	CCL	Secreted Signaling	KEGG: mmu04060
Stromal	T-cells CD4+	Ccl21a	Ccr7	5.16442e-06	0	CCL21A_CCR7	Ccl21a - Ccr7	CCL	Secreted Signaling	KEGG: mmu04060
Stromal	T-cells CD4+CD8+	Ccl21a	Ccr7	3.07162e-06	0	CCL21A_CCR7	Ccl21a - Ccr7	CCL	Secreted Signaling	KEGG: mmu04060
Stromal	T-cells CD8+	Ccl21a	Ccr7	1.71494e-06	0	CCL21A_CCR7	Ccl21a - Ccr7	CCL	Secreted Signaling	KEGG: mmu04060
Stromal	T-cells FoxP3+	Ccl21a	Ccr7	1.51138e-06	0	CCL21A_CCR7	Ccl21a - Ccr7	CCL	Secreted Signaling	KEGG: mmu04060
Stromal	DCs	Ccl21a	Ccr7	4.42566e-07	0	CCL21A_CCR7	Ccl21a - Ccr7	CCL	Secreted Signaling	KEGG: mmu04060
Stromal	NK cells	Ccl21a	Ccr7	4.92293e-08	0	CCL21A_CCR7	Ccl21a - Ccr7	CCL	Secreted Signaling	KEGG: mmu04060
NK cells	DCs	Ccl25	Ccr9	1.18201e-07	0	CCL25_CCR9	Ccl25 - Ccr9	CCL	Secreted Signaling	KEGG: mmu04060
Myoepithelial	T-cells Cxcr6+	Ccl27a	Ccr10	3.99618e-08	0	CCL27A_CCR10	Ccl27a - Ccr10	CCL	Secreted Signaling	KEGG: mmu04060
Macrophages	T-cells CD8+	Pf4	Cxcr3	5.36842e-07	0	CXCL4_CXCR3	Cxcl4 - Cxcr3	CXCL	Secreted Signaling	KEGG: mmu04060
Macrophages	T-cells FoxP3+	Pf4	Cxcr3	1.34778e-07	0	CXCL4_CXCR3	Cxcl4 - Cxcr3	CXCL	Secreted Signaling	KEGG: mmu04060
Macrophages	DCs	Pf4	Cxcr3	1.14083e-08	0	CXCL4_CXCR3	Cxcl4 - Cxcr3	CXCL	Secreted Signaling	KEGG: mmu04060
Macrophages	NK cells	Pf4	Cxcr3	1.93589e-08	0	CXCL4_CXCR3	Cxcl4 - Cxcr3	CXCL	Secreted Signaling	KEGG: mmu04060
Stromal	T-cells CD8+	Cxcl9	Cxcr3	1.28369e-06	0	CXCL9_CXCR3	Cxcl9 - Cxcr3	CXCL	Secreted Signaling	KEGG: mmu04060
Stromal	T-cells FoxP3+	Cxcl9	Cxcr3	3.22897e-07	0	CXCL9_CXCR3	Cxcl9 - Cxcr3	CXCL	Secreted Signaling	KEGG: mmu04060
Stromal	DCs	Cxcl9	Cxcr3	2.73418e-08	0	CXCL9_CXCR3	Cxcl9 - Cxcr3	CXCL	Secreted Signaling	KEGG: mmu04060
Stromal	NK cells	Cxcl9	Cxcr3	4.6376e-08	0	CXCL9_CXCR3	Cxcl9 - Cxcr3	CXCL	Secreted Signaling	KEGG: mmu04060
Stromal	T-cells CD8+	Cxcl10	Cxcr3	7.39945e-06	0	CXCL10_CXCR3	Cxcl10 - Cxcr3	CXCL	Secreted Signaling	KEGG: mmu04060
Stromal	T-cells FoxP3+	Cxcl10	Cxcr3	1.87947e-06	0	CXCL10_CXCR3	Cxcl10 - Cxcr3	CXCL	Secreted Signaling	KEGG: mmu04060
Stromal	DCs	Cxcl10	Cxcr3	1.59447e-07	0	CXCL10_CXCR3	Cxcl10 - Cxcr3	CXCL	Secreted Signaling	KEGG: mmu04060
Stromal	NK cells	Cxcl10	Cxcr3	2.6983e-07	0	CXCL10_CXCR3	Cxcl10 - Cxcr3	CXCL	Secreted Signaling	KEGG: mmu04060
Macrophages	T-cells CD8+	Pf4	Cxcr3	5.36842e-07	0	PF4_CXCR3	Pf4 - Cxcr3	CXCL	Secreted Signaling	KEGG: mmu04060
Macrophages	T-cells FoxP3+	Pf4	Cxcr3	1.34778e-07	0	PF4_CXCR3	Pf4 - Cxcr3	CXCL	Secreted Signaling	KEGG: mmu04060
Macrophages	DCs	Pf4	Cxcr3	1.14083e-08	0	PF4_CXCR3	Pf4 - Cxcr3	CXCL	Secreted Signaling	KEGG: mmu04060
Macrophages	NK cells	Pf4	Cxcr3	1.93589e-08	0	PF4_CXCR3	Pf4 - Cxcr3	CXCL	Secreted Signaling	KEGG: mmu04060
Myoepithelial	B-cells	Cxcl12	Cxcr4	1.61328e-06	0	CXCL12_CXCR4	Cxcl12 - Cxcr4	CXCL	Secreted Signaling	KEGG: mmu04060
Stromal	B-cells	Cxcl12	Cxcr4	2.60302e-05	0	CXCL12_CXCR4	Cxcl12 - Cxcr4	CXCL	Secreted Signaling	KEGG: mmu04060
Endothelial	B-cells	Cxcl12	Cxcr4	6.04376e-05	0	CXCL12_CXCR4	Cxcl12 - Cxcr4	CXCL	Secreted Signaling	KEGG: mmu04060
Stromal	T-cells CD4+CD8+	Cxcl12	Cxcr4	1.15826e-07	0.01	CXCL12_CXCR4	Cxcl12 - Cxcr4	CXCL	Secreted Signaling	KEGG: mmu04060
Endothelial	T-cells CD4+CD8+	Cxcl12	Cxcr4	2.67336e-07	0	CXCL12_CXCR4	Cxcl12 - Cxcr4	CXCL	Secreted Signaling	KEGG: mmu04060
Myoepithelial	T-cells CD8+	Cxcl12	Cxcr4	2.88322e-07	0	CXCL12_CXCR4	Cxcl12 - Cxcr4	CXCL	Secreted Signaling	KEGG: mmu04060
Stromal	T-cells CD8+	Cxcl12	Cxcr4	4.66394e-06	0	CXCL12_CXCR4	Cxcl12 - Cxcr4	CXCL	Secreted Signaling	KEGG: mmu04060
Endothelial	T-cells CD8+	Cxcl12	Cxcr4	1.08115e-05	0	CXCL12_CXCR4	Cxcl12 - Cxcr4	CXCL	Secreted Signaling	KEGG: mmu04060
Myoepithelial	T-cells FoxP3+	Cxcl12	Cxcr4	4.07911e-07	0	CXCL12_CXCR4	Cxcl12 - Cxcr4	CXCL	Secreted Signaling	KEGG: mmu04060
Stromal	T-cells FoxP3+	Cxcl12	Cxcr4	6.57467e-06	0	CXCL12_CXCR4	Cxcl12 - Cxcr4	CXCL	Secreted Signaling	KEGG: mmu04060
Endothelial	T-cells FoxP3+	Cxcl12	Cxcr4	1.52754e-05	0	CXCL12_CXCR4	Cxcl12 - Cxcr4	CXCL	Secreted Signaling	KEGG: mmu04060
Stromal	T-cells Cxcr6+	Cxcl12	Cxcr4	5.98123e-07	0	CXCL12_CXCR4	Cxcl12 - Cxcr4	CXCL	Secreted Signaling	KEGG: mmu04060
Endothelial	T-cells Cxcr6+	Cxcl12	Cxcr4	1.38405e-06	0	CXCL12_CXCR4	Cxcl12 - Cxcr4	CXCL	Secreted Signaling	KEGG: mmu04060
Stromal	Macrophages	Cxcl12	Cxcr4	2.34945e-07	0	CXCL12_CXCR4	Cxcl12 - Cxcr4	CXCL	Secreted Signaling	KEGG: mmu04060
Endothelial	Macrophages	Cxcl12	Cxcr4	5.42405e-07	0	CXCL12_CXCR4	Cxcl12 - Cxcr4	CXCL	Secreted Signaling	KEGG: mmu04060
Myoepithelial	DCs	Cxcl12	Cxcr4	5.96428e-08	0.01	CXCL12_CXCR4	Cxcl12 - Cxcr4	CXCL	Secreted Signaling	KEGG: mmu04060
Stromal	DCs	Cxcl12	Cxcr4	9.63089e-07	0	CXCL12_CXCR4	Cxcl12 - Cxcr4	CXCL	Secreted Signaling	KEGG: mmu04060
Endothelial	DCs	Cxcl12	Cxcr4	2.23502e-06	0	CXCL12_CXCR4	Cxcl12 - Cxcr4	CXCL	Secreted Signaling	KEGG: mmu04060
Myoepithelial	NK cells	Cxcl12	Cxcr4	4.1578e-08	0.01	CXCL12_CXCR4	Cxcl12 - Cxcr4	CXCL	Secreted Signaling	KEGG: mmu04060
Stromal	NK cells	Cxcl12	Cxcr4	6.71649e-07	0	CXCL12_CXCR4	Cxcl12 - Cxcr4	CXCL	Secreted Signaling	KEGG: mmu04060
Endothelial	NK cells	Cxcl12	Cxcr4	1.5583e-06	0	CXCL12_CXCR4	Cxcl12 - Cxcr4	CXCL	Secreted Signaling	KEGG: mmu04060
Myoepithelial	Stromal	Cxcl12	Ackr3	2.71968e-08	0	CXCL12_ACKR3	Cxcl12 - Ackr3	CXCL	Secreted Signaling	KEGG: mmu04060
Stromal	Stromal	Cxcl12	Ackr3	4.39766e-07	0	CXCL12_ACKR3	Cxcl12 - Ackr3	CXCL	Secreted Signaling	KEGG: mmu04060
Endothelial	Stromal	Cxcl12	Ackr3	1.01968e-06	0	CXCL12_ACKR3	Cxcl12 - Ackr3	CXCL	Secreted Signaling	KEGG: mmu04060
Myoepithelial	Endothelial	Cxcl12	Ackr3	1.00854e-07	0	CXCL12_ACKR3	Cxcl12 - Ackr3	CXCL	Secreted Signaling	KEGG: mmu04060
Stromal	Endothelial	Cxcl12	Ackr3	1.63193e-06	0	CXCL12_ACKR3	Cxcl12 - Ackr3	CXCL	Secreted Signaling	KEGG: mmu04060
Endothelial	Endothelial	Cxcl12	Ackr3	3.78225e-06	0	CXCL12_ACKR3	Cxcl12 - Ackr3	CXCL	Secreted Signaling	KEGG: mmu04060
Stromal	T-cells CD8+	Cxcl16	Cxcr6	2.56368e-07	0	CXCL16_CXCR6	Cxcl16 - Cxcr6	CXCL	Secreted Signaling	KEGG: mmu04060
Macrophages	T-cells CD8+	Cxcl16	Cxcr6	6.99399e-06	0	CXCL16_CXCR6	Cxcl16 - Cxcr6	CXCL	Secreted Signaling	KEGG: mmu04060
DCs	T-cells CD8+	Cxcl16	Cxcr6	3.78951e-06	0	CXCL16_CXCR6	Cxcl16 - Cxcr6	CXCL	Secreted Signaling	KEGG: mmu04060
Stromal	T-cells FoxP3+	Cxcl16	Cxcr6	6.88484e-08	0	CXCL16_CXCR6	Cxcl16 - Cxcr6	CXCL	Secreted Signaling	KEGG: mmu04060
Macrophages	T-cells FoxP3+	Cxcl16	Cxcr6	1.88023e-06	0	CXCL16_CXCR6	Cxcl16 - Cxcr6	CXCL	Secreted Signaling	KEGG: mmu04060
DCs	T-cells FoxP3+	Cxcl16	Cxcr6	1.0205e-06	0	CXCL16_CXCR6	Cxcl16 - Cxcr6	CXCL	Secreted Signaling	KEGG: mmu04060
Stromal	T-cells Cxcr6+	Cxcl16	Cxcr6	8.92391e-07	0	CXCL16_CXCR6	Cxcl16 - Cxcr6	CXCL	Secreted Signaling	KEGG: mmu04060
Macrophages	T-cells Cxcr6+	Cxcl16	Cxcr6	2.38089e-05	0	CXCL16_CXCR6	Cxcl16 - Cxcr6	CXCL	Secreted Signaling	KEGG: mmu04060
DCs	T-cells Cxcr6+	Cxcl16	Cxcr6	1.24541e-05	0	CXCL16_CXCR6	Cxcl16 - Cxcr6	CXCL	Secreted Signaling	KEGG: mmu04060
Stromal	NK cells	Cxcl16	Cxcr6	1.33651e-08	0	CXCL16_CXCR6	Cxcl16 - Cxcr6	CXCL	Secreted Signaling	KEGG: mmu04060
Macrophages	NK cells	Cxcl16	Cxcr6	3.64921e-07	0	CXCL16_CXCR6	Cxcl16 - Cxcr6	CXCL	Secreted Signaling	KEGG: mmu04060
DCs	NK cells	Cxcl16	Cxcr6	1.97993e-07	0	CXCL16_CXCR6	Cxcl16 - Cxcr6	CXCL	Secreted Signaling	KEGG: mmu04060
Striated duct	B-cells	Mif	CD74_CXCR4	0.000209868	0	MIF_CD74_CXCR4	Mif - (Cd74+Cxcr4)	MIF	Secreted Signaling	PMID: 29637711; PMID: 24760155
Myoepithelial	B-cells	Mif	CD74_CXCR4	1.53614e-05	0	MIF_CD74_CXCR4	Mif - (Cd74+Cxcr4)	MIF	Secreted Signaling	PMID: 29637711; PMID: 24760155
Endothelial	B-cells	Mif	CD74_CXCR4	6.27453e-05	0	MIF_CD74_CXCR4	Mif - (Cd74+Cxcr4)	MIF	Secreted Signaling	PMID: 29637711; PMID: 24760155
B-cells	B-cells	Mif	CD74_CXCR4	0.00119071	0	MIF_CD74_CXCR4	Mif - (Cd74+Cxcr4)	MIF	Secreted Signaling	PMID: 29637711; PMID: 24760155
T-cells CD4+	B-cells	Mif	CD74_CXCR4	0.000733829	0	MIF_CD74_CXCR4	Mif - (Cd74+Cxcr4)	MIF	Secreted Signaling	PMID: 29637711; PMID: 24760155
T-cells CD4+CD8+	B-cells	Mif	CD74_CXCR4	0.000454528	0	MIF_CD74_CXCR4	Mif - (Cd74+Cxcr4)	MIF	Secreted Signaling	PMID: 29637711; PMID: 24760155
T-cells CD8+	B-cells	Mif	CD74_CXCR4	0.000546454	0	MIF_CD74_CXCR4	Mif - (Cd74+Cxcr4)	MIF	Secreted Signaling	PMID: 29637711; PMID: 24760155
T-cells FoxP3+	B-cells	Mif	CD74_CXCR4	0.000296188	0	MIF_CD74_CXCR4	Mif - (Cd74+Cxcr4)	MIF	Secreted Signaling	PMID: 29637711; PMID: 24760155
T-cells Cxcr6+	B-cells	Mif	CD74_CXCR4	4.90352e-05	0	MIF_CD74_CXCR4	Mif - (Cd74+Cxcr4)	MIF	Secreted Signaling	PMID: 29637711; PMID: 24760155
Macrophages	B-cells	Mif	CD74_CXCR4	0.000170815	0	MIF_CD74_CXCR4	Mif - (Cd74+Cxcr4)	MIF	Secreted Signaling	PMID: 29637711; PMID: 24760155
DCs	B-cells	Mif	CD74_CXCR4	2.85801e-05	0	MIF_CD74_CXCR4	Mif - (Cd74+Cxcr4)	MIF	Secreted Signaling	PMID: 29637711; PMID: 24760155
NK cells	B-cells	Mif	CD74_CXCR4	5.12434e-05	0	MIF_CD74_CXCR4	Mif - (Cd74+Cxcr4)	MIF	Secreted Signaling	PMID: 29637711; PMID: 24760155
Striated duct	T-cells FoxP3+	Mif	CD74_CXCR4	1.27932e-05	0.01	MIF_CD74_CXCR4	Mif - (Cd74+Cxcr4)	MIF	Secreted Signaling	PMID: 29637711; PMID: 24760155
T-cells CD8+	T-cells FoxP3+	Mif	CD74_CXCR4	3.33032e-05	0	MIF_CD74_CXCR4	Mif - (Cd74+Cxcr4)	MIF	Secreted Signaling	PMID: 29637711; PMID: 24760155
Striated duct	DCs	Mif	CD74_CXCR4	7.37212e-06	0	MIF_CD74_CXCR4	Mif - (Cd74+Cxcr4)	MIF	Secreted Signaling	PMID: 29637711; PMID: 24760155
Myoepithelial	DCs	Mif	CD74_CXCR4	5.40638e-07	0.01	MIF_CD74_CXCR4	Mif - (Cd74+Cxcr4)	MIF	Secreted Signaling	PMID: 29637711; PMID: 24760155
B-cells	DCs	Mif	CD74_CXCR4	4.17585e-05	0	MIF_CD74_CXCR4	Mif - (Cd74+Cxcr4)	MIF	Secreted Signaling	PMID: 29637711; PMID: 24760155
T-cells CD4+	DCs	Mif	CD74_CXCR4	2.57451e-05	0	MIF_CD74_CXCR4	Mif - (Cd74+Cxcr4)	MIF	Secreted Signaling	PMID: 29637711; PMID: 24760155
T-cells CD4+CD8+	DCs	Mif	CD74_CXCR4	1.59483e-05	0	MIF_CD74_CXCR4	Mif - (Cd74+Cxcr4)	MIF	Secreted Signaling	PMID: 29637711; PMID: 24760155
T-cells CD8+	DCs	Mif	CD74_CXCR4	1.91947e-05	0	MIF_CD74_CXCR4	Mif - (Cd74+Cxcr4)	MIF	Secreted Signaling	PMID: 29637711; PMID: 24760155
T-cells FoxP3+	DCs	Mif	CD74_CXCR4	1.03891e-05	0	MIF_CD74_CXCR4	Mif - (Cd74+Cxcr4)	MIF	Secreted Signaling	PMID: 29637711; PMID: 24760155
T-cells Cxcr6+	DCs	Mif	CD74_CXCR4	1.71901e-06	0.04	MIF_CD74_CXCR4	Mif - (Cd74+Cxcr4)	MIF	Secreted Signaling	PMID: 29637711; PMID: 24760155
Macrophages	DCs	Mif	CD74_CXCR4	5.98925e-06	0.01	MIF_CD74_CXCR4	Mif - (Cd74+Cxcr4)	MIF	Secreted Signaling	PMID: 29637711; PMID: 24760155
NK cells	DCs	Mif	CD74_CXCR4	1.79862e-06	0	MIF_CD74_CXCR4	Mif - (Cd74+Cxcr4)	MIF	Secreted Signaling	PMID: 29637711; PMID: 24760155
Striated duct	B-cells	Mif	CD74_CD44	6.28953e-05	0	MIF_CD74_CD44	Mif - (Cd74+Cd44)	MIF	Secreted Signaling	PMID: 29637711; PMID: 26175090
Myoepithelial	B-cells	Mif	CD74_CD44	4.6521e-06	0.03	MIF_CD74_CD44	Mif - (Cd74+Cd44)	MIF	Secreted Signaling	PMID: 29637711; PMID: 26175090
B-cells	B-cells	Mif	CD74_CD44	0.000353696	0.03	MIF_CD74_CD44	Mif - (Cd74+Cd44)	MIF	Secreted Signaling	PMID: 29637711; PMID: 26175090
T-cells CD4+	B-cells	Mif	CD74_CD44	0.000218421	0	MIF_CD74_CD44	Mif - (Cd74+Cd44)	MIF	Secreted Signaling	PMID: 29637711; PMID: 26175090
T-cells CD4+CD8+	B-cells	Mif	CD74_CD44	0.000135378	0	MIF_CD74_CD44	Mif - (Cd74+Cd44)	MIF	Secreted Signaling	PMID: 29637711; PMID: 26175090
T-cells CD8+	B-cells	Mif	CD74_CD44	0.00016373	0	MIF_CD74_CD44	Mif - (Cd74+Cd44)	MIF	Secreted Signaling	PMID: 29637711; PMID: 26175090
Striated duct	T-cells FoxP3+	Mif	CD74_CD44	1.95417e-05	0	MIF_CD74_CD44	Mif - (Cd74+Cd44)	MIF	Secreted Signaling	PMID: 29637711; PMID: 26175090
Myoepithelial	T-cells FoxP3+	Mif	CD74_CD44	1.44305e-06	0	MIF_CD74_CD44	Mif - (Cd74+Cd44)	MIF	Secreted Signaling	PMID: 29637711; PMID: 26175090
B-cells	T-cells FoxP3+	Mif	CD74_CD44	0.000110046	0.01	MIF_CD74_CD44	Mif - (Cd74+Cd44)	MIF	Secreted Signaling	PMID: 29637711; PMID: 26175090
T-cells CD4+	T-cells FoxP3+	Mif	CD74_CD44	6.79363e-05	0.01	MIF_CD74_CD44	Mif - (Cd74+Cd44)	MIF	Secreted Signaling	PMID: 29637711; PMID: 26175090
T-cells CD4+CD8+	T-cells FoxP3+	Mif	CD74_CD44	4.21029e-05	0	MIF_CD74_CD44	Mif - (Cd74+Cd44)	MIF	Secreted Signaling	PMID: 29637711; PMID: 26175090
T-cells CD8+	T-cells FoxP3+	Mif	CD74_CD44	5.08731e-05	0	MIF_CD74_CD44	Mif - (Cd74+Cd44)	MIF	Secreted Signaling	PMID: 29637711; PMID: 26175090
T-cells FoxP3+	T-cells FoxP3+	Mif	CD74_CD44	2.73947e-05	0.03	MIF_CD74_CD44	Mif - (Cd74+Cd44)	MIF	Secreted Signaling	PMID: 29637711; PMID: 26175090
NK cells	T-cells FoxP3+	Mif	CD74_CD44	4.75409e-06	0.03	MIF_CD74_CD44	Mif - (Cd74+Cd44)	MIF	Secreted Signaling	PMID: 29637711; PMID: 26175090
Striated duct	T-cells Cxcr6+	Mif	CD74_CD44	7.13791e-06	0	MIF_CD74_CD44	Mif - (Cd74+Cd44)	MIF	Secreted Signaling	PMID: 29637711; PMID: 26175090
Myoepithelial	T-cells Cxcr6+	Mif	CD74_CD44	5.25192e-07	0.01	MIF_CD74_CD44	Mif - (Cd74+Cd44)	MIF	Secreted Signaling	PMID: 29637711; PMID: 26175090
B-cells	T-cells Cxcr6+	Mif	CD74_CD44	4.03187e-05	0	MIF_CD74_CD44	Mif - (Cd74+Cd44)	MIF	Secreted Signaling	PMID: 29637711; PMID: 26175090
T-cells CD4+	T-cells Cxcr6+	Mif	CD74_CD44	2.48733e-05	0.01	MIF_CD74_CD44	Mif - (Cd74+Cd44)	MIF	Secreted Signaling	PMID: 29637711; PMID: 26175090
T-cells CD4+CD8+	T-cells Cxcr6+	Mif	CD74_CD44	1.54115e-05	0	MIF_CD74_CD44	Mif - (Cd74+Cd44)	MIF	Secreted Signaling	PMID: 29637711; PMID: 26175090
T-cells CD8+	T-cells Cxcr6+	Mif	CD74_CD44	1.85836e-05	0	MIF_CD74_CD44	Mif - (Cd74+Cd44)	MIF	Secreted Signaling	PMID: 29637711; PMID: 26175090
T-cells FoxP3+	T-cells Cxcr6+	Mif	CD74_CD44	1.00338e-05	0	MIF_CD74_CD44	Mif - (Cd74+Cd44)	MIF	Secreted Signaling	PMID: 29637711; PMID: 26175090
NK cells	T-cells Cxcr6+	Mif	CD74_CD44	1.73909e-06	0.03	MIF_CD74_CD44	Mif - (Cd74+Cd44)	MIF	Secreted Signaling	PMID: 29637711; PMID: 26175090
Striated duct	Macrophages	Mif	CD74_CD44	1.88798e-05	0	MIF_CD74_CD44	Mif - (Cd74+Cd44)	MIF	Secreted Signaling	PMID: 29637711; PMID: 26175090
Myoepithelial	Macrophages	Mif	CD74_CD44	1.39114e-06	0	MIF_CD74_CD44	Mif - (Cd74+Cd44)	MIF	Secreted Signaling	PMID: 29637711; PMID: 26175090
B-cells	Macrophages	Mif	CD74_CD44	0.000106513	0	MIF_CD74_CD44	Mif - (Cd74+Cd44)	MIF	Secreted Signaling	PMID: 29637711; PMID: 26175090
T-cells CD4+	Macrophages	Mif	CD74_CD44	6.57281e-05	0	MIF_CD74_CD44	Mif - (Cd74+Cd44)	MIF	Secreted Signaling	PMID: 29637711; PMID: 26175090
T-cells CD4+CD8+	Macrophages	Mif	CD74_CD44	4.07288e-05	0	MIF_CD74_CD44	Mif - (Cd74+Cd44)	MIF	Secreted Signaling	PMID: 29637711; PMID: 26175090
T-cells CD8+	Macrophages	Mif	CD74_CD44	4.91522e-05	0	MIF_CD74_CD44	Mif - (Cd74+Cd44)	MIF	Secreted Signaling	PMID: 29637711; PMID: 26175090
T-cells FoxP3+	Macrophages	Mif	CD74_CD44	2.65104e-05	0.01	MIF_CD74_CD44	Mif - (Cd74+Cd44)	MIF	Secreted Signaling	PMID: 29637711; PMID: 26175090
Macrophages	Macrophages	Mif	CD74_CD44	1.52689e-05	0.04	MIF_CD74_CD44	Mif - (Cd74+Cd44)	MIF	Secreted Signaling	PMID: 29637711; PMID: 26175090
NK cells	Macrophages	Mif	CD74_CD44	4.59718e-06	0.01	MIF_CD74_CD44	Mif - (Cd74+Cd44)	MIF	Secreted Signaling	PMID: 29637711; PMID: 26175090
Striated duct	DCs	Mif	CD74_CD44	1.61093e-05	0	MIF_CD74_CD44	Mif - (Cd74+Cd44)	MIF	Secreted Signaling	PMID: 29637711; PMID: 26175090
Myoepithelial	DCs	Mif	CD74_CD44	1.16347e-06	0	MIF_CD74_CD44	Mif - (Cd74+Cd44)	MIF	Secreted Signaling	PMID: 29637711; PMID: 26175090
Endothelial	DCs	Mif	CD74_CD44	4.89814e-06	0	MIF_CD74_CD44	Mif - (Cd74+Cd44)	MIF	Secreted Signaling	PMID: 29637711; PMID: 26175090
B-cells	DCs	Mif	CD74_CD44	9.24609e-05	0	MIF_CD74_CD44	Mif - (Cd74+Cd44)	MIF	Secreted Signaling	PMID: 29637711; PMID: 26175090
T-cells CD4+	DCs	Mif	CD74_CD44	5.68322e-05	0	MIF_CD74_CD44	Mif - (Cd74+Cd44)	MIF	Secreted Signaling	PMID: 29637711; PMID: 26175090
T-cells CD4+CD8+	DCs	Mif	CD74_CD44	3.51708e-05	0	MIF_CD74_CD44	Mif - (Cd74+Cd44)	MIF	Secreted Signaling	PMID: 29637711; PMID: 26175090
T-cells CD8+	DCs	Mif	CD74_CD44	4.19574e-05	0	MIF_CD74_CD44	Mif - (Cd74+Cd44)	MIF	Secreted Signaling	PMID: 29637711; PMID: 26175090
T-cells FoxP3+	DCs	Mif	CD74_CD44	2.29722e-05	0	MIF_CD74_CD44	Mif - (Cd74+Cd44)	MIF	Secreted Signaling	PMID: 29637711; PMID: 26175090
T-cells Cxcr6+	DCs	Mif	CD74_CD44	3.81811e-06	0	MIF_CD74_CD44	Mif - (Cd74+Cd44)	MIF	Secreted Signaling	PMID: 29637711; PMID: 26175090
Macrophages	DCs	Mif	CD74_CD44	1.32839e-05	0	MIF_CD74_CD44	Mif - (Cd74+Cd44)	MIF	Secreted Signaling	PMID: 29637711; PMID: 26175090
DCs	DCs	Mif	CD74_CD44	2.23091e-06	0	MIF_CD74_CD44	Mif - (Cd74+Cd44)	MIF	Secreted Signaling	PMID: 29637711; PMID: 26175090
NK cells	DCs	Mif	CD74_CD44	3.95555e-06	0	MIF_CD74_CD44	Mif - (Cd74+Cd44)	MIF	Secreted Signaling	PMID: 29637711; PMID: 26175090
Acinar	Stromal	Mif	Ackr3	4.42254e-07	0	MIF_ACKR3	Mif - Ackr3	MIF	Secreted Signaling	PMID: 26175090
Intercalated duct	Stromal	Mif	Ackr3	6.65741e-08	0	MIF_ACKR3	Mif - Ackr3	MIF	Secreted Signaling	PMID: 26175090
Striated duct	Stromal	Mif	Ackr3	7.78593e-07	0	MIF_ACKR3	Mif - Ackr3	MIF	Secreted Signaling	PMID: 26175090
Myoepithelial	Stromal	Mif	Ackr3	5.77014e-08	0	MIF_ACKR3	Mif - Ackr3	MIF	Secreted Signaling	PMID: 26175090
Stromal	Stromal	Mif	Ackr3	1.88396e-08	0	MIF_ACKR3	Mif - Ackr3	MIF	Secreted Signaling	PMID: 26175090
Endothelial	Stromal	Mif	Ackr3	2.29265e-07	0	MIF_ACKR3	Mif - Ackr3	MIF	Secreted Signaling	PMID: 26175090
B-cells	Stromal	Mif	Ackr3	4.37134e-06	0	MIF_ACKR3	Mif - Ackr3	MIF	Secreted Signaling	PMID: 26175090
T-cells CD4+	Stromal	Mif	Ackr3	2.70047e-06	0	MIF_ACKR3	Mif - Ackr3	MIF	Secreted Signaling	PMID: 26175090
T-cells CD4+CD8+	Stromal	Mif	Ackr3	1.67397e-06	0	MIF_ACKR3	Mif - Ackr3	MIF	Secreted Signaling	PMID: 26175090
T-cells CD8+	Stromal	Mif	Ackr3	2.02676e-06	0	MIF_ACKR3	Mif - Ackr3	MIF	Secreted Signaling	PMID: 26175090
T-cells FoxP3+	Stromal	Mif	Ackr3	1.08853e-06	0	MIF_ACKR3	Mif - Ackr3	MIF	Secreted Signaling	PMID: 26175090
T-cells Cxcr6+	Stromal	Mif	Ackr3	1.79577e-07	0	MIF_ACKR3	Mif - Ackr3	MIF	Secreted Signaling	PMID: 26175090
Macrophages	Stromal	Mif	Ackr3	6.26255e-07	0	MIF_ACKR3	Mif - Ackr3	MIF	Secreted Signaling	PMID: 26175090
DCs	Stromal	Mif	Ackr3	1.04435e-07	0	MIF_ACKR3	Mif - Ackr3	MIF	Secreted Signaling	PMID: 26175090
NK cells	Stromal	Mif	Ackr3	1.89137e-07	0	MIF_ACKR3	Mif - Ackr3	MIF	Secreted Signaling	PMID: 26175090
Acinar	Endothelial	Mif	Ackr3	1.63957e-06	0	MIF_ACKR3	Mif - Ackr3	MIF	Secreted Signaling	PMID: 26175090
Intercalated duct	Endothelial	Mif	Ackr3	2.46805e-07	0	MIF_ACKR3	Mif - Ackr3	MIF	Secreted Signaling	PMID: 26175090
Striated duct	Endothelial	Mif	Ackr3	2.88756e-06	0	MIF_ACKR3	Mif - Ackr3	MIF	Secreted Signaling	PMID: 26175090
Myoepithelial	Endothelial	Mif	Ackr3	2.14049e-07	0	MIF_ACKR3	Mif - Ackr3	MIF	Secreted Signaling	PMID: 26175090
Stromal	Endothelial	Mif	Ackr3	6.98436e-08	0	MIF_ACKR3	Mif - Ackr3	MIF	Secreted Signaling	PMID: 26175090
Endothelial	Endothelial	Mif	Ackr3	8.50021e-07	0	MIF_ACKR3	Mif - Ackr3	MIF	Secreted Signaling	PMID: 26175090
B-cells	Endothelial	Mif	Ackr3	1.62087e-05	0	MIF_ACKR3	Mif - Ackr3	MIF	Secreted Signaling	PMID: 26175090
T-cells CD4+	Endothelial	Mif	Ackr3	1.00136e-05	0	MIF_ACKR3	Mif - Ackr3	MIF	Secreted Signaling	PMID: 26175090
T-cells CD4+CD8+	Endothelial	Mif	Ackr3	6.20735e-06	0	MIF_ACKR3	Mif - Ackr3	MIF	Secreted Signaling	PMID: 26175090
T-cells CD8+	Endothelial	Mif	Ackr3	7.5166e-06	0	MIF_ACKR3	Mif - Ackr3	MIF	Secreted Signaling	PMID: 26175090
T-cells FoxP3+	Endothelial	Mif	Ackr3	4.03629e-06	0	MIF_ACKR3	Mif - Ackr3	MIF	Secreted Signaling	PMID: 26175090
T-cells Cxcr6+	Endothelial	Mif	Ackr3	6.65829e-07	0	MIF_ACKR3	Mif - Ackr3	MIF	Secreted Signaling	PMID: 26175090
Macrophages	Endothelial	Mif	Ackr3	2.32205e-06	0	MIF_ACKR3	Mif - Ackr3	MIF	Secreted Signaling	PMID: 26175090
DCs	Endothelial	Mif	Ackr3	3.87205e-07	0	MIF_ACKR3	Mif - Ackr3	MIF	Secreted Signaling	PMID: 26175090
NK cells	Endothelial	Mif	Ackr3	7.01379e-07	0	MIF_ACKR3	Mif - Ackr3	MIF	Secreted Signaling	PMID: 26175090
Myoepithelial	Macrophages	Cx3cl1	Cx3cr1	1.61518e-07	0	CX3CL1_CX3CR1	Cx3cl1 - Cx3cr1	CX3C	Secreted Signaling	KEGG: mmu04060
Stromal	Macrophages	Cx3cl1	Cx3cr1	6.40114e-08	0	CX3CL1_CX3CR1	Cx3cl1 - Cx3cr1	CX3C	Secreted Signaling	KEGG: mmu04060
Endothelial	Macrophages	Cx3cl1	Cx3cr1	1.35259e-07	0	CX3CL1_CX3CR1	Cx3cl1 - Cx3cr1	CX3C	Secreted Signaling	KEGG: mmu04060
Myoepithelial	T-cells CD4+	Il7	IL7R_IL2RG	3.98259e-06	0	IL7_IL7R_IL2RG	Il7 - (Il7r+Il2rg)	IL2	Secreted Signaling	KEGG: mmu04060
Myoepithelial	T-cells CD4+CD8+	Il7	IL7R_IL2RG	2.63296e-06	0	IL7_IL7R_IL2RG	Il7 - (Il7r+Il2rg)	IL2	Secreted Signaling	KEGG: mmu04060
Myoepithelial	T-cells CD8+	Il7	IL7R_IL2RG	2.54854e-06	0	IL7_IL7R_IL2RG	Il7 - (Il7r+Il2rg)	IL2	Secreted Signaling	KEGG: mmu04060
Myoepithelial	T-cells FoxP3+	Il7	IL7R_IL2RG	1.73159e-06	0	IL7_IL7R_IL2RG	Il7 - (Il7r+Il2rg)	IL2	Secreted Signaling	KEGG: mmu04060
Myoepithelial	T-cells Cxcr6+	Il7	IL7R_IL2RG	6.45445e-07	0	IL7_IL7R_IL2RG	Il7 - (Il7r+Il2rg)	IL2	Secreted Signaling	KEGG: mmu04060
Myoepithelial	DCs	Il7	IL7R_IL2RG	2.1845e-07	0	IL7_IL7R_IL2RG	Il7 - (Il7r+Il2rg)	IL2	Secreted Signaling	KEGG: mmu04060
Myoepithelial	NK cells	Il7	IL7R_IL2RG	1.47582e-07	0	IL7_IL7R_IL2RG	Il7 - (Il7r+Il2rg)	IL2	Secreted Signaling	KEGG: mmu04060
T-cells Cxcr6+	DCs	Csf2	CSF2RA_CSF2RB	2.50921e-07	0	CSF2_CSF2RA_CSF2RB	Csf2 - (Csf2ra+Csf2rb)	IL4	Secreted Signaling	KEGG: mmu04060
Stromal	T-cells CD4+	Il6	IL6R_IL6ST	3.08328e-07	0	IL6_IL6R_IL6ST	Il6 - (Il6r+Il6st)	IL6	Secreted Signaling	KEGG: mmu04060
Stromal	T-cells CD4+CD8+	Il6	IL6R_IL6ST	2.28012e-07	0	IL6_IL6R_IL6ST	Il6 - (Il6r+Il6st)	IL6	Secreted Signaling	KEGG: mmu04060
Stromal	T-cells CD8+	Il6	IL6R_IL6ST	9.94404e-08	0	IL6_IL6R_IL6ST	Il6 - (Il6r+Il6st)	IL6	Secreted Signaling	KEGG: mmu04060
Stromal	T-cells FoxP3+	Il6	IL6R_IL6ST	1.65648e-07	0	IL6_IL6R_IL6ST	Il6 - (Il6r+Il6st)	IL6	Secreted Signaling	KEGG: mmu04060
T-cells CD8+	Myoepithelial	Clcf1	CNTFR_LIFR	1.26322e-08	0	CLCF1_CNTFR_LIFR	Clcf1 - (Cntfr+Lifr)	LIFR	Secreted Signaling	KEGG: mmu04060
NK cells	Myoepithelial	Clcf1	CNTFR_LIFR	1.22762e-08	0	CLCF1_CNTFR_LIFR	Clcf1 - (Cntfr+Lifr)	LIFR	Secreted Signaling	KEGG: mmu04060
Myoepithelial	Myoepithelial	Ctf1	LIFR_IL6ST	6.28529e-09	0	CTF1_LIFR_IL6ST	Ctf1 - (Lifr+Il6st)	LIFR	Secreted Signaling	KEGG: mmu04060
Myoepithelial	Endothelial	Ctf1	LIFR_IL6ST	1.60073e-07	0	CTF1_LIFR_IL6ST	Ctf1 - (Lifr+Il6st)	LIFR	Secreted Signaling	KEGG: mmu04060
Myoepithelial	DCs	Ctf1	LIFR_IL6ST	7.33587e-09	0	CTF1_LIFR_IL6ST	Ctf1 - (Lifr+Il6st)	LIFR	Secreted Signaling	KEGG: mmu04060
DCs	T-cells CD8+	Il18	IL18R1_IL18RAP	1.39688e-07	0	IL18_IL18R1_IL18RAP	Il18 - (Il18r1+Il18rap)	IL1	Secreted Signaling	KEGG: mmu04060
DCs	NK cells	Il18	IL18R1_IL18RAP	3.0759e-08	0	IL18_IL18R1_IL18RAP	Il18 - (Il18r1+Il18rap)	IL1	Secreted Signaling	KEGG: mmu04060
Myoepithelial	Macrophages	Csf1	Csf1r	2.24982e-07	0	CSF1_CSF1R	Csf1 - Csf1r	CSF	Secreted Signaling	KEGG: mmu04060
Stromal	Macrophages	Csf1	Csf1r	2.25339e-06	0	CSF1_CSF1R	Csf1 - Csf1r	CSF	Secreted Signaling	KEGG: mmu04060
Endothelial	Macrophages	Csf1	Csf1r	1.18855e-06	0	CSF1_CSF1R	Csf1 - Csf1r	CSF	Secreted Signaling	KEGG: mmu04060
T-cells CD4+	T-cells CD4+	Il16	Cd4	5.50613e-07	0	IL16_CD4	Il16 - Cd4	IL16	Secreted Signaling	KEGG: mmu04060
T-cells CD4+CD8+	T-cells CD4+	Il16	Cd4	6.57789e-06	0	IL16_CD4	Il16 - Cd4	IL16	Secreted Signaling	KEGG: mmu04060
T-cells CD8+	T-cells CD4+	Il16	Cd4	1.77162e-06	0	IL16_CD4	Il16 - Cd4	IL16	Secreted Signaling	KEGG: mmu04060
T-cells FoxP3+	T-cells CD4+	Il16	Cd4	2.61671e-06	0	IL16_CD4	Il16 - Cd4	IL16	Secreted Signaling	KEGG: mmu04060
T-cells Cxcr6+	T-cells CD4+	Il16	Cd4	2.72213e-07	0	IL16_CD4	Il16 - Cd4	IL16	Secreted Signaling	KEGG: mmu04060
DCs	T-cells CD4+	Il16	Cd4	7.38488e-07	0	IL16_CD4	Il16 - Cd4	IL16	Secreted Signaling	KEGG: mmu04060
NK cells	T-cells CD4+	Il16	Cd4	9.27272e-07	0	IL16_CD4	Il16 - Cd4	IL16	Secreted Signaling	KEGG: mmu04060
T-cells CD4+	T-cells CD4+CD8+	Il16	Cd4	3.78456e-08	0	IL16_CD4	Il16 - Cd4	IL16	Secreted Signaling	KEGG: mmu04060
T-cells CD4+CD8+	T-cells CD4+CD8+	Il16	Cd4	4.52309e-07	0	IL16_CD4	Il16 - Cd4	IL16	Secreted Signaling	KEGG: mmu04060
T-cells CD8+	T-cells CD4+CD8+	Il16	Cd4	1.21785e-07	0	IL16_CD4	Il16 - Cd4	IL16	Secreted Signaling	KEGG: mmu04060
T-cells FoxP3+	T-cells CD4+CD8+	Il16	Cd4	1.79893e-07	0	IL16_CD4	Il16 - Cd4	IL16	Secreted Signaling	KEGG: mmu04060
T-cells Cxcr6+	T-cells CD4+CD8+	Il16	Cd4	1.87117e-08	0	IL16_CD4	Il16 - Cd4	IL16	Secreted Signaling	KEGG: mmu04060
DCs	T-cells CD4+CD8+	Il16	Cd4	5.07762e-08	0	IL16_CD4	Il16 - Cd4	IL16	Secreted Signaling	KEGG: mmu04060
NK cells	T-cells CD4+CD8+	Il16	Cd4	6.37732e-08	0	IL16_CD4	Il16 - Cd4	IL16	Secreted Signaling	KEGG: mmu04060
T-cells CD4+	T-cells FoxP3+	Il16	Cd4	3.42923e-07	0	IL16_CD4	Il16 - Cd4	IL16	Secreted Signaling	KEGG: mmu04060
T-cells CD4+CD8+	T-cells FoxP3+	Il16	Cd4	4.09596e-06	0	IL16_CD4	Il16 - Cd4	IL16	Secreted Signaling	KEGG: mmu04060
T-cells CD8+	T-cells FoxP3+	Il16	Cd4	1.10331e-06	0	IL16_CD4	Il16 - Cd4	IL16	Secreted Signaling	KEGG: mmu04060
T-cells FoxP3+	T-cells FoxP3+	Il16	Cd4	1.62954e-06	0	IL16_CD4	Il16 - Cd4	IL16	Secreted Signaling	KEGG: mmu04060
T-cells Cxcr6+	T-cells FoxP3+	Il16	Cd4	1.69528e-07	0	IL16_CD4	Il16 - Cd4	IL16	Secreted Signaling	KEGG: mmu04060
DCs	T-cells FoxP3+	Il16	Cd4	4.5986e-07	0	IL16_CD4	Il16 - Cd4	IL16	Secreted Signaling	KEGG: mmu04060
NK cells	T-cells FoxP3+	Il16	Cd4	5.77349e-07	0	IL16_CD4	Il16 - Cd4	IL16	Secreted Signaling	KEGG: mmu04060
NK cells	Stromal	Ifng	IFNGR1_IFNGR2	2.10815e-07	0	IFNG_IFNGR1_IFNGR2	Ifng - (Ifngr1+Ifngr2)	IFN-II	Secreted Signaling	KEGG: mmu04060
NK cells	B-cells	Ifng	IFNGR1_IFNGR2	6.78367e-06	0	IFNG_IFNGR1_IFNGR2	Ifng - (Ifngr1+Ifngr2)	IFN-II	Secreted Signaling	KEGG: mmu04060
NK cells	T-cells CD4+	Ifng	IFNGR1_IFNGR2	7.27595e-06	0	IFNG_IFNGR1_IFNGR2	Ifng - (Ifngr1+Ifngr2)	IFN-II	Secreted Signaling	KEGG: mmu04060
NK cells	T-cells CD4+CD8+	Ifng	IFNGR1_IFNGR2	3.29324e-06	0	IFNG_IFNGR1_IFNGR2	Ifng - (Ifngr1+Ifngr2)	IFN-II	Secreted Signaling	KEGG: mmu04060
NK cells	T-cells FoxP3+	Ifng	IFNGR1_IFNGR2	2.34614e-06	0	IFNG_IFNGR1_IFNGR2	Ifng - (Ifngr1+Ifngr2)	IFN-II	Secreted Signaling	KEGG: mmu04060
NK cells	T-cells Cxcr6+	Ifng	IFNGR1_IFNGR2	8.46189e-07	0	IFNG_IFNGR1_IFNGR2	Ifng - (Ifngr1+Ifngr2)	IFN-II	Secreted Signaling	KEGG: mmu04060
NK cells	Macrophages	Ifng	IFNGR1_IFNGR2	2.04448e-07	0	IFNG_IFNGR1_IFNGR2	Ifng - (Ifngr1+Ifngr2)	IFN-II	Secreted Signaling	KEGG: mmu04060
NK cells	DCs	Ifng	IFNGR1_IFNGR2	1.84778e-07	0	IFNG_IFNGR1_IFNGR2	Ifng - (Ifngr1+Ifngr2)	IFN-II	Secreted Signaling	KEGG: mmu04060
T-cells Cxcr6+	Myoepithelial	Tnf	Tnfrsf1a	4.43949e-08	0	TNF_TNFRSF1A	Tnf - Tnfrsf1a	TNF	Secreted Signaling	KEGG: mmu04060
DCs	Myoepithelial	Tnf	Tnfrsf1a	1.10258e-08	0.01	TNF_TNFRSF1A	Tnf - Tnfrsf1a	TNF	Secreted Signaling	KEGG: mmu04060
T-cells Cxcr6+	Stromal	Tnf	Tnfrsf1a	1.09532e-07	0	TNF_TNFRSF1A	Tnf - Tnfrsf1a	TNF	Secreted Signaling	KEGG: mmu04060
DCs	Stromal	Tnf	Tnfrsf1a	2.71822e-08	0	TNF_TNFRSF1A	Tnf - Tnfrsf1a	TNF	Secreted Signaling	KEGG: mmu04060
T-cells Cxcr6+	Endothelial	Tnf	Tnfrsf1a	6.52455e-07	0	TNF_TNFRSF1A	Tnf - Tnfrsf1a	TNF	Secreted Signaling	KEGG: mmu04060
DCs	Endothelial	Tnf	Tnfrsf1a	1.61973e-07	0	TNF_TNFRSF1A	Tnf - Tnfrsf1a	TNF	Secreted Signaling	KEGG: mmu04060
T-cells Cxcr6+	DCs	Tnf	Tnfrsf1a	1.60526e-08	0	TNF_TNFRSF1A	Tnf - Tnfrsf1a	TNF	Secreted Signaling	KEGG: mmu04060
DCs	DCs	Tnf	Tnfrsf1a	3.98096e-09	0.02	TNF_TNFRSF1A	Tnf - Tnfrsf1a	TNF	Secreted Signaling	KEGG: mmu04060
T-cells Cxcr6+	T-cells CD8+	Tnf	Tnfrsf1b	6.54885e-07	0	TNF_TNFRSF1B	Tnf - Tnfrsf1b	TNF	Secreted Signaling	KEGG: mmu04060
DCs	T-cells CD8+	Tnf	Tnfrsf1b	1.62464e-07	0	TNF_TNFRSF1B	Tnf - Tnfrsf1b	TNF	Secreted Signaling	KEGG: mmu04060
T-cells Cxcr6+	T-cells FoxP3+	Tnf	Tnfrsf1b	7.26115e-07	0	TNF_TNFRSF1B	Tnf - Tnfrsf1b	TNF	Secreted Signaling	KEGG: mmu04060
DCs	T-cells FoxP3+	Tnf	Tnfrsf1b	1.80148e-07	0	TNF_TNFRSF1B	Tnf - Tnfrsf1b	TNF	Secreted Signaling	KEGG: mmu04060
T-cells Cxcr6+	T-cells Cxcr6+	Tnf	Tnfrsf1b	1.12944e-07	0	TNF_TNFRSF1B	Tnf - Tnfrsf1b	TNF	Secreted Signaling	KEGG: mmu04060
DCs	T-cells Cxcr6+	Tnf	Tnfrsf1b	2.8017e-08	0.01	TNF_TNFRSF1B	Tnf - Tnfrsf1b	TNF	Secreted Signaling	KEGG: mmu04060
T-cells Cxcr6+	DCs	Tnf	Tnfrsf1b	2.11128e-07	0	TNF_TNFRSF1B	Tnf - Tnfrsf1b	TNF	Secreted Signaling	KEGG: mmu04060
DCs	DCs	Tnf	Tnfrsf1b	5.23967e-08	0.01	TNF_TNFRSF1B	Tnf - Tnfrsf1b	TNF	Secreted Signaling	KEGG: mmu04060
T-cells Cxcr6+	NK cells	Tnf	Tnfrsf1b	4.97724e-08	0	TNF_TNFRSF1B	Tnf - Tnfrsf1b	TNF	Secreted Signaling	KEGG: mmu04060
DCs	NK cells	Tnf	Tnfrsf1b	1.23457e-08	0	TNF_TNFRSF1B	Tnf - Tnfrsf1b	TNF	Secreted Signaling	KEGG: mmu04060
T-cells Cxcr6+	Myoepithelial	Tnfsf14	Ltbr	1.30093e-08	0	TNFSF14_LTBR	Tnfsf14 - Ltbr	LIGHT	Secreted Signaling	KEGG: mmu04060
T-cells Cxcr6+	Stromal	Tnfsf14	Ltbr	1.37757e-08	0	TNFSF14_LTBR	Tnfsf14 - Ltbr	LIGHT	Secreted Signaling	KEGG: mmu04060
T-cells Cxcr6+	Endothelial	Tnfsf14	Ltbr	6.558e-09	0	TNFSF14_LTBR	Tnfsf14 - Ltbr	LIGHT	Secreted Signaling	KEGG: mmu04060
T-cells CD8+	Myoepithelial	Fasl	Fas	1.96385e-07	0	FASL_FAS	Fasl - Fas	FASLG	Secreted Signaling	KEGG: mmu04060
NK cells	Myoepithelial	Fasl	Fas	8.17706e-08	0	FASL_FAS	Fasl - Fas	FASLG	Secreted Signaling	KEGG: mmu04060
T-cells CD8+	T-cells FoxP3+	Fasl	Fas	5.5504e-07	0	FASL_FAS	Fasl - Fas	FASLG	Secreted Signaling	KEGG: mmu04060
NK cells	T-cells FoxP3+	Fasl	Fas	2.32255e-07	0	FASL_FAS	Fasl - Fas	FASLG	Secreted Signaling	KEGG: mmu04060
T-cells CD8+	T-cells Cxcr6+	Fasl	Fas	1.73018e-06	0	FASL_FAS	Fasl - Fas	FASLG	Secreted Signaling	KEGG: mmu04060
NK cells	T-cells Cxcr6+	Fasl	Fas	7.21413e-07	0	FASL_FAS	Fasl - Fas	FASLG	Secreted Signaling	KEGG: mmu04060
T-cells CD8+	DCs	Fasl	Fas	1.02737e-06	0	FASL_FAS	Fasl - Fas	FASLG	Secreted Signaling	KEGG: mmu04060
NK cells	DCs	Fasl	Fas	4.28748e-07	0	FASL_FAS	Fasl - Fas	FASLG	Secreted Signaling	KEGG: mmu04060
Endothelial	Myoepithelial	Tnfsf10	Tnfrsf10b	8.64233e-08	0	TNFSF10_TNFRSF10B	Tnfsf10 - Tnfrsf10b	TRAIL	Secreted Signaling	KEGG: mmu04060
Endothelial	Endothelial	Tnfsf10	Tnfrsf10b	6.39378e-07	0	TNFSF10_TNFRSF10B	Tnfsf10 - Tnfrsf10b	TRAIL	Secreted Signaling	KEGG: mmu04060
Myoepithelial	Myoepithelial	Ngf	Ngfr	2.0063e-08	0	NGF_NGFR	Ngf - Ngfr	NGF	Secreted Signaling	KEGG: mmu04060
T-cells FoxP3+	Myoepithelial	Tnfsf11	Tnfrsf11a	2.4616e-08	0	TNFSF11_TNFRSF11A	Tnfsf11 - Tnfrsf11a	RANKL	Secreted Signaling	KEGG: mmu04060
T-cells FoxP3+	DCs	Tnfsf11	Tnfrsf11a	2.41475e-07	0	TNFSF11_TNFRSF11A	Tnfsf11 - Tnfrsf11a	RANKL	Secreted Signaling	KEGG: mmu04060
Myoepithelial	Myoepithelial	Tnfsf12	Tnfrsf12a	2.62392e-08	0	TNFSF12_TNFRSF12A	Tnfsf12 - Tnfrsf12a	TWEAK	Secreted Signaling	KEGG: mmu04060
Stromal	Myoepithelial	Tnfsf12	Tnfrsf12a	3.4358e-07	0	TNFSF12_TNFRSF12A	Tnfsf12 - Tnfrsf12a	TWEAK	Secreted Signaling	KEGG: mmu04060
Endothelial	Myoepithelial	Tnfsf12	Tnfrsf12a	8.71752e-08	0	TNFSF12_TNFRSF12A	Tnfsf12 - Tnfrsf12a	TWEAK	Secreted Signaling	KEGG: mmu04060
NK cells	Myoepithelial	Tnfsf12	Tnfrsf12a	1.38333e-07	0	TNFSF12_TNFRSF12A	Tnfsf12 - Tnfrsf12a	TWEAK	Secreted Signaling	KEGG: mmu04060
Myoepithelial	Stromal	Tnfsf12	Tnfrsf12a	2.83302e-08	0	TNFSF12_TNFRSF12A	Tnfsf12 - Tnfrsf12a	TWEAK	Secreted Signaling	KEGG: mmu04060
Stromal	Stromal	Tnfsf12	Tnfrsf12a	3.78729e-07	0	TNFSF12_TNFRSF12A	Tnfsf12 - Tnfrsf12a	TWEAK	Secreted Signaling	KEGG: mmu04060
Endothelial	Stromal	Tnfsf12	Tnfrsf12a	9.31337e-08	0	TNFSF12_TNFRSF12A	Tnfsf12 - Tnfrsf12a	TWEAK	Secreted Signaling	KEGG: mmu04060
NK cells	Stromal	Tnfsf12	Tnfrsf12a	1.48944e-07	0	TNFSF12_TNFRSF12A	Tnfsf12 - Tnfrsf12a	TWEAK	Secreted Signaling	KEGG: mmu04060
Myoepithelial	Endothelial	Tnfsf12	Tnfrsf12a	9.91649e-08	0	TNFSF12_TNFRSF12A	Tnfsf12 - Tnfrsf12a	TWEAK	Secreted Signaling	KEGG: mmu04060
Stromal	Endothelial	Tnfsf12	Tnfrsf12a	1.32679e-06	0	TNFSF12_TNFRSF12A	Tnfsf12 - Tnfrsf12a	TWEAK	Secreted Signaling	KEGG: mmu04060
Endothelial	Endothelial	Tnfsf12	Tnfrsf12a	3.2586e-07	0	TNFSF12_TNFRSF12A	Tnfsf12 - Tnfrsf12a	TWEAK	Secreted Signaling	KEGG: mmu04060
NK cells	Endothelial	Tnfsf12	Tnfrsf12a	5.21294e-07	0	TNFSF12_TNFRSF12A	Tnfsf12 - Tnfrsf12a	TWEAK	Secreted Signaling	KEGG: mmu04060
Myoepithelial	T-cells Cxcr6+	Tnfsf12	Tnfrsf12a	6.07961e-09	0.01	TNFSF12_TNFRSF12A	Tnfsf12 - Tnfrsf12a	TWEAK	Secreted Signaling	KEGG: mmu04060
Stromal	T-cells Cxcr6+	Tnfsf12	Tnfrsf12a	8.17035e-08	0	TNFSF12_TNFRSF12A	Tnfsf12 - Tnfrsf12a	TWEAK	Secreted Signaling	KEGG: mmu04060
Endothelial	T-cells Cxcr6+	Tnfsf12	Tnfrsf12a	1.99338e-08	0	TNFSF12_TNFRSF12A	Tnfsf12 - Tnfrsf12a	TWEAK	Secreted Signaling	KEGG: mmu04060
NK cells	T-cells Cxcr6+	Tnfsf12	Tnfrsf12a	3.19409e-08	0	TNFSF12_TNFRSF12A	Tnfsf12 - Tnfrsf12a	TWEAK	Secreted Signaling	KEGG: mmu04060
NK cells	T-cells FoxP3+	Tnfsf4	Tnfrsf4	1.67763e-06	0	TNFSF4_TNFRSF4	Tnfsf4 - Tnfrsf4	OX40	Secreted Signaling	KEGG: mmu04060
NK cells	DCs	Tnfsf4	Tnfrsf4	5.90523e-09	0	TNFSF4_TNFRSF4	Tnfsf4 - Tnfrsf4	OX40	Secreted Signaling	KEGG: mmu04060
Stromal	DCs	Tnfsf13b	Tnfrsf13b	3.07884e-08	0	TNFSF13B_TNFRSF13B	Tnfsf13b - Tnfrsf13b	BAFF	Secreted Signaling	KEGG: mmu04060
Stromal	B-cells	Tnfsf13b	Tnfrsf13c	6.45578e-06	0	TNFSF13B_TNFRSF13C	Tnfsf13b - Tnfrsf13c	BAFF	Secreted Signaling	KEGG: mmu04060
Myoepithelial	Endothelial	Nampt	Insr	2.41493e-08	0	NAMPT_INSR	Nampt - Insr	VISFATIN	Secreted Signaling	PMID: 28490838
Stromal	Endothelial	Nampt	Insr	8.40514e-08	0	NAMPT_INSR	Nampt - Insr	VISFATIN	Secreted Signaling	PMID: 28490838
Endothelial	Endothelial	Nampt	Insr	1.1449e-07	0	NAMPT_INSR	Nampt - Insr	VISFATIN	Secreted Signaling	PMID: 28490838
T-cells FoxP3+	Endothelial	Nampt	Insr	5.39572e-08	0	NAMPT_INSR	Nampt - Insr	VISFATIN	Secreted Signaling	PMID: 28490838
DCs	Endothelial	Nampt	Insr	1.38543e-07	0	NAMPT_INSR	Nampt - Insr	VISFATIN	Secreted Signaling	PMID: 28490838
Myoepithelial	Endothelial	Nampt	ITGA5_ITGB1	5.40007e-08	0	NAMPT_ITGA5_ITGB1	Nampt - (Itga5+Itgb1)	VISFATIN	Secreted Signaling	PMID: 28490838
Stromal	Endothelial	Nampt	ITGA5_ITGB1	1.87999e-07	0	NAMPT_ITGA5_ITGB1	Nampt - (Itga5+Itgb1)	VISFATIN	Secreted Signaling	PMID: 28490838
Endothelial	Endothelial	Nampt	ITGA5_ITGB1	2.56186e-07	0	NAMPT_ITGA5_ITGB1	Nampt - (Itga5+Itgb1)	VISFATIN	Secreted Signaling	PMID: 28490838
T-cells FoxP3+	Endothelial	Nampt	ITGA5_ITGB1	1.20757e-07	0	NAMPT_ITGA5_ITGB1	Nampt - (Itga5+Itgb1)	VISFATIN	Secreted Signaling	PMID: 28490838
DCs	Endothelial	Nampt	ITGA5_ITGB1	3.09903e-07	0	NAMPT_ITGA5_ITGB1	Nampt - (Itga5+Itgb1)	VISFATIN	Secreted Signaling	PMID: 28490838
Myoepithelial	Endothelial	Angptl4	ITGA5_ITGB1	1.53119e-07	0	ANGPTL4_ITGA5_ITGB1	Angptl4 - (Itga5+Itgb1)	ANGPTL	Secreted Signaling	PMID: 30049845
Myoepithelial	Myoepithelial	Angptl4	ITGAV_ITGB3	1.02106e-08	0	ANGPTL4_ITGAV_ITGB3	Angptl4 - (Itgav+Itgb3)	ANGPTL	Secreted Signaling	PMID: 30049845
Myoepithelial	Endothelial	Angptl4	Cdh5	1.09782e-06	0	ANGPTL4_CDH5	Angptl4 - Cdh5	ANGPTL	Secreted Signaling	PMID: 30049845
Myoepithelial	Stromal	Angptl4	Cdh11	4.8292e-08	0	ANGPTL4_CDH11	Angptl4 - Cdh11	ANGPTL	Secreted Signaling	PMID: 30049845
Myoepithelial	Myoepithelial	Angptl4	Sdc1	2.02957e-08	0	ANGPTL4_SDC1	Angptl4 - Sdc1	ANGPTL	Secreted Signaling	PMID: 29017031
Myoepithelial	Stromal	Angptl4	Sdc1	1.21661e-08	0	ANGPTL4_SDC1	Angptl4 - Sdc1	ANGPTL	Secreted Signaling	PMID: 29017031
Myoepithelial	T-cells Cxcr6+	Angptl4	Sdc1	2.18095e-07	0	ANGPTL4_SDC1	Angptl4 - Sdc1	ANGPTL	Secreted Signaling	PMID: 29017031
Myoepithelial	Myoepithelial	Angptl4	Sdc2	1.13518e-08	0	ANGPTL4_SDC2	Angptl4 - Sdc2	ANGPTL	Secreted Signaling	PMID: 29017031
Myoepithelial	Stromal	Angptl4	Sdc2	1.42288e-07	0	ANGPTL4_SDC2	Angptl4 - Sdc2	ANGPTL	Secreted Signaling	PMID: 29017031
Myoepithelial	NK cells	Angptl4	Sdc2	1.58686e-08	0	ANGPTL4_SDC2	Angptl4 - Sdc2	ANGPTL	Secreted Signaling	PMID: 29017031
Myoepithelial	Acinar	Angptl4	Sdc4	2.14893e-08	0.01	ANGPTL4_SDC4	Angptl4 - Sdc4	ANGPTL	Secreted Signaling	PMID: 29017031
Myoepithelial	Etv1+	Angptl4	Sdc4	1.8109e-07	0	ANGPTL4_SDC4	Angptl4 - Sdc4	ANGPTL	Secreted Signaling	PMID: 29017031
Myoepithelial	Intercalated duct	Angptl4	Sdc4	7.48251e-09	0.01	ANGPTL4_SDC4	Angptl4 - Sdc4	ANGPTL	Secreted Signaling	PMID: 29017031
Myoepithelial	Myoepithelial	Angptl4	Sdc4	4.57222e-08	0	ANGPTL4_SDC4	Angptl4 - Sdc4	ANGPTL	Secreted Signaling	PMID: 29017031
Myoepithelial	Stromal	Angptl4	Sdc4	1.54933e-07	0	ANGPTL4_SDC4	Angptl4 - Sdc4	ANGPTL	Secreted Signaling	PMID: 29017031
Myoepithelial	B-cells	Angptl4	Sdc4	2.88279e-06	0	ANGPTL4_SDC4	Angptl4 - Sdc4	ANGPTL	Secreted Signaling	PMID: 29017031
Myoepithelial	T-cells FoxP3+	Angptl4	Sdc4	1.535e-07	0	ANGPTL4_SDC4	Angptl4 - Sdc4	ANGPTL	Secreted Signaling	PMID: 29017031
Myoepithelial	T-cells Cxcr6+	Angptl4	Sdc4	2.26084e-07	0	ANGPTL4_SDC4	Angptl4 - Sdc4	ANGPTL	Secreted Signaling	PMID: 29017031
Myoepithelial	Macrophages	Angptl4	Sdc4	3.078e-07	0	ANGPTL4_SDC4	Angptl4 - Sdc4	ANGPTL	Secreted Signaling	PMID: 29017031
Myoepithelial	DCs	Angptl4	Sdc4	4.21505e-07	0	ANGPTL4_SDC4	Angptl4 - Sdc4	ANGPTL	Secreted Signaling	PMID: 29017031
Myoepithelial	NK cells	Angptl4	Sdc4	1.1473e-08	0.01	ANGPTL4_SDC4	Angptl4 - Sdc4	ANGPTL	Secreted Signaling	PMID: 29017031
Myoepithelial	Stromal	Angpt1	Tek	3.86232e-09	0	ANGPT1_TEK	Angpt1 - Tek	ANGPT	Secreted Signaling	PMID: 20651738
Myoepithelial	Endothelial	Angpt1	Tek	9.88305e-08	0	ANGPT1_TEK	Angpt1 - Tek	ANGPT	Secreted Signaling	PMID: 20651738
Myoepithelial	Myoepithelial	Mdk	Sdc1	2.92626e-08	0	MDK_SDC1	Mdk - Sdc1	MK	Secreted Signaling	PMID: 28356350
Stromal	Myoepithelial	Mdk	Sdc1	7.81366e-08	0	MDK_SDC1	Mdk - Sdc1	MK	Secreted Signaling	PMID: 28356350
Myoepithelial	Stromal	Mdk	Sdc1	1.76265e-08	0	MDK_SDC1	Mdk - Sdc1	MK	Secreted Signaling	PMID: 28356350
Stromal	Stromal	Mdk	Sdc1	4.67205e-08	0	MDK_SDC1	Mdk - Sdc1	MK	Secreted Signaling	PMID: 28356350
Myoepithelial	T-cells Cxcr6+	Mdk	Sdc1	3.14633e-07	0	MDK_SDC1	Mdk - Sdc1	MK	Secreted Signaling	PMID: 28356350
Stromal	T-cells Cxcr6+	Mdk	Sdc1	8.39395e-07	0	MDK_SDC1	Mdk - Sdc1	MK	Secreted Signaling	PMID: 28356350
Myoepithelial	Myoepithelial	Mdk	Sdc2	1.6407e-08	0	MDK_SDC2	Mdk - Sdc2	MK	Secreted Signaling	PMID: 28356350
Stromal	Myoepithelial	Mdk	Sdc2	4.36485e-08	0	MDK_SDC2	Mdk - Sdc2	MK	Secreted Signaling	PMID: 28356350
Myoepithelial	Stromal	Mdk	Sdc2	2.04699e-07	0	MDK_SDC2	Mdk - Sdc2	MK	Secreted Signaling	PMID: 28356350
Stromal	Stromal	Mdk	Sdc2	5.48427e-07	0	MDK_SDC2	Mdk - Sdc2	MK	Secreted Signaling	PMID: 28356350
Myoepithelial	NK cells	Mdk	Sdc2	2.29914e-08	0	MDK_SDC2	Mdk - Sdc2	MK	Secreted Signaling	PMID: 28356350
Stromal	NK cells	Mdk	Sdc2	6.09385e-08	0	MDK_SDC2	Mdk - Sdc2	MK	Secreted Signaling	PMID: 28356350
Myoepithelial	Acinar	Mdk	Sdc4	3.11531e-08	0.02	MDK_SDC4	Mdk - Sdc4	MK	Secreted Signaling	PMID: 28356350
Stromal	Acinar	Mdk	Sdc4	8.24983e-08	0	MDK_SDC4	Mdk - Sdc4	MK	Secreted Signaling	PMID: 28356350
Myoepithelial	Etv1+	Mdk	Sdc4	2.61843e-07	0	MDK_SDC4	Mdk - Sdc4	MK	Secreted Signaling	PMID: 28356350
Stromal	Etv1+	Mdk	Sdc4	6.96148e-07	0	MDK_SDC4	Mdk - Sdc4	MK	Secreted Signaling	PMID: 28356350
Myoepithelial	Intercalated duct	Mdk	Sdc4	1.08472e-08	0.02	MDK_SDC4	Mdk - Sdc4	MK	Secreted Signaling	PMID: 28356350
Stromal	Intercalated duct	Mdk	Sdc4	2.87259e-08	0	MDK_SDC4	Mdk - Sdc4	MK	Secreted Signaling	PMID: 28356350
Myoepithelial	Myoepithelial	Mdk	Sdc4	6.54715e-08	0	MDK_SDC4	Mdk - Sdc4	MK	Secreted Signaling	PMID: 28356350
Stromal	Myoepithelial	Mdk	Sdc4	1.7666e-07	0	MDK_SDC4	Mdk - Sdc4	MK	Secreted Signaling	PMID: 28356350
Myoepithelial	Stromal	Mdk	Sdc4	2.2274e-07	0	MDK_SDC4	Mdk - Sdc4	MK	Secreted Signaling	PMID: 28356350
Stromal	Stromal	Mdk	Sdc4	5.97382e-07	0	MDK_SDC4	Mdk - Sdc4	MK	Secreted Signaling	PMID: 28356350
Myoepithelial	B-cells	Mdk	Sdc4	4.16518e-06	0	MDK_SDC4	Mdk - Sdc4	MK	Secreted Signaling	PMID: 28356350
Stromal	B-cells	Mdk	Sdc4	1.10864e-05	0	MDK_SDC4	Mdk - Sdc4	MK	Secreted Signaling	PMID: 28356350
Myoepithelial	T-cells FoxP3+	Mdk	Sdc4	2.22364e-07	0	MDK_SDC4	Mdk - Sdc4	MK	Secreted Signaling	PMID: 28356350
Stromal	T-cells FoxP3+	Mdk	Sdc4	5.89516e-07	0	MDK_SDC4	Mdk - Sdc4	MK	Secreted Signaling	PMID: 28356350
Myoepithelial	T-cells Cxcr6+	Mdk	Sdc4	3.261e-07	0	MDK_SDC4	Mdk - Sdc4	MK	Secreted Signaling	PMID: 28356350
Stromal	T-cells Cxcr6+	Mdk	Sdc4	8.70227e-07	0	MDK_SDC4	Mdk - Sdc4	MK	Secreted Signaling	PMID: 28356350
Myoepithelial	Macrophages	Mdk	Sdc4	4.45242e-07	0	MDK_SDC4	Mdk - Sdc4	MK	Secreted Signaling	PMID: 28356350
Stromal	Macrophages	Mdk	Sdc4	1.18299e-06	0	MDK_SDC4	Mdk - Sdc4	MK	Secreted Signaling	PMID: 28356350
Myoepithelial	DCs	Mdk	Sdc4	6.03596e-07	0	MDK_SDC4	Mdk - Sdc4	MK	Secreted Signaling	PMID: 28356350
Stromal	DCs	Mdk	Sdc4	1.62857e-06	0	MDK_SDC4	Mdk - Sdc4	MK	Secreted Signaling	PMID: 28356350
Myoepithelial	NK cells	Mdk	Sdc4	1.66258e-08	0.01	MDK_SDC4	Mdk - Sdc4	MK	Secreted Signaling	PMID: 28356350
Stromal	NK cells	Mdk	Sdc4	4.40546e-08	0	MDK_SDC4	Mdk - Sdc4	MK	Secreted Signaling	PMID: 28356350
Myoepithelial	Myoepithelial	Mdk	Ptprz1	3.65325e-08	0	MDK_PTPRZ1	Mdk - Ptprz1	MK	Secreted Signaling	PMID: 28356350
Stromal	Myoepithelial	Mdk	Ptprz1	9.77531e-08	0	MDK_PTPRZ1	Mdk - Ptprz1	MK	Secreted Signaling	PMID: 28356350
Myoepithelial	T-cells FoxP3+	Mdk	ITGA4_ITGB1	4.97904e-07	0	MDK_ITGA4_ITGB1	Mdk - (Itga4+Itgb1)	MK	Secreted Signaling	PMID: 28356350
Stromal	T-cells FoxP3+	Mdk	ITGA4_ITGB1	1.322e-06	0	MDK_ITGA4_ITGB1	Mdk - (Itga4+Itgb1)	MK	Secreted Signaling	PMID: 28356350
Myoepithelial	DCs	Mdk	ITGA4_ITGB1	3.33143e-07	0	MDK_ITGA4_ITGB1	Mdk - (Itga4+Itgb1)	MK	Secreted Signaling	PMID: 28356350
Stromal	DCs	Mdk	ITGA4_ITGB1	8.91286e-07	0	MDK_ITGA4_ITGB1	Mdk - (Itga4+Itgb1)	MK	Secreted Signaling	PMID: 28356350
Myoepithelial	NK cells	Mdk	ITGA4_ITGB1	2.69229e-07	0	MDK_ITGA4_ITGB1	Mdk - (Itga4+Itgb1)	MK	Secreted Signaling	PMID: 28356350
Stromal	NK cells	Mdk	ITGA4_ITGB1	7.21094e-07	0	MDK_ITGA4_ITGB1	Mdk - (Itga4+Itgb1)	MK	Secreted Signaling	PMID: 28356350
Myoepithelial	Myoepithelial	Mdk	ITGA6_ITGB1	4.57815e-08	0	MDK_ITGA6_ITGB1	Mdk - (Itga6+Itgb1)	MK	Secreted Signaling	PMID: 28356350
Stromal	Myoepithelial	Mdk	ITGA6_ITGB1	1.22829e-07	0	MDK_ITGA6_ITGB1	Mdk - (Itga6+Itgb1)	MK	Secreted Signaling	PMID: 28356350
Myoepithelial	Endothelial	Mdk	ITGA6_ITGB1	7.94861e-07	0	MDK_ITGA6_ITGB1	Mdk - (Itga6+Itgb1)	MK	Secreted Signaling	PMID: 28356350
Stromal	Endothelial	Mdk	ITGA6_ITGB1	2.12825e-06	0	MDK_ITGA6_ITGB1	Mdk - (Itga6+Itgb1)	MK	Secreted Signaling	PMID: 28356350
Myoepithelial	T-cells CD8+	Mdk	ITGA6_ITGB1	4.81657e-07	0	MDK_ITGA6_ITGB1	Mdk - (Itga6+Itgb1)	MK	Secreted Signaling	PMID: 28356350
Stromal	T-cells CD8+	Mdk	ITGA6_ITGB1	1.27852e-06	0	MDK_ITGA6_ITGB1	Mdk - (Itga6+Itgb1)	MK	Secreted Signaling	PMID: 28356350
Myoepithelial	T-cells FoxP3+	Mdk	ITGA6_ITGB1	9.90036e-07	0	MDK_ITGA6_ITGB1	Mdk - (Itga6+Itgb1)	MK	Secreted Signaling	PMID: 28356350
Stromal	T-cells FoxP3+	Mdk	ITGA6_ITGB1	2.63577e-06	0	MDK_ITGA6_ITGB1	Mdk - (Itga6+Itgb1)	MK	Secreted Signaling	PMID: 28356350
Myoepithelial	Myoepithelial	Mdk	Lrp1	1.47121e-08	0	MDK_LRP1	Mdk - Lrp1	MK	Secreted Signaling	PMID: 28356350
Stromal	Myoepithelial	Mdk	Lrp1	3.91205e-08	0	MDK_LRP1	Mdk - Lrp1	MK	Secreted Signaling	PMID: 28356350
Myoepithelial	Stromal	Mdk	Lrp1	4.13696e-07	0	MDK_LRP1	Mdk - Lrp1	MK	Secreted Signaling	PMID: 28356350
Stromal	Stromal	Mdk	Lrp1	1.1219e-06	0	MDK_LRP1	Mdk - Lrp1	MK	Secreted Signaling	PMID: 28356350
Myoepithelial	Acinar	Mdk	Ncl	5.19719e-07	0.02	MDK_NCL	Mdk - Ncl	MK	Secreted Signaling	PMID: 28356350
Stromal	Acinar	Mdk	Ncl	1.37826e-06	0	MDK_NCL	Mdk - Ncl	MK	Secreted Signaling	PMID: 28356350
Myoepithelial	Etv1+	Mdk	Ncl	1.77728e-07	0.02	MDK_NCL	Mdk - Ncl	MK	Secreted Signaling	PMID: 28356350
Stromal	Etv1+	Mdk	Ncl	4.719e-07	0	MDK_NCL	Mdk - Ncl	MK	Secreted Signaling	PMID: 28356350
Myoepithelial	Intercalated duct	Mdk	Ncl	3.2797e-08	0.02	MDK_NCL	Mdk - Ncl	MK	Secreted Signaling	PMID: 28356350
Stromal	Intercalated duct	Mdk	Ncl	8.68754e-08	0	MDK_NCL	Mdk - Ncl	MK	Secreted Signaling	PMID: 28356350
Myoepithelial	Striated duct	Mdk	Ncl	1.45485e-07	0.02	MDK_NCL	Mdk - Ncl	MK	Secreted Signaling	PMID: 28356350
Stromal	Striated duct	Mdk	Ncl	3.85985e-07	0	MDK_NCL	Mdk - Ncl	MK	Secreted Signaling	PMID: 28356350
Myoepithelial	Myoepithelial	Mdk	Ncl	1.03942e-07	0	MDK_NCL	Mdk - Ncl	MK	Secreted Signaling	PMID: 28356350
Stromal	Myoepithelial	Mdk	Ncl	2.83635e-07	0	MDK_NCL	Mdk - Ncl	MK	Secreted Signaling	PMID: 28356350
Myoepithelial	Stromal	Mdk	Ncl	3.57373e-07	0	MDK_NCL	Mdk - Ncl	MK	Secreted Signaling	PMID: 28356350
Stromal	Stromal	Mdk	Ncl	9.65977e-07	0	MDK_NCL	Mdk - Ncl	MK	Secreted Signaling	PMID: 28356350
Myoepithelial	Endothelial	Mdk	Ncl	1.35953e-06	0	MDK_NCL	Mdk - Ncl	MK	Secreted Signaling	PMID: 28356350
Stromal	Endothelial	Mdk	Ncl	3.66928e-06	0	MDK_NCL	Mdk - Ncl	MK	Secreted Signaling	PMID: 28356350
Myoepithelial	B-cells	Mdk	Ncl	2.89434e-05	0	MDK_NCL	Mdk - Ncl	MK	Secreted Signaling	PMID: 28356350
Stromal	B-cells	Mdk	Ncl	7.9498e-05	0	MDK_NCL	Mdk - Ncl	MK	Secreted Signaling	PMID: 28356350
Myoepithelial	T-cells CD4+	Mdk	Ncl	1.44065e-05	0	MDK_NCL	Mdk - Ncl	MK	Secreted Signaling	PMID: 28356350
Stromal	T-cells CD4+	Mdk	Ncl	3.9532e-05	0	MDK_NCL	Mdk - Ncl	MK	Secreted Signaling	PMID: 28356350
Myoepithelial	T-cells CD4+CD8+	Mdk	Ncl	8.19957e-06	0	MDK_NCL	Mdk - Ncl	MK	Secreted Signaling	PMID: 28356350
Stromal	T-cells CD4+CD8+	Mdk	Ncl	2.2476e-05	0	MDK_NCL	Mdk - Ncl	MK	Secreted Signaling	PMID: 28356350
Myoepithelial	T-cells CD8+	Mdk	Ncl	7.43912e-06	0	MDK_NCL	Mdk - Ncl	MK	Secreted Signaling	PMID: 28356350
Stromal	T-cells CD8+	Mdk	Ncl	2.04735e-05	0	MDK_NCL	Mdk - Ncl	MK	Secreted Signaling	PMID: 28356350
Myoepithelial	T-cells FoxP3+	Mdk	Ncl	6.36411e-06	0	MDK_NCL	Mdk - Ncl	MK	Secreted Signaling	PMID: 28356350
Stromal	T-cells FoxP3+	Mdk	Ncl	1.74578e-05	0	MDK_NCL	Mdk - Ncl	MK	Secreted Signaling	PMID: 28356350
Myoepithelial	T-cells Cxcr6+	Mdk	Ncl	1.24515e-06	0	MDK_NCL	Mdk - Ncl	MK	Secreted Signaling	PMID: 28356350
Stromal	T-cells Cxcr6+	Mdk	Ncl	3.39756e-06	0	MDK_NCL	Mdk - Ncl	MK	Secreted Signaling	PMID: 28356350
Myoepithelial	Macrophages	Mdk	Ncl	1.52055e-06	0	MDK_NCL	Mdk - Ncl	MK	Secreted Signaling	PMID: 28356350
Stromal	Macrophages	Mdk	Ncl	4.07368e-06	0	MDK_NCL	Mdk - Ncl	MK	Secreted Signaling	PMID: 28356350
Myoepithelial	DCs	Mdk	Ncl	9.04062e-07	0	MDK_NCL	Mdk - Ncl	MK	Secreted Signaling	PMID: 28356350
Stromal	DCs	Mdk	Ncl	2.46249e-06	0	MDK_NCL	Mdk - Ncl	MK	Secreted Signaling	PMID: 28356350
Myoepithelial	NK cells	Mdk	Ncl	8.73629e-07	0	MDK_NCL	Mdk - Ncl	MK	Secreted Signaling	PMID: 28356350
Stromal	NK cells	Mdk	Ncl	2.40192e-06	0	MDK_NCL	Mdk - Ncl	MK	Secreted Signaling	PMID: 28356350
Stromal	Myoepithelial	Ptn	Ptprz1	3.35936e-08	0	PTN_PTPRZ1	Ptn - Ptprz1	PTN	Secreted Signaling	PMID: 28356350; PMID: 25620911
Stromal	Myoepithelial	Ptn	Sdc1	2.68099e-08	0	PTN_SDC1	Ptn - Sdc1	PTN	Secreted Signaling	PMID: 28356350; PMID: 25620911
Stromal	Stromal	Ptn	Sdc1	1.59424e-08	0	PTN_SDC1	Ptn - Sdc1	PTN	Secreted Signaling	PMID: 28356350; PMID: 25620911
Stromal	T-cells Cxcr6+	Ptn	Sdc1	2.87821e-07	0	PTN_SDC1	Ptn - Sdc1	PTN	Secreted Signaling	PMID: 28356350; PMID: 25620911
Stromal	Myoepithelial	Ptn	Sdc2	1.49351e-08	0	PTN_SDC2	Ptn - Sdc2	PTN	Secreted Signaling	PMID: 28356350; PMID: 25620911
Stromal	Stromal	Ptn	Sdc2	1.88653e-07	0	PTN_SDC2	Ptn - Sdc2	PTN	Secreted Signaling	PMID: 28356350; PMID: 25620911
Stromal	NK cells	Ptn	Sdc2	2.07935e-08	0	PTN_SDC2	Ptn - Sdc2	PTN	Secreted Signaling	PMID: 28356350; PMID: 25620911
Stromal	Acinar	Ptn	Sdc4	2.81317e-08	0	PTN_SDC4	Ptn - Sdc4	PTN	Secreted Signaling	PMID: 28356350; PMID: 25620911
Stromal	Etv1+	Ptn	Sdc4	2.38084e-07	0	PTN_SDC4	Ptn - Sdc4	PTN	Secreted Signaling	PMID: 28356350; PMID: 25620911
Stromal	Intercalated duct	Ptn	Sdc4	9.79568e-09	0	PTN_SDC4	Ptn - Sdc4	PTN	Secreted Signaling	PMID: 28356350; PMID: 25620911
Stromal	Myoepithelial	Ptn	Sdc4	6.10989e-08	0	PTN_SDC4	Ptn - Sdc4	PTN	Secreted Signaling	PMID: 28356350; PMID: 25620911
Stromal	Stromal	Ptn	Sdc4	2.05655e-07	0	PTN_SDC4	Ptn - Sdc4	PTN	Secreted Signaling	PMID: 28356350; PMID: 25620911
Stromal	B-cells	Ptn	Sdc4	3.79482e-06	0	PTN_SDC4	Ptn - Sdc4	PTN	Secreted Signaling	PMID: 28356350; PMID: 25620911
Stromal	T-cells FoxP3+	Ptn	Sdc4	2.01191e-07	0	PTN_SDC4	Ptn - Sdc4	PTN	Secreted Signaling	PMID: 28356350; PMID: 25620911
Stromal	T-cells Cxcr6+	Ptn	Sdc4	2.98454e-07	0	PTN_SDC4	Ptn - Sdc4	PTN	Secreted Signaling	PMID: 28356350; PMID: 25620911
Stromal	Macrophages	Ptn	Sdc4	4.04397e-07	0	PTN_SDC4	Ptn - Sdc4	PTN	Secreted Signaling	PMID: 28356350; PMID: 25620911
Stromal	DCs	Ptn	Sdc4	5.6322e-07	0	PTN_SDC4	Ptn - Sdc4	PTN	Secreted Signaling	PMID: 28356350; PMID: 25620911
Stromal	NK cells	Ptn	Sdc4	1.50293e-08	0	PTN_SDC4	Ptn - Sdc4	PTN	Secreted Signaling	PMID: 28356350; PMID: 25620911
Stromal	Myoepithelial	Ptn	ITGAV_ITGB3	1.34267e-08	0	PTN_ITGAV_ITGB3	Ptn - (Itgav+Itgb3)	PTN	Secreted Signaling	PMID: 28356350; PMID: 25620911
Stromal	Acinar	Ptn	Ncl	4.70481e-07	0	PTN_NCL	Ptn - Ncl	PTN	Secreted Signaling	PMID: 28356350; PMID: 25620911
Stromal	Etv1+	Ptn	Ncl	1.61234e-07	0	PTN_NCL	Ptn - Ncl	PTN	Secreted Signaling	PMID: 28356350; PMID: 25620911
Stromal	Intercalated duct	Ptn	Ncl	2.96304e-08	0	PTN_NCL	Ptn - Ncl	PTN	Secreted Signaling	PMID: 28356350; PMID: 25620911
Stromal	Striated duct	Ptn	Ncl	1.31802e-07	0	PTN_NCL	Ptn - Ncl	PTN	Secreted Signaling	PMID: 28356350; PMID: 25620911
Stromal	Myoepithelial	Ptn	Ncl	9.89544e-08	0	PTN_NCL	Ptn - Ncl	PTN	Secreted Signaling	PMID: 28356350; PMID: 25620911
Stromal	Stromal	Ptn	Ncl	3.34536e-07	0	PTN_NCL	Ptn - Ncl	PTN	Secreted Signaling	PMID: 28356350; PMID: 25620911
Stromal	Endothelial	Ptn	Ncl	1.26928e-06	0	PTN_NCL	Ptn - Ncl	PTN	Secreted Signaling	PMID: 28356350; PMID: 25620911
Stromal	B-cells	Ptn	Ncl	2.78782e-05	0	PTN_NCL	Ptn - Ncl	PTN	Secreted Signaling	PMID: 28356350; PMID: 25620911
Stromal	T-cells CD4+	Ptn	Ncl	1.38525e-05	0	PTN_NCL	Ptn - Ncl	PTN	Secreted Signaling	PMID: 28356350; PMID: 25620911
Stromal	T-cells CD4+CD8+	Ptn	Ncl	7.86925e-06	0	PTN_NCL	Ptn - Ncl	PTN	Secreted Signaling	PMID: 28356350; PMID: 25620911
Stromal	T-cells CD8+	Ptn	Ncl	7.19096e-06	0	PTN_NCL	Ptn - Ncl	PTN	Secreted Signaling	PMID: 28356350; PMID: 25620911
Stromal	T-cells FoxP3+	Ptn	Ncl	6.11591e-06	0	PTN_NCL	Ptn - Ncl	PTN	Secreted Signaling	PMID: 28356350; PMID: 25620911
Stromal	T-cells Cxcr6+	Ptn	Ncl	1.18529e-06	0	PTN_NCL	Ptn - Ncl	PTN	Secreted Signaling	PMID: 28356350; PMID: 25620911
Stromal	Macrophages	Ptn	Ncl	1.40126e-06	0	PTN_NCL	Ptn - Ncl	PTN	Secreted Signaling	PMID: 28356350; PMID: 25620911
Stromal	DCs	Ptn	Ncl	8.57891e-07	0	PTN_NCL	Ptn - Ncl	PTN	Secreted Signaling	PMID: 28356350; PMID: 25620911
Stromal	NK cells	Ptn	Ncl	8.42956e-07	0	PTN_NCL	Ptn - Ncl	PTN	Secreted Signaling	PMID: 28356350; PMID: 25620911
Stromal	Myoepithelial	Postn	ITGAV_ITGB3	1.63374e-08	0	POSTN_ITGAV_ITGB3	Postn - (Itgav+Itgb3)	PERIOSTIN	Secreted Signaling	PMID: 26721738
Stromal	Stromal	Postn	ITGAV_ITGB5	4.60147e-08	0	POSTN_ITGAV_ITGB5	Postn - (Itgav+Itgb5)	PERIOSTIN	Secreted Signaling	PMID: 26721738
Myoepithelial	Macrophages	C3	C3ar1	1.81462e-07	0	C3_C3AR1	C3 - C3ar1	COMPLEMENT	Secreted Signaling	KEGG: mmu04080
Stromal	Macrophages	C3	C3ar1	3.88905e-06	0	C3_C3AR1	C3 - C3ar1	COMPLEMENT	Secreted Signaling	KEGG: mmu04080
Myoepithelial	B-cells	C3	Cr2	8.02206e-07	0	C3_CR2	C3 - Cr2	COMPLEMENT	Secreted Signaling	PMID: 16234578
Stromal	B-cells	C3	Cr2	1.72401e-05	0	C3_CR2	C3 - Cr2	COMPLEMENT	Secreted Signaling	PMID: 16234578
Myoepithelial	NK cells	C3	ITGAX_ITGB2	4.78701e-08	0	C3_ITGAX_ITGB2	C3 - (Itgax+Itgb2)	COMPLEMENT	Secreted Signaling	PMID: 16234578
Stromal	NK cells	C3	ITGAX_ITGB2	1.02141e-06	0	C3_ITGAX_ITGB2	C3 - (Itgax+Itgb2)	COMPLEMENT	Secreted Signaling	PMID: 16234578
Stromal	B-cells	C4b	Cr2	8.13363e-07	0	C4B_CR2	C4b - Cr2	COMPLEMENT	Secreted Signaling	PMID: 16234578
NK cells	T-cells CD8+	Gzma	F2r	3.75288e-07	0	GZMA_F2R	Gzma - F2r	PARs	Secreted Signaling	KEGG: mmu04080
NK cells	T-cells Cxcr6+	Gzma	F2r	2.24082e-06	0	GZMA_F2R	Gzma - F2r	PARs	Secreted Signaling	KEGG: mmu04080
NK cells	DCs	Gzma	F2r	1.85336e-07	0	GZMA_F2R	Gzma - F2r	PARs	Secreted Signaling	KEGG: mmu04080
NK cells	NK cells	Gzma	F2r	2.85034e-07	0	GZMA_F2R	Gzma - F2r	PARs	Secreted Signaling	KEGG: mmu04080
NK cells	Myoepithelial	Gzma	Pard3	3.9114e-07	0	GZMA_PARD3	Gzma - Pard3	PARs	Secreted Signaling	KEGG: mmu04080
NK cells	T-cells Cxcr6+	Gzma	Pard3	1.76617e-07	0	GZMA_PARD3	Gzma - Pard3	PARs	Secreted Signaling	KEGG: mmu04080
Stromal	Acinar	Ntf3	Ntrk2	4.5307e-07	0	NTF3_NTRK2	Ntf3 - Ntrk2	NT	Secreted Signaling	PMID: 27908981
Stromal	Etv1+	Ntf3	Ntrk2	3.12499e-08	0	NTF3_NTRK2	Ntf3 - Ntrk2	NT	Secreted Signaling	PMID: 27908981
Stromal	Myoepithelial	Ntf3	Ntrk2	6.24256e-09	0	NTF3_NTRK2	Ntf3 - Ntrk2	NT	Secreted Signaling	PMID: 27908981
Stromal	Stromal	Ntf3	Ntrk2	4.93529e-08	0	NTF3_NTRK2	Ntf3 - Ntrk2	NT	Secreted Signaling	PMID: 27908981
Stromal	Myoepithelial	Ntf3	Ntrk3	1.54678e-08	0	NTF3_NTRK3	Ntf3 - Ntrk3	NT	Secreted Signaling	PMID: 27908981
Myoepithelial	Acinar	Ntf5	Ntrk2	3.66512e-07	0	NTF5_NTRK2	Ntf5 - Ntrk2	NT	Secreted Signaling	PMID: 27908981
Myoepithelial	Etv1+	Ntf5	Ntrk2	2.53071e-08	0	NTF5_NTRK2	Ntf5 - Ntrk2	NT	Secreted Signaling	PMID: 27908981
Myoepithelial	Myoepithelial	Ntf5	Ntrk2	5.04693e-09	0	NTF5_NTRK2	Ntf5 - Ntrk2	NT	Secreted Signaling	PMID: 27908981
Myoepithelial	Stromal	Ntf5	Ntrk2	3.9847e-08	0	NTF5_NTRK2	Ntf5 - Ntrk2	NT	Secreted Signaling	PMID: 27908981
Myoepithelial	Stromal	Sema3c	NRP1_PLXNA1	1.52227e-08	0	SEMA3C_NRP1_PLXNA1	Sema3c - (Nrp1+Plxna1)	SEMA3	Secreted Signaling	PMID: 27533782
Stromal	Stromal	Sema3c	NRP1_PLXNA1	6.62019e-08	0	SEMA3C_NRP1_PLXNA1	Sema3c - (Nrp1+Plxna1)	SEMA3	Secreted Signaling	PMID: 27533782
Myoepithelial	Endothelial	Sema3c	NRP1_PLXNA2	2.49879e-07	0	SEMA3C_NRP1_PLXNA2	Sema3c - (Nrp1+Plxna2)	SEMA3	Secreted Signaling	PMID: 27533782
Stromal	Endothelial	Sema3c	NRP1_PLXNA2	1.08749e-06	0	SEMA3C_NRP1_PLXNA2	Sema3c - (Nrp1+Plxna2)	SEMA3	Secreted Signaling	PMID: 27533782
Myoepithelial	Endothelial	Sema3c	NRP2_PLXNA2	7.11475e-08	0	SEMA3C_NRP2_PLXNA2	Sema3c - (Nrp2+Plxna2)	SEMA3	Secreted Signaling	PMID: 27533782
Stromal	Endothelial	Sema3c	NRP2_PLXNA2	3.09424e-07	0	SEMA3C_NRP2_PLXNA2	Sema3c - (Nrp2+Plxna2)	SEMA3	Secreted Signaling	PMID: 27533782
Endothelial	Endothelial	Sema3f	NRP2_PLXNA2	2.74162e-07	0	SEMA3F_NRP2_PLXNA2	Sema3f - (Nrp2+Plxna2)	SEMA3	Secreted Signaling	PMID: 27533782
Myoepithelial	Endothelial	Sema3c	NRP1_NRP2	2.30506e-07	0	SEMA3C_NRP1_NRP2	Sema3c - (Nrp1+Nrp2)	SEMA3	Secreted Signaling	PMID: 27533782
Stromal	Endothelial	Sema3c	NRP1_NRP2	1.0031e-06	0	SEMA3C_NRP1_NRP2	Sema3c - (Nrp1+Nrp2)	SEMA3	Secreted Signaling	PMID: 27533782
Myoepithelial	Endothelial	Sema3c	Plxnd1	1.541e-07	0	SEMA3C_PLXND1	Sema3c - Plxnd1	SEMA3	Secreted Signaling	PMID: 27533782
Stromal	Endothelial	Sema3c	Plxnd1	6.70402e-07	0	SEMA3C_PLXND1	Sema3c - Plxnd1	SEMA3	Secreted Signaling	PMID: 27533782
Myoepithelial	DCs	Sema3c	Plxnd1	1.829e-08	0	SEMA3C_PLXND1	Sema3c - Plxnd1	SEMA3	Secreted Signaling	PMID: 27533782
Stromal	DCs	Sema3c	Plxnd1	7.95346e-08	0	SEMA3C_PLXND1	Sema3c - Plxnd1	SEMA3	Secreted Signaling	PMID: 27533782
Stromal	Stromal	Adm	Calcrl	1.62912e-08	0	ADM_CALCRL	Adm - Calcrl	CALCR	Secreted Signaling	KEGG: mmu04080
DCs	Stromal	Adm	Calcrl	9.26762e-09	0	ADM_CALCRL	Adm - Calcrl	CALCR	Secreted Signaling	KEGG: mmu04080
Stromal	Endothelial	Adm	Calcrl	4.18097e-07	0	ADM_CALCRL	Adm - Calcrl	CALCR	Secreted Signaling	KEGG: mmu04080
DCs	Endothelial	Adm	Calcrl	2.38187e-07	0	ADM_CALCRL	Adm - Calcrl	CALCR	Secreted Signaling	KEGG: mmu04080
T-cells Cxcr6+	Stromal	Calca	Calcrl	5.89052e-08	0	CALCA_CALCRL	Calca - Calcrl	CALCR	Secreted Signaling	KEGG: mmu04080
T-cells Cxcr6+	Endothelial	Calca	Calcrl	1.51015e-06	0	CALCA_CALCRL	Calca - Calcrl	CALCR	Secreted Signaling	KEGG: mmu04080
Myoepithelial	Myoepithelial	Gas6	Axl	3.23722e-08	0	GAS6_AXL	Gas6 - Axl	GAS	Secreted Signaling	PMID: 27801848
Stromal	Myoepithelial	Gas6	Axl	1.93903e-08	0	GAS6_AXL	Gas6 - Axl	GAS	Secreted Signaling	PMID: 27801848
Endothelial	Myoepithelial	Gas6	Axl	2.47089e-07	0	GAS6_AXL	Gas6 - Axl	GAS	Secreted Signaling	PMID: 27801848
Myoepithelial	Stromal	Gas6	Axl	4.09073e-07	0	GAS6_AXL	Gas6 - Axl	GAS	Secreted Signaling	PMID: 27801848
Stromal	Stromal	Gas6	Axl	2.518e-07	0	GAS6_AXL	Gas6 - Axl	GAS	Secreted Signaling	PMID: 27801848
Endothelial	Stromal	Gas6	Axl	3.18343e-06	0	GAS6_AXL	Gas6 - Axl	GAS	Secreted Signaling	PMID: 27801848
Myoepithelial	Macrophages	Gas6	Axl	8.30067e-08	0	GAS6_AXL	Gas6 - Axl	GAS	Secreted Signaling	PMID: 27801848
Stromal	Macrophages	Gas6	Axl	4.89169e-08	0	GAS6_AXL	Gas6 - Axl	GAS	Secreted Signaling	PMID: 27801848
Endothelial	Macrophages	Gas6	Axl	6.26245e-07	0	GAS6_AXL	Gas6 - Axl	GAS	Secreted Signaling	PMID: 27801848
Acinar	DCs	Grn	Sort1	8.55525e-08	0	GRN_SORT1	Grn - Sort1	GRN	Secreted Signaling	PMID: 29555433
Etv1+	DCs	Grn	Sort1	4.25664e-08	0	GRN_SORT1	Grn - Sort1	GRN	Secreted Signaling	PMID: 29555433
Myoepithelial	DCs	Grn	Sort1	1.01524e-08	0	GRN_SORT1	Grn - Sort1	GRN	Secreted Signaling	PMID: 29555433
Stromal	DCs	Grn	Sort1	6.36914e-08	0	GRN_SORT1	Grn - Sort1	GRN	Secreted Signaling	PMID: 29555433
Endothelial	DCs	Grn	Sort1	1.28698e-07	0	GRN_SORT1	Grn - Sort1	GRN	Secreted Signaling	PMID: 29555433
Macrophages	DCs	Grn	Sort1	2.37965e-07	0	GRN_SORT1	Grn - Sort1	GRN	Secreted Signaling	PMID: 29555433
DCs	DCs	Grn	Sort1	1.99194e-07	0	GRN_SORT1	Grn - Sort1	GRN	Secreted Signaling	PMID: 29555433
Stromal	B-cells	Lgals9	Ptprc	2.38097e-05	0	LGALS9_CD45	Lgals9 - Cd45	GALECTIN	Secreted Signaling	PMID: 30120235
Endothelial	B-cells	Lgals9	Ptprc	5.72914e-05	0	LGALS9_CD45	Lgals9 - Cd45	GALECTIN	Secreted Signaling	PMID: 30120235
Stromal	T-cells CD4+	Lgals9	Ptprc	1.61798e-05	0	LGALS9_CD45	Lgals9 - Cd45	GALECTIN	Secreted Signaling	PMID: 30120235
Endothelial	T-cells CD4+	Lgals9	Ptprc	3.89998e-05	0	LGALS9_CD45	Lgals9 - Cd45	GALECTIN	Secreted Signaling	PMID: 30120235
Stromal	T-cells CD4+CD8+	Lgals9	Ptprc	1.01833e-05	0	LGALS9_CD45	Lgals9 - Cd45	GALECTIN	Secreted Signaling	PMID: 30120235
Endothelial	T-cells CD4+CD8+	Lgals9	Ptprc	2.45585e-05	0	LGALS9_CD45	Lgals9 - Cd45	GALECTIN	Secreted Signaling	PMID: 30120235
Myoepithelial	T-cells CD8+	Lgals9	Ptprc	1.562e-06	0.04	LGALS9_CD45	Lgals9 - Cd45	GALECTIN	Secreted Signaling	PMID: 30120235
Stromal	T-cells CD8+	Lgals9	Ptprc	1.03786e-05	0	LGALS9_CD45	Lgals9 - Cd45	GALECTIN	Secreted Signaling	PMID: 30120235
Endothelial	T-cells CD8+	Lgals9	Ptprc	2.50769e-05	0	LGALS9_CD45	Lgals9 - Cd45	GALECTIN	Secreted Signaling	PMID: 30120235
Stromal	T-cells FoxP3+	Lgals9	Ptprc	8.78585e-06	0	LGALS9_CD45	Lgals9 - Cd45	GALECTIN	Secreted Signaling	PMID: 30120235
Endothelial	T-cells FoxP3+	Lgals9	Ptprc	2.121e-05	0	LGALS9_CD45	Lgals9 - Cd45	GALECTIN	Secreted Signaling	PMID: 30120235
Stromal	T-cells Cxcr6+	Lgals9	Ptprc	1.06269e-06	0	LGALS9_CD45	Lgals9 - Cd45	GALECTIN	Secreted Signaling	PMID: 30120235
Endothelial	T-cells Cxcr6+	Lgals9	Ptprc	2.55509e-06	0	LGALS9_CD45	Lgals9 - Cd45	GALECTIN	Secreted Signaling	PMID: 30120235
Stromal	Macrophages	Lgals9	Ptprc	1.05206e-06	0.03	LGALS9_CD45	Lgals9 - Cd45	GALECTIN	Secreted Signaling	PMID: 30120235
Endothelial	Macrophages	Lgals9	Ptprc	2.52183e-06	0	LGALS9_CD45	Lgals9 - Cd45	GALECTIN	Secreted Signaling	PMID: 30120235
Stromal	DCs	Lgals9	Ptprc	9.69443e-07	0	LGALS9_CD45	Lgals9 - Cd45	GALECTIN	Secreted Signaling	PMID: 30120235
Endothelial	DCs	Lgals9	Ptprc	2.33282e-06	0	LGALS9_CD45	Lgals9 - Cd45	GALECTIN	Secreted Signaling	PMID: 30120235
Myoepithelial	NK cells	Lgals9	Ptprc	2.21233e-07	0.03	LGALS9_CD45	Lgals9 - Cd45	GALECTIN	Secreted Signaling	PMID: 30120235
Stromal	NK cells	Lgals9	Ptprc	1.46851e-06	0	LGALS9_CD45	Lgals9 - Cd45	GALECTIN	Secreted Signaling	PMID: 30120235
Endothelial	NK cells	Lgals9	Ptprc	3.55407e-06	0	LGALS9_CD45	Lgals9 - Cd45	GALECTIN	Secreted Signaling	PMID: 30120235
Stromal	Myoepithelial	Lgals9	Ighm	7.15395e-08	0	LGALS9_IGHM	Lgals9 - Ighm	GALECTIN	Secreted Signaling	PMID: 30120235
Endothelial	Myoepithelial	Lgals9	Ighm	1.71859e-07	0	LGALS9_IGHM	Lgals9 - Ighm	GALECTIN	Secreted Signaling	PMID: 30120235
Myoepithelial	B-cells	Lgals9	Ighm	7.68079e-06	0	LGALS9_IGHM	Lgals9 - Ighm	GALECTIN	Secreted Signaling	PMID: 30120235
Stromal	B-cells	Lgals9	Ighm	5.09767e-05	0	LGALS9_IGHM	Lgals9 - Ighm	GALECTIN	Secreted Signaling	PMID: 30120235
Endothelial	B-cells	Lgals9	Ighm	0.000123402	0	LGALS9_IGHM	Lgals9 - Ighm	GALECTIN	Secreted Signaling	PMID: 30120235
Endothelial	T-cells CD4+CD8+	Lgals9	Ighm	2.11173e-06	0.01	LGALS9_IGHM	Lgals9 - Ighm	GALECTIN	Secreted Signaling	PMID: 30120235
Stromal	T-cells CD8+	Lgals9	Ighm	8.90196e-07	0.03	LGALS9_IGHM	Lgals9 - Ighm	GALECTIN	Secreted Signaling	PMID: 30120235
Endothelial	T-cells CD8+	Lgals9	Ighm	2.13251e-06	0	LGALS9_IGHM	Lgals9 - Ighm	GALECTIN	Secreted Signaling	PMID: 30120235
Endothelial	T-cells FoxP3+	Lgals9	Ighm	1.01387e-06	0.04	LGALS9_IGHM	Lgals9 - Ighm	GALECTIN	Secreted Signaling	PMID: 30120235
Stromal	Macrophages	Lgals9	Ighm	1.04187e-06	0.01	LGALS9_IGHM	Lgals9 - Ighm	GALECTIN	Secreted Signaling	PMID: 30120235
Endothelial	Macrophages	Lgals9	Ighm	2.49738e-06	0	LGALS9_IGHM	Lgals9 - Ighm	GALECTIN	Secreted Signaling	PMID: 30120235
Stromal	DCs	Lgals9	Ighm	9.87794e-07	0	LGALS9_IGHM	Lgals9 - Ighm	GALECTIN	Secreted Signaling	PMID: 30120235
Endothelial	DCs	Lgals9	Ighm	2.37722e-06	0	LGALS9_IGHM	Lgals9 - Ighm	GALECTIN	Secreted Signaling	PMID: 30120235
Stromal	Myoepithelial	Pros1	Axl	4.60256e-09	0	PROS1_AXL	Pros1 - Axl	PROS	Secreted Signaling	PMID: 29531161
Endothelial	Myoepithelial	Pros1	Axl	8.41629e-08	0	PROS1_AXL	Pros1 - Axl	PROS	Secreted Signaling	PMID: 29531161
Stromal	Stromal	Pros1	Axl	5.99404e-08	0	PROS1_AXL	Pros1 - Axl	PROS	Secreted Signaling	PMID: 29531161
Endothelial	Stromal	Pros1	Axl	1.09269e-06	0	PROS1_AXL	Pros1 - Axl	PROS	Secreted Signaling	PMID: 29531161
Stromal	Macrophages	Pros1	Axl	1.15917e-08	0	PROS1_AXL	Pros1 - Axl	PROS	Secreted Signaling	PMID: 29531161
Endothelial	Macrophages	Pros1	Axl	2.1235e-07	0	PROS1_AXL	Pros1 - Axl	PROS	Secreted Signaling	PMID: 29531161
Stromal	Myoepithelial	Rarres2	Cmklr1	2.13053e-07	0	RARRES2_CMKLR1	Rarres2 - Cmklr1	CHEMERIN	Secreted Signaling	PMID: 24671882
Stromal	Stromal	Rarres2	Cmklr1	5.81665e-07	0	RARRES2_CMKLR1	Rarres2 - Cmklr1	CHEMERIN	Secreted Signaling	PMID: 24671882
Stromal	Etv1+	Lgals9	Cd44	1.21519e-07	0	LGALS9_CD44	Lgals9 - Cd44	GALECTIN	Secreted Signaling	PMID: 25065622
Endothelial	Etv1+	Lgals9	Cd44	2.90967e-07	0	LGALS9_CD44	Lgals9 - Cd44	GALECTIN	Secreted Signaling	PMID: 25065622
Myoepithelial	Myoepithelial	Lgals9	Cd44	1.12577e-08	0.03	LGALS9_CD44	Lgals9 - Cd44	GALECTIN	Secreted Signaling	PMID: 25065622
Stromal	Myoepithelial	Lgals9	Cd44	7.5054e-08	0	LGALS9_CD44	Lgals9 - Cd44	GALECTIN	Secreted Signaling	PMID: 25065622
Endothelial	Myoepithelial	Lgals9	Cd44	1.80334e-07	0	LGALS9_CD44	Lgals9 - Cd44	GALECTIN	Secreted Signaling	PMID: 25065622
Stromal	Stromal	Lgals9	Cd44	5.76386e-08	0	LGALS9_CD44	Lgals9 - Cd44	GALECTIN	Secreted Signaling	PMID: 25065622
Endothelial	Stromal	Lgals9	Cd44	1.38045e-07	0	LGALS9_CD44	Lgals9 - Cd44	GALECTIN	Secreted Signaling	PMID: 25065622
Stromal	B-cells	Lgals9	Cd44	4.41156e-07	0.02	LGALS9_CD44	Lgals9 - Cd44	GALECTIN	Secreted Signaling	PMID: 25065622
Endothelial	B-cells	Lgals9	Cd44	1.05607e-06	0	LGALS9_CD44	Lgals9 - Cd44	GALECTIN	Secreted Signaling	PMID: 25065622
Myoepithelial	T-cells CD8+	Lgals9	Cd44	1.10425e-07	0.02	LGALS9_CD44	Lgals9 - Cd44	GALECTIN	Secreted Signaling	PMID: 25065622
Stromal	T-cells CD8+	Lgals9	Cd44	7.37587e-07	0	LGALS9_CD44	Lgals9 - Cd44	GALECTIN	Secreted Signaling	PMID: 25065622
Endothelial	T-cells CD8+	Lgals9	Cd44	1.76668e-06	0	LGALS9_CD44	Lgals9 - Cd44	GALECTIN	Secreted Signaling	PMID: 25065622
Myoepithelial	T-cells FoxP3+	Lgals9	Cd44	4.51381e-07	0	LGALS9_CD44	Lgals9 - Cd44	GALECTIN	Secreted Signaling	PMID: 25065622
Stromal	T-cells FoxP3+	Lgals9	Cd44	3.01091e-06	0	LGALS9_CD44	Lgals9 - Cd44	GALECTIN	Secreted Signaling	PMID: 25065622
Endothelial	T-cells FoxP3+	Lgals9	Cd44	7.22801e-06	0	LGALS9_CD44	Lgals9 - Cd44	GALECTIN	Secreted Signaling	PMID: 25065622
Myoepithelial	T-cells Cxcr6+	Lgals9	Cd44	3.21581e-07	0	LGALS9_CD44	Lgals9 - Cd44	GALECTIN	Secreted Signaling	PMID: 25065622
Stromal	T-cells Cxcr6+	Lgals9	Cd44	2.13719e-06	0	LGALS9_CD44	Lgals9 - Cd44	GALECTIN	Secreted Signaling	PMID: 25065622
Endothelial	T-cells Cxcr6+	Lgals9	Cd44	5.162e-06	0	LGALS9_CD44	Lgals9 - Cd44	GALECTIN	Secreted Signaling	PMID: 25065622
Stromal	Macrophages	Lgals9	Cd44	2.97135e-07	0	LGALS9_CD44	Lgals9 - Cd44	GALECTIN	Secreted Signaling	PMID: 25065622
Endothelial	Macrophages	Lgals9	Cd44	7.11516e-07	0	LGALS9_CD44	Lgals9 - Cd44	GALECTIN	Secreted Signaling	PMID: 25065622
Myoepithelial	DCs	Lgals9	Cd44	1.41083e-07	0	LGALS9_CD44	Lgals9 - Cd44	GALECTIN	Secreted Signaling	PMID: 25065622
Stromal	DCs	Lgals9	Cd44	9.39821e-07	0	LGALS9_CD44	Lgals9 - Cd44	GALECTIN	Secreted Signaling	PMID: 25065622
Endothelial	DCs	Lgals9	Cd44	2.26117e-06	0	LGALS9_CD44	Lgals9 - Cd44	GALECTIN	Secreted Signaling	PMID: 25065622
Myoepithelial	NK cells	Lgals9	Cd44	3.61677e-08	0.02	LGALS9_CD44	Lgals9 - Cd44	GALECTIN	Secreted Signaling	PMID: 25065622
Stromal	NK cells	Lgals9	Cd44	2.41416e-07	0	LGALS9_CD44	Lgals9 - Cd44	GALECTIN	Secreted Signaling	PMID: 25065622
Endothelial	NK cells	Lgals9	Cd44	5.78903e-07	0	LGALS9_CD44	Lgals9 - Cd44	GALECTIN	Secreted Signaling	PMID: 25065622
Stromal	Endothelial	Col1a1	ITGA1_ITGB1	2.27945e-06	0	COL1A1_ITGA1_ITGB1	Col1a1 - (Itga1+Itgb1)	COLLAGEN	ECM-Receptor	KEGG: mmu04512
Myoepithelial	Endothelial	Col1a2	ITGA1_ITGB1	5.52209e-08	0	COL1A2_ITGA1_ITGB1	Col1a2 - (Itga1+Itgb1)	COLLAGEN	ECM-Receptor	KEGG: mmu04512
Stromal	Endothelial	Col1a2	ITGA1_ITGB1	2.38959e-06	0	COL1A2_ITGA1_ITGB1	Col1a2 - (Itga1+Itgb1)	COLLAGEN	ECM-Receptor	KEGG: mmu04512
Myoepithelial	Endothelial	Col4a1	ITGA1_ITGB1	2.17081e-07	0	COL4A1_ITGA1_ITGB1	Col4a1 - (Itga1+Itgb1)	COLLAGEN	ECM-Receptor	KEGG: mmu04512
Stromal	Endothelial	Col4a1	ITGA1_ITGB1	1.66618e-06	0	COL4A1_ITGA1_ITGB1	Col4a1 - (Itga1+Itgb1)	COLLAGEN	ECM-Receptor	KEGG: mmu04512
Endothelial	Endothelial	Col4a1	ITGA1_ITGB1	7.77721e-06	0	COL4A1_ITGA1_ITGB1	Col4a1 - (Itga1+Itgb1)	COLLAGEN	ECM-Receptor	KEGG: mmu04512
Myoepithelial	Endothelial	Col4a2	ITGA1_ITGB1	5.52209e-08	0	COL4A2_ITGA1_ITGB1	Col4a2 - (Itga1+Itgb1)	COLLAGEN	ECM-Receptor	KEGG: mmu04512
Stromal	Endothelial	Col4a2	ITGA1_ITGB1	1.02399e-06	0	COL4A2_ITGA1_ITGB1	Col4a2 - (Itga1+Itgb1)	COLLAGEN	ECM-Receptor	KEGG: mmu04512
Endothelial	Endothelial	Col4a2	ITGA1_ITGB1	5.93075e-06	0	COL4A2_ITGA1_ITGB1	Col4a2 - (Itga1+Itgb1)	COLLAGEN	ECM-Receptor	KEGG: mmu04512
Myoepithelial	Endothelial	Col4a4	ITGA1_ITGB1	1.09887e-07	0	COL4A4_ITGA1_ITGB1	Col4a4 - (Itga1+Itgb1)	COLLAGEN	ECM-Receptor	KEGG: mmu04512
Myoepithelial	Endothelial	Col4a5	ITGA1_ITGB1	5.52209e-08	0	COL4A5_ITGA1_ITGB1	Col4a5 - (Itga1+Itgb1)	COLLAGEN	ECM-Receptor	KEGG: mmu04512
Myoepithelial	Endothelial	Col6a1	ITGA1_ITGB1	8.26488e-08	0	COL6A1_ITGA1_ITGB1	Col6a1 - (Itga1+Itgb1)	COLLAGEN	ECM-Receptor	KEGG: mmu04512
Stromal	Endothelial	Col6a1	ITGA1_ITGB1	1.90302e-06	0	COL6A1_ITGA1_ITGB1	Col6a1 - (Itga1+Itgb1)	COLLAGEN	ECM-Receptor	KEGG: mmu04512
Stromal	Endothelial	Col6a2	ITGA1_ITGB1	1.55483e-06	0	COL6A2_ITGA1_ITGB1	Col6a2 - (Itga1+Itgb1)	COLLAGEN	ECM-Receptor	KEGG: mmu04512
Stromal	Endothelial	Col6a3	ITGA1_ITGB1	1.3981e-06	0	COL6A3_ITGA1_ITGB1	Col6a3 - (Itga1+Itgb1)	COLLAGEN	ECM-Receptor	KEGG: mmu04512
Stromal	Endothelial	Col6a5	ITGA1_ITGB1	8.05282e-08	0	COL6A5_ITGA1_ITGB1	Col6a5 - (Itga1+Itgb1)	COLLAGEN	ECM-Receptor	KEGG: mmu04512
Stromal	Endothelial	Col6a6	ITGA1_ITGB1	4.61019e-07	0	COL6A6_ITGA1_ITGB1	Col6a6 - (Itga1+Itgb1)	COLLAGEN	ECM-Receptor	KEGG: mmu04512
Myoepithelial	Endothelial	Col9a2	ITGA1_ITGB1	5.52209e-08	0	COL9A2_ITGA1_ITGB1	Col9a2 - (Itga1+Itgb1)	COLLAGEN	ECM-Receptor	KEGG: mmu04512
Myoepithelial	Endothelial	Col9a3	ITGA1_ITGB1	5.52209e-08	0	COL9A3_ITGA1_ITGB1	Col9a3 - (Itga1+Itgb1)	COLLAGEN	ECM-Receptor	KEGG: mmu04512
Stromal	Myoepithelial	Fn1	ITGA3_ITGB1	1.80014e-07	0	FN1_ITGA3_ITGB1	Fn1 - (Itga3+Itgb1)	FN1	ECM-Receptor	KEGG: mmu04512
Stromal	T-cells Cxcr6+	Fn1	ITGA3_ITGB1	5.38553e-07	0	FN1_ITGA3_ITGB1	Fn1 - (Itga3+Itgb1)	FN1	ECM-Receptor	KEGG: mmu04512
Stromal	T-cells FoxP3+	Fn1	ITGA4_ITGB1	2.07943e-06	0	FN1_ITGA4_ITGB1	Fn1 - (Itga4+Itgb1)	FN1	ECM-Receptor	KEGG: mmu04512
Stromal	DCs	Fn1	ITGA4_ITGB1	1.39504e-06	0	FN1_ITGA4_ITGB1	Fn1 - (Itga4+Itgb1)	FN1	ECM-Receptor	KEGG: mmu04512
Stromal	NK cells	Fn1	ITGA4_ITGB1	1.12783e-06	0	FN1_ITGA4_ITGB1	Fn1 - (Itga4+Itgb1)	FN1	ECM-Receptor	KEGG: mmu04512
Stromal	Endothelial	Fn1	ITGA5_ITGB1	9.25349e-07	0	FN1_ITGA5_ITGB1	Fn1 - (Itga5+Itgb1)	FN1	ECM-Receptor	KEGG: mmu04512
Stromal	Myoepithelial	Fn1	ITGA8_ITGB1	1.62415e-07	0	FN1_ITGA8_ITGB1	Fn1 - (Itga8+Itgb1)	FN1	ECM-Receptor	KEGG: mmu04512
Stromal	Stromal	Fn1	ITGA8_ITGB1	2.18338e-07	0	FN1_ITGA8_ITGB1	Fn1 - (Itga8+Itgb1)	FN1	ECM-Receptor	KEGG: mmu04512
Stromal	Endothelial	Lama2	ITGA1_ITGB1	9.17206e-07	0	LAMA2_ITGA1_ITGB1	Lama2 - (Itga1+Itgb1)	LAMININ	ECM-Receptor	KEGG: mmu04512
Myoepithelial	Endothelial	Lama3	ITGA1_ITGB1	5.48449e-08	0	LAMA3_ITGA1_ITGB1	Lama3 - (Itga1+Itgb1)	LAMININ	ECM-Receptor	KEGG: mmu04512
Endothelial	Endothelial	Lama3	ITGA1_ITGB1	8.23521e-07	0	LAMA3_ITGA1_ITGB1	Lama3 - (Itga1+Itgb1)	LAMININ	ECM-Receptor	KEGG: mmu04512
Stromal	Endothelial	Lama4	ITGA1_ITGB1	9.94973e-07	0	LAMA4_ITGA1_ITGB1	Lama4 - (Itga1+Itgb1)	LAMININ	ECM-Receptor	KEGG: mmu04512
Endothelial	Endothelial	Lama4	ITGA1_ITGB1	1.32446e-06	0	LAMA4_ITGA1_ITGB1	Lama4 - (Itga1+Itgb1)	LAMININ	ECM-Receptor	KEGG: mmu04512
Myoepithelial	Endothelial	Lama5	ITGA1_ITGB1	1.09887e-07	0	LAMA5_ITGA1_ITGB1	Lama5 - (Itga1+Itgb1)	LAMININ	ECM-Receptor	KEGG: mmu04512
Myoepithelial	Endothelial	Lamb1	ITGA1_ITGB1	8.26488e-08	0	LAMB1_ITGA1_ITGB1	Lamb1 - (Itga1+Itgb1)	LAMININ	ECM-Receptor	KEGG: mmu04512
Stromal	Endothelial	Lamb1	ITGA1_ITGB1	1.06494e-06	0	LAMB1_ITGA1_ITGB1	Lamb1 - (Itga1+Itgb1)	LAMININ	ECM-Receptor	KEGG: mmu04512
Endothelial	Endothelial	Lamb1	ITGA1_ITGB1	1.51299e-06	0	LAMB1_ITGA1_ITGB1	Lamb1 - (Itga1+Itgb1)	LAMININ	ECM-Receptor	KEGG: mmu04512
Myoepithelial	Endothelial	Lamb2	ITGA1_ITGB1	5.48449e-08	0	LAMB2_ITGA1_ITGB1	Lamb2 - (Itga1+Itgb1)	LAMININ	ECM-Receptor	KEGG: mmu04512
Stromal	Endothelial	Lamb2	ITGA1_ITGB1	6.28097e-07	0	LAMB2_ITGA1_ITGB1	Lamb2 - (Itga1+Itgb1)	LAMININ	ECM-Receptor	KEGG: mmu04512
Endothelial	Endothelial	Lamb2	ITGA1_ITGB1	9.7472e-07	0	LAMB2_ITGA1_ITGB1	Lamb2 - (Itga1+Itgb1)	LAMININ	ECM-Receptor	KEGG: mmu04512
Myoepithelial	Endothelial	Lamb3	ITGA1_ITGB1	1.73138e-07	0	LAMB3_ITGA1_ITGB1	Lamb3 - (Itga1+Itgb1)	LAMININ	ECM-Receptor	KEGG: mmu04512
B-cells	Endothelial	Lamb3	ITGA1_ITGB1	1.12786e-05	0	LAMB3_ITGA1_ITGB1	Lamb3 - (Itga1+Itgb1)	LAMININ	ECM-Receptor	KEGG: mmu04512
T-cells CD8+	Endothelial	Lamb3	ITGA1_ITGB1	6.77938e-07	0	LAMB3_ITGA1_ITGB1	Lamb3 - (Itga1+Itgb1)	LAMININ	ECM-Receptor	KEGG: mmu04512
NK cells	Endothelial	Lamb3	ITGA1_ITGB1	2.70252e-07	0	LAMB3_ITGA1_ITGB1	Lamb3 - (Itga1+Itgb1)	LAMININ	ECM-Receptor	KEGG: mmu04512
Myoepithelial	Endothelial	Lamc1	ITGA1_ITGB1	5.48449e-08	0	LAMC1_ITGA1_ITGB1	Lamc1 - (Itga1+Itgb1)	LAMININ	ECM-Receptor	KEGG: mmu04512
Stromal	Endothelial	Lamc1	ITGA1_ITGB1	7.28733e-07	0	LAMC1_ITGA1_ITGB1	Lamc1 - (Itga1+Itgb1)	LAMININ	ECM-Receptor	KEGG: mmu04512
Endothelial	Endothelial	Lamc1	ITGA1_ITGB1	3.76582e-07	0	LAMC1_ITGA1_ITGB1	Lamc1 - (Itga1+Itgb1)	LAMININ	ECM-Receptor	KEGG: mmu04512
T-cells FoxP3+	Endothelial	Lamc1	ITGA1_ITGB1	8.71053e-07	0	LAMC1_ITGA1_ITGB1	Lamc1 - (Itga1+Itgb1)	LAMININ	ECM-Receptor	KEGG: mmu04512
T-cells Cxcr6+	Endothelial	Lamc1	ITGA1_ITGB1	4.36365e-07	0	LAMC1_ITGA1_ITGB1	Lamc1 - (Itga1+Itgb1)	LAMININ	ECM-Receptor	KEGG: mmu04512
Myoepithelial	Endothelial	Lamc3	ITGA1_ITGB1	2.44578e-07	0	LAMC3_ITGA1_ITGB1	Lamc3 - (Itga1+Itgb1)	LAMININ	ECM-Receptor	KEGG: mmu04512
Stromal	Myoepithelial	Lama2	ITGA3_ITGB1	1.57793e-07	0	LAMA2_ITGA3_ITGB1	Lama2 - (Itga3+Itgb1)	LAMININ	ECM-Receptor	KEGG: mmu04512
Stromal	T-cells Cxcr6+	Lama2	ITGA3_ITGB1	4.71101e-07	0	LAMA2_ITGA3_ITGB1	Lama2 - (Itga3+Itgb1)	LAMININ	ECM-Receptor	KEGG: mmu04512
Myoepithelial	Myoepithelial	Lama3	ITGA3_ITGB1	9.52735e-09	0	LAMA3_ITGA3_ITGB1	Lama3 - (Itga3+Itgb1)	LAMININ	ECM-Receptor	KEGG: mmu04512
Endothelial	Myoepithelial	Lama3	ITGA3_ITGB1	1.43217e-07	0	LAMA3_ITGA3_ITGB1	Lama3 - (Itga3+Itgb1)	LAMININ	ECM-Receptor	KEGG: mmu04512
Myoepithelial	T-cells Cxcr6+	Lama3	ITGA3_ITGB1	2.81566e-08	0	LAMA3_ITGA3_ITGB1	Lama3 - (Itga3+Itgb1)	LAMININ	ECM-Receptor	KEGG: mmu04512
Endothelial	T-cells Cxcr6+	Lama3	ITGA3_ITGB1	4.22761e-07	0	LAMA3_ITGA3_ITGB1	Lama3 - (Itga3+Itgb1)	LAMININ	ECM-Receptor	KEGG: mmu04512
Stromal	Myoepithelial	Lama4	ITGA3_ITGB1	1.70972e-07	0	LAMA4_ITGA3_ITGB1	Lama4 - (Itga3+Itgb1)	LAMININ	ECM-Receptor	KEGG: mmu04512
Endothelial	Myoepithelial	Lama4	ITGA3_ITGB1	2.29909e-07	0	LAMA4_ITGA3_ITGB1	Lama4 - (Itga3+Itgb1)	LAMININ	ECM-Receptor	KEGG: mmu04512
Stromal	T-cells Cxcr6+	Lama4	ITGA3_ITGB1	5.11073e-07	0	LAMA4_ITGA3_ITGB1	Lama4 - (Itga3+Itgb1)	LAMININ	ECM-Receptor	KEGG: mmu04512
Endothelial	T-cells Cxcr6+	Lama4	ITGA3_ITGB1	6.79986e-07	0	LAMA4_ITGA3_ITGB1	Lama4 - (Itga3+Itgb1)	LAMININ	ECM-Receptor	KEGG: mmu04512
Myoepithelial	Myoepithelial	Lama5	ITGA3_ITGB1	1.90096e-08	0	LAMA5_ITGA3_ITGB1	Lama5 - (Itga3+Itgb1)	LAMININ	ECM-Receptor	KEGG: mmu04512
Myoepithelial	T-cells Cxcr6+	Lama5	ITGA3_ITGB1	5.64258e-08	0	LAMA5_ITGA3_ITGB1	Lama5 - (Itga3+Itgb1)	LAMININ	ECM-Receptor	KEGG: mmu04512
Myoepithelial	Myoepithelial	Lamb1	ITGA3_ITGB1	1.43271e-08	0	LAMB1_ITGA3_ITGB1	Lamb1 - (Itga3+Itgb1)	LAMININ	ECM-Receptor	KEGG: mmu04512
Stromal	Myoepithelial	Lamb1	ITGA3_ITGB1	1.82803e-07	0	LAMB1_ITGA3_ITGB1	Lamb1 - (Itga3+Itgb1)	LAMININ	ECM-Receptor	KEGG: mmu04512
Endothelial	Myoepithelial	Lamb1	ITGA3_ITGB1	2.62451e-07	0	LAMB1_ITGA3_ITGB1	Lamb1 - (Itga3+Itgb1)	LAMININ	ECM-Receptor	KEGG: mmu04512
Myoepithelial	T-cells Cxcr6+	Lamb1	ITGA3_ITGB1	4.2435e-08	0	LAMB1_ITGA3_ITGB1	Lamb1 - (Itga3+Itgb1)	LAMININ	ECM-Receptor	KEGG: mmu04512
Stromal	T-cells Cxcr6+	Lamb1	ITGA3_ITGB1	5.4704e-07	0	LAMB1_ITGA3_ITGB1	Lamb1 - (Itga3+Itgb1)	LAMININ	ECM-Receptor	KEGG: mmu04512
Endothelial	T-cells Cxcr6+	Lamb1	ITGA3_ITGB1	7.76802e-07	0	LAMB1_ITGA3_ITGB1	Lamb1 - (Itga3+Itgb1)	LAMININ	ECM-Receptor	KEGG: mmu04512
Myoepithelial	Myoepithelial	Lamb2	ITGA3_ITGB1	9.52735e-09	0	LAMB2_ITGA3_ITGB1	Lamb2 - (Itga3+Itgb1)	LAMININ	ECM-Receptor	KEGG: mmu04512
Stromal	Myoepithelial	Lamb2	ITGA3_ITGB1	1.08527e-07	0	LAMB2_ITGA3_ITGB1	Lamb2 - (Itga3+Itgb1)	LAMININ	ECM-Receptor	KEGG: mmu04512
Endothelial	Myoepithelial	Lamb2	ITGA3_ITGB1	1.69417e-07	0	LAMB2_ITGA3_ITGB1	Lamb2 - (Itga3+Itgb1)	LAMININ	ECM-Receptor	KEGG: mmu04512
Myoepithelial	T-cells Cxcr6+	Lamb2	ITGA3_ITGB1	2.81566e-08	0	LAMB2_ITGA3_ITGB1	Lamb2 - (Itga3+Itgb1)	LAMININ	ECM-Receptor	KEGG: mmu04512
Stromal	T-cells Cxcr6+	Lamb2	ITGA3_ITGB1	3.22539e-07	0	LAMB2_ITGA3_ITGB1	Lamb2 - (Itga3+Itgb1)	LAMININ	ECM-Receptor	KEGG: mmu04512
Endothelial	T-cells Cxcr6+	Lamb2	ITGA3_ITGB1	5.00395e-07	0	LAMB2_ITGA3_ITGB1	Lamb2 - (Itga3+Itgb1)	LAMININ	ECM-Receptor	KEGG: mmu04512
Myoepithelial	Myoepithelial	Lamb3	ITGA3_ITGB1	2.98092e-08	0	LAMB3_ITGA3_ITGB1	Lamb3 - (Itga3+Itgb1)	LAMININ	ECM-Receptor	KEGG: mmu04512
B-cells	Myoepithelial	Lamb3	ITGA3_ITGB1	1.9601e-06	0	LAMB3_ITGA3_ITGB1	Lamb3 - (Itga3+Itgb1)	LAMININ	ECM-Receptor	KEGG: mmu04512
T-cells CD8+	Myoepithelial	Lamb3	ITGA3_ITGB1	1.18151e-07	0	LAMB3_ITGA3_ITGB1	Lamb3 - (Itga3+Itgb1)	LAMININ	ECM-Receptor	KEGG: mmu04512
NK cells	Myoepithelial	Lamb3	ITGA3_ITGB1	4.69995e-08	0	LAMB3_ITGA3_ITGB1	Lamb3 - (Itga3+Itgb1)	LAMININ	ECM-Receptor	KEGG: mmu04512
Myoepithelial	T-cells Cxcr6+	Lamb3	ITGA3_ITGB1	8.89249e-08	0	LAMB3_ITGA3_ITGB1	Lamb3 - (Itga3+Itgb1)	LAMININ	ECM-Receptor	KEGG: mmu04512
B-cells	T-cells Cxcr6+	Lamb3	ITGA3_ITGB1	5.79014e-06	0	LAMB3_ITGA3_ITGB1	Lamb3 - (Itga3+Itgb1)	LAMININ	ECM-Receptor	KEGG: mmu04512
T-cells CD8+	T-cells Cxcr6+	Lamb3	ITGA3_ITGB1	3.4799e-07	0	LAMB3_ITGA3_ITGB1	Lamb3 - (Itga3+Itgb1)	LAMININ	ECM-Receptor	KEGG: mmu04512
NK cells	T-cells Cxcr6+	Lamb3	ITGA3_ITGB1	1.38736e-07	0	LAMB3_ITGA3_ITGB1	Lamb3 - (Itga3+Itgb1)	LAMININ	ECM-Receptor	KEGG: mmu04512
Myoepithelial	Myoepithelial	Lamc1	ITGA3_ITGB1	9.52735e-09	0	LAMC1_ITGA3_ITGB1	Lamc1 - (Itga3+Itgb1)	LAMININ	ECM-Receptor	KEGG: mmu04512
Stromal	Myoepithelial	Lamc1	ITGA3_ITGB1	1.25725e-07	0	LAMC1_ITGA3_ITGB1	Lamc1 - (Itga3+Itgb1)	LAMININ	ECM-Receptor	KEGG: mmu04512
Endothelial	Myoepithelial	Lamc1	ITGA3_ITGB1	6.55992e-08	0	LAMC1_ITGA3_ITGB1	Lamc1 - (Itga3+Itgb1)	LAMININ	ECM-Receptor	KEGG: mmu04512
T-cells FoxP3+	Myoepithelial	Lamc1	ITGA3_ITGB1	1.51754e-07	0	LAMC1_ITGA3_ITGB1	Lamc1 - (Itga3+Itgb1)	LAMININ	ECM-Receptor	KEGG: mmu04512
T-cells Cxcr6+	Myoepithelial	Lamc1	ITGA3_ITGB1	7.59094e-08	0	LAMC1_ITGA3_ITGB1	Lamc1 - (Itga3+Itgb1)	LAMININ	ECM-Receptor	KEGG: mmu04512
Myoepithelial	T-cells Cxcr6+	Lamc1	ITGA3_ITGB1	2.81566e-08	0	LAMC1_ITGA3_ITGB1	Lamc1 - (Itga3+Itgb1)	LAMININ	ECM-Receptor	KEGG: mmu04512
Stromal	T-cells Cxcr6+	Lamc1	ITGA3_ITGB1	3.74245e-07	0	LAMC1_ITGA3_ITGB1	Lamc1 - (Itga3+Itgb1)	LAMININ	ECM-Receptor	KEGG: mmu04512
Endothelial	T-cells Cxcr6+	Lamc1	ITGA3_ITGB1	1.93306e-07	0	LAMC1_ITGA3_ITGB1	Lamc1 - (Itga3+Itgb1)	LAMININ	ECM-Receptor	KEGG: mmu04512
T-cells FoxP3+	T-cells Cxcr6+	Lamc1	ITGA3_ITGB1	4.47124e-07	0	LAMC1_ITGA3_ITGB1	Lamc1 - (Itga3+Itgb1)	LAMININ	ECM-Receptor	KEGG: mmu04512
T-cells Cxcr6+	T-cells Cxcr6+	Lamc1	ITGA3_ITGB1	2.24009e-07	0	LAMC1_ITGA3_ITGB1	Lamc1 - (Itga3+Itgb1)	LAMININ	ECM-Receptor	KEGG: mmu04512
Myoepithelial	Myoepithelial	Lamc3	ITGA3_ITGB1	4.1884e-08	0	LAMC3_ITGA3_ITGB1	Lamc3 - (Itga3+Itgb1)	LAMININ	ECM-Receptor	KEGG: mmu04512
Myoepithelial	T-cells Cxcr6+	Lamc3	ITGA3_ITGB1	1.2565e-07	0	LAMC3_ITGA3_ITGB1	Lamc3 - (Itga3+Itgb1)	LAMININ	ECM-Receptor	KEGG: mmu04512
Etv1+	Myoepithelial	Thbs1	ITGA3_ITGB1	3.52193e-07	0	THBS1_ITGA3_ITGB1	Thbs1 - (Itga3+Itgb1)	THBS	ECM-Receptor	KEGG: mmu04512
Myoepithelial	Myoepithelial	Thbs1	ITGA3_ITGB1	8.65973e-08	0	THBS1_ITGA3_ITGB1	Thbs1 - (Itga3+Itgb1)	THBS	ECM-Receptor	KEGG: mmu04512
Etv1+	T-cells Cxcr6+	Thbs1	ITGA3_ITGB1	1.04542e-06	0	THBS1_ITGA3_ITGB1	Thbs1 - (Itga3+Itgb1)	THBS	ECM-Receptor	KEGG: mmu04512
Myoepithelial	T-cells Cxcr6+	Thbs1	ITGA3_ITGB1	2.6532e-07	0	THBS1_ITGA3_ITGB1	Thbs1 - (Itga3+Itgb1)	THBS	ECM-Receptor	KEGG: mmu04512
Stromal	Myoepithelial	Thbs2	ITGA3_ITGB1	1.22095e-08	0	THBS2_ITGA3_ITGB1	Thbs2 - (Itga3+Itgb1)	THBS	ECM-Receptor	KEGG: mmu04512
Stromal	T-cells Cxcr6+	Thbs2	ITGA3_ITGB1	3.59662e-08	0	THBS2_ITGA3_ITGB1	Thbs2 - (Itga3+Itgb1)	THBS	ECM-Receptor	KEGG: mmu04512
Stromal	Myoepithelial	Thbs3	ITGA3_ITGB1	7.82432e-08	0	THBS3_ITGA3_ITGB1	Thbs3 - (Itga3+Itgb1)	THBS	ECM-Receptor	KEGG: mmu04512
Stromal	T-cells Cxcr6+	Thbs3	ITGA3_ITGB1	2.31888e-07	0	THBS3_ITGA3_ITGB1	Thbs3 - (Itga3+Itgb1)	THBS	ECM-Receptor	KEGG: mmu04512
Stromal	Myoepithelial	Col1a1	ITGA3_ITGB1	3.84285e-07	0	COL1A1_ITGA3_ITGB1	Col1a1 - (Itga3+Itgb1)	COLLAGEN	ECM-Receptor	KEGG: mmu04512
Stromal	T-cells Cxcr6+	Col1a1	ITGA3_ITGB1	1.17195e-06	0	COL1A1_ITGA3_ITGB1	Col1a1 - (Itga3+Itgb1)	COLLAGEN	ECM-Receptor	KEGG: mmu04512
Myoepithelial	Myoepithelial	Col1a2	ITGA3_ITGB1	9.59241e-09	0	COL1A2_ITGA3_ITGB1	Col1a2 - (Itga3+Itgb1)	COLLAGEN	ECM-Receptor	KEGG: mmu04512
Stromal	Myoepithelial	Col1a2	ITGA3_ITGB1	4.02201e-07	0	COL1A2_ITGA3_ITGB1	Col1a2 - (Itga3+Itgb1)	COLLAGEN	ECM-Receptor	KEGG: mmu04512
Myoepithelial	T-cells Cxcr6+	Col1a2	ITGA3_ITGB1	2.83497e-08	0	COL1A2_ITGA3_ITGB1	Col1a2 - (Itga3+Itgb1)	COLLAGEN	ECM-Receptor	KEGG: mmu04512
Stromal	T-cells Cxcr6+	Col1a2	ITGA3_ITGB1	1.22867e-06	0	COL1A2_ITGA3_ITGB1	Col1a2 - (Itga3+Itgb1)	COLLAGEN	ECM-Receptor	KEGG: mmu04512
Myoepithelial	Myoepithelial	Col4a1	ITGA3_ITGB1	3.72518e-08	0	COL4A1_ITGA3_ITGB1	Col4a1 - (Itga3+Itgb1)	COLLAGEN	ECM-Receptor	KEGG: mmu04512
Stromal	Myoepithelial	Col4a1	ITGA3_ITGB1	2.83454e-07	0	COL4A1_ITGA3_ITGB1	Col4a1 - (Itga3+Itgb1)	COLLAGEN	ECM-Receptor	KEGG: mmu04512
Endothelial	Myoepithelial	Col4a1	ITGA3_ITGB1	1.31856e-06	0	COL4A1_ITGA3_ITGB1	Col4a1 - (Itga3+Itgb1)	COLLAGEN	ECM-Receptor	KEGG: mmu04512
Myoepithelial	T-cells Cxcr6+	Col4a1	ITGA3_ITGB1	1.11512e-07	0	COL4A1_ITGA3_ITGB1	Col4a1 - (Itga3+Itgb1)	COLLAGEN	ECM-Receptor	KEGG: mmu04512
Stromal	T-cells Cxcr6+	Col4a1	ITGA3_ITGB1	8.56259e-07	0	COL4A1_ITGA3_ITGB1	Col4a1 - (Itga3+Itgb1)	COLLAGEN	ECM-Receptor	KEGG: mmu04512
Endothelial	T-cells Cxcr6+	Col4a1	ITGA3_ITGB1	3.99744e-06	0	COL4A1_ITGA3_ITGB1	Col4a1 - (Itga3+Itgb1)	COLLAGEN	ECM-Receptor	KEGG: mmu04512
Myoepithelial	Myoepithelial	Col4a2	ITGA3_ITGB1	9.59241e-09	0	COL4A2_ITGA3_ITGB1	Col4a2 - (Itga3+Itgb1)	COLLAGEN	ECM-Receptor	KEGG: mmu04512
Stromal	Myoepithelial	Col4a2	ITGA3_ITGB1	1.75882e-07	0	COL4A2_ITGA3_ITGB1	Col4a2 - (Itga3+Itgb1)	COLLAGEN	ECM-Receptor	KEGG: mmu04512
Endothelial	Myoepithelial	Col4a2	ITGA3_ITGB1	1.01226e-06	0	COL4A2_ITGA3_ITGB1	Col4a2 - (Itga3+Itgb1)	COLLAGEN	ECM-Receptor	KEGG: mmu04512
Myoepithelial	T-cells Cxcr6+	Col4a2	ITGA3_ITGB1	2.83497e-08	0	COL4A2_ITGA3_ITGB1	Col4a2 - (Itga3+Itgb1)	COLLAGEN	ECM-Receptor	KEGG: mmu04512
Stromal	T-cells Cxcr6+	Col4a2	ITGA3_ITGB1	5.2599e-07	0	COL4A2_ITGA3_ITGB1	Col4a2 - (Itga3+Itgb1)	COLLAGEN	ECM-Receptor	KEGG: mmu04512
Endothelial	T-cells Cxcr6+	Col4a2	ITGA3_ITGB1	3.04737e-06	0	COL4A2_ITGA3_ITGB1	Col4a2 - (Itga3+Itgb1)	COLLAGEN	ECM-Receptor	KEGG: mmu04512
Myoepithelial	Myoepithelial	Col4a4	ITGA3_ITGB1	1.90096e-08	0	COL4A4_ITGA3_ITGB1	Col4a4 - (Itga3+Itgb1)	COLLAGEN	ECM-Receptor	KEGG: mmu04512
Myoepithelial	T-cells Cxcr6+	Col4a4	ITGA3_ITGB1	5.64258e-08	0	COL4A4_ITGA3_ITGB1	Col4a4 - (Itga3+Itgb1)	COLLAGEN	ECM-Receptor	KEGG: mmu04512
Myoepithelial	Myoepithelial	Col4a5	ITGA3_ITGB1	9.59241e-09	0	COL4A5_ITGA3_ITGB1	Col4a5 - (Itga3+Itgb1)	COLLAGEN	ECM-Receptor	KEGG: mmu04512
Myoepithelial	T-cells Cxcr6+	Col4a5	ITGA3_ITGB1	2.83497e-08	0	COL4A5_ITGA3_ITGB1	Col4a5 - (Itga3+Itgb1)	COLLAGEN	ECM-Receptor	KEGG: mmu04512
Myoepithelial	Myoepithelial	Col6a1	ITGA3_ITGB1	1.43271e-08	0	COL6A1_ITGA3_ITGB1	Col6a1 - (Itga3+Itgb1)	COLLAGEN	ECM-Receptor	KEGG: mmu04512
Stromal	Myoepithelial	Col6a1	ITGA3_ITGB1	3.22612e-07	0	COL6A1_ITGA3_ITGB1	Col6a1 - (Itga3+Itgb1)	COLLAGEN	ECM-Receptor	KEGG: mmu04512
Myoepithelial	T-cells Cxcr6+	Col6a1	ITGA3_ITGB1	4.2435e-08	0	COL6A1_ITGA3_ITGB1	Col6a1 - (Itga3+Itgb1)	COLLAGEN	ECM-Receptor	KEGG: mmu04512
Stromal	T-cells Cxcr6+	Col6a1	ITGA3_ITGB1	9.78145e-07	0	COL6A1_ITGA3_ITGB1	Col6a1 - (Itga3+Itgb1)	COLLAGEN	ECM-Receptor	KEGG: mmu04512
Stromal	Myoepithelial	Col6a2	ITGA3_ITGB1	2.64951e-07	0	COL6A2_ITGA3_ITGB1	Col6a2 - (Itga3+Itgb1)	COLLAGEN	ECM-Receptor	KEGG: mmu04512
Stromal	T-cells Cxcr6+	Col6a2	ITGA3_ITGB1	7.98975e-07	0	COL6A2_ITGA3_ITGB1	Col6a2 - (Itga3+Itgb1)	COLLAGEN	ECM-Receptor	KEGG: mmu04512
Stromal	Myoepithelial	Col6a3	ITGA3_ITGB1	2.388e-07	0	COL6A3_ITGA3_ITGB1	Col6a3 - (Itga3+Itgb1)	COLLAGEN	ECM-Receptor	KEGG: mmu04512
Stromal	T-cells Cxcr6+	Col6a3	ITGA3_ITGB1	7.18354e-07	0	COL6A3_ITGA3_ITGB1	Col6a3 - (Itga3+Itgb1)	COLLAGEN	ECM-Receptor	KEGG: mmu04512
Stromal	Myoepithelial	Col6a5	ITGA3_ITGB1	1.40301e-08	0	COL6A5_ITGA3_ITGB1	Col6a5 - (Itga3+Itgb1)	COLLAGEN	ECM-Receptor	KEGG: mmu04512
Stromal	T-cells Cxcr6+	Col6a5	ITGA3_ITGB1	4.13362e-08	0	COL6A5_ITGA3_ITGB1	Col6a5 - (Itga3+Itgb1)	COLLAGEN	ECM-Receptor	KEGG: mmu04512
Stromal	Myoepithelial	Col6a6	ITGA3_ITGB1	7.98594e-08	0	COL6A6_ITGA3_ITGB1	Col6a6 - (Itga3+Itgb1)	COLLAGEN	ECM-Receptor	KEGG: mmu04512
Stromal	T-cells Cxcr6+	Col6a6	ITGA3_ITGB1	2.36713e-07	0	COL6A6_ITGA3_ITGB1	Col6a6 - (Itga3+Itgb1)	COLLAGEN	ECM-Receptor	KEGG: mmu04512
Myoepithelial	Myoepithelial	Col9a2	ITGA3_ITGB1	9.59241e-09	0	COL9A2_ITGA3_ITGB1	Col9a2 - (Itga3+Itgb1)	COLLAGEN	ECM-Receptor	KEGG: mmu04512
Myoepithelial	T-cells Cxcr6+	Col9a2	ITGA3_ITGB1	2.83497e-08	0	COL9A2_ITGA3_ITGB1	Col9a2 - (Itga3+Itgb1)	COLLAGEN	ECM-Receptor	KEGG: mmu04512
Myoepithelial	Myoepithelial	Col9a3	ITGA3_ITGB1	9.59241e-09	0	COL9A3_ITGA3_ITGB1	Col9a3 - (Itga3+Itgb1)	COLLAGEN	ECM-Receptor	KEGG: mmu04512
Myoepithelial	T-cells Cxcr6+	Col9a3	ITGA3_ITGB1	2.83497e-08	0	COL9A3_ITGA3_ITGB1	Col9a3 - (Itga3+Itgb1)	COLLAGEN	ECM-Receptor	KEGG: mmu04512
Stromal	Myoepithelial	Lama2	ITGA6_ITGB1	1.68241e-07	0	LAMA2_ITGA6_ITGB1	Lama2 - (Itga6+Itgb1)	LAMININ	ECM-Receptor	KEGG: mmu04512
Stromal	Endothelial	Lama2	ITGA6_ITGB1	2.91764e-06	0	LAMA2_ITGA6_ITGB1	Lama2 - (Itga6+Itgb1)	LAMININ	ECM-Receptor	KEGG: mmu04512
Stromal	T-cells CD8+	Lama2	ITGA6_ITGB1	1.75923e-06	0	LAMA2_ITGA6_ITGB1	Lama2 - (Itga6+Itgb1)	LAMININ	ECM-Receptor	KEGG: mmu04512
Stromal	T-cells FoxP3+	Lama2	ITGA6_ITGB1	3.62221e-06	0	LAMA2_ITGA6_ITGB1	Lama2 - (Itga6+Itgb1)	LAMININ	ECM-Receptor	KEGG: mmu04512
Myoepithelial	Myoepithelial	Lama3	ITGA6_ITGB1	1.01674e-08	0	LAMA3_ITGA6_ITGB1	Lama3 - (Itga6+Itgb1)	LAMININ	ECM-Receptor	KEGG: mmu04512
Endothelial	Myoepithelial	Lama3	ITGA6_ITGB1	1.52854e-07	0	LAMA3_ITGA6_ITGB1	Lama3 - (Itga6+Itgb1)	LAMININ	ECM-Receptor	KEGG: mmu04512
Myoepithelial	Endothelial	Lama3	ITGA6_ITGB1	1.75929e-07	0	LAMA3_ITGA6_ITGB1	Lama3 - (Itga6+Itgb1)	LAMININ	ECM-Receptor	KEGG: mmu04512
Endothelial	Endothelial	Lama3	ITGA6_ITGB1	2.64419e-06	0	LAMA3_ITGA6_ITGB1	Lama3 - (Itga6+Itgb1)	LAMININ	ECM-Receptor	KEGG: mmu04512
Myoepithelial	T-cells CD8+	Lama3	ITGA6_ITGB1	1.05074e-07	0	LAMA3_ITGA6_ITGB1	Lama3 - (Itga6+Itgb1)	LAMININ	ECM-Receptor	KEGG: mmu04512
Endothelial	T-cells CD8+	Lama3	ITGA6_ITGB1	1.57754e-06	0	LAMA3_ITGA6_ITGB1	Lama3 - (Itga6+Itgb1)	LAMININ	ECM-Receptor	KEGG: mmu04512
Myoepithelial	T-cells FoxP3+	Lama3	ITGA6_ITGB1	2.17048e-07	0	LAMA3_ITGA6_ITGB1	Lama3 - (Itga6+Itgb1)	LAMININ	ECM-Receptor	KEGG: mmu04512
Endothelial	T-cells FoxP3+	Lama3	ITGA6_ITGB1	3.25986e-06	0	LAMA3_ITGA6_ITGB1	Lama3 - (Itga6+Itgb1)	LAMININ	ECM-Receptor	KEGG: mmu04512
Stromal	Myoepithelial	Lama4	ITGA6_ITGB1	1.82273e-07	0	LAMA4_ITGA6_ITGB1	Lama4 - (Itga6+Itgb1)	LAMININ	ECM-Receptor	KEGG: mmu04512
Endothelial	Myoepithelial	Lama4	ITGA6_ITGB1	2.45336e-07	0	LAMA4_ITGA6_ITGB1	Lama4 - (Itga6+Itgb1)	LAMININ	ECM-Receptor	KEGG: mmu04512
Stromal	Endothelial	Lama4	ITGA6_ITGB1	3.16183e-06	0	LAMA4_ITGA6_ITGB1	Lama4 - (Itga6+Itgb1)	LAMININ	ECM-Receptor	KEGG: mmu04512
Endothelial	Endothelial	Lama4	ITGA6_ITGB1	4.24585e-06	0	LAMA4_ITGA6_ITGB1	Lama4 - (Itga6+Itgb1)	LAMININ	ECM-Receptor	KEGG: mmu04512
Stromal	T-cells CD8+	Lama4	ITGA6_ITGB1	1.90865e-06	0	LAMA4_ITGA6_ITGB1	Lama4 - (Itga6+Itgb1)	LAMININ	ECM-Receptor	KEGG: mmu04512
Endothelial	T-cells CD8+	Lama4	ITGA6_ITGB1	2.53769e-06	0	LAMA4_ITGA6_ITGB1	Lama4 - (Itga6+Itgb1)	LAMININ	ECM-Receptor	KEGG: mmu04512
Stromal	T-cells FoxP3+	Lama4	ITGA6_ITGB1	3.92832e-06	0	LAMA4_ITGA6_ITGB1	Lama4 - (Itga6+Itgb1)	LAMININ	ECM-Receptor	KEGG: mmu04512
Endothelial	T-cells FoxP3+	Lama4	ITGA6_ITGB1	5.24071e-06	0	LAMA4_ITGA6_ITGB1	Lama4 - (Itga6+Itgb1)	LAMININ	ECM-Receptor	KEGG: mmu04512
Myoepithelial	Myoepithelial	Lama5	ITGA6_ITGB1	2.02788e-08	0	LAMA5_ITGA6_ITGB1	Lama5 - (Itga6+Itgb1)	LAMININ	ECM-Receptor	KEGG: mmu04512
Myoepithelial	Endothelial	Lama5	ITGA6_ITGB1	3.51227e-07	0	LAMA5_ITGA6_ITGB1	Lama5 - (Itga6+Itgb1)	LAMININ	ECM-Receptor	KEGG: mmu04512
Myoepithelial	T-cells CD8+	Lama5	ITGA6_ITGB1	2.10629e-07	0	LAMA5_ITGA6_ITGB1	Lama5 - (Itga6+Itgb1)	LAMININ	ECM-Receptor	KEGG: mmu04512
Myoepithelial	T-cells FoxP3+	Lama5	ITGA6_ITGB1	4.34485e-07	0	LAMA5_ITGA6_ITGB1	Lama5 - (Itga6+Itgb1)	LAMININ	ECM-Receptor	KEGG: mmu04512
Myoepithelial	Myoepithelial	Lamb1	ITGA6_ITGB1	1.52865e-08	0	LAMB1_ITGA6_ITGB1	Lamb1 - (Itga6+Itgb1)	LAMININ	ECM-Receptor	KEGG: mmu04512
Stromal	Myoepithelial	Lamb1	ITGA6_ITGB1	1.94867e-07	0	LAMB1_ITGA6_ITGB1	Lamb1 - (Itga6+Itgb1)	LAMININ	ECM-Receptor	KEGG: mmu04512
Endothelial	Myoepithelial	Lamb1	ITGA6_ITGB1	2.80045e-07	0	LAMB1_ITGA6_ITGB1	Lamb1 - (Itga6+Itgb1)	LAMININ	ECM-Receptor	KEGG: mmu04512
Myoepithelial	Endothelial	Lamb1	ITGA6_ITGB1	2.64636e-07	0	LAMB1_ITGA6_ITGB1	Lamb1 - (Itga6+Itgb1)	LAMININ	ECM-Receptor	KEGG: mmu04512
Stromal	Endothelial	Lamb1	ITGA6_ITGB1	3.38111e-06	0	LAMB1_ITGA6_ITGB1	Lamb1 - (Itga6+Itgb1)	LAMININ	ECM-Receptor	KEGG: mmu04512
Endothelial	Endothelial	Lamb1	ITGA6_ITGB1	4.8473e-06	0	LAMB1_ITGA6_ITGB1	Lamb1 - (Itga6+Itgb1)	LAMININ	ECM-Receptor	KEGG: mmu04512
Myoepithelial	T-cells CD8+	Lamb1	ITGA6_ITGB1	1.58381e-07	0	LAMB1_ITGA6_ITGB1	Lamb1 - (Itga6+Itgb1)	LAMININ	ECM-Receptor	KEGG: mmu04512
Stromal	T-cells CD8+	Lamb1	ITGA6_ITGB1	2.04312e-06	0	LAMB1_ITGA6_ITGB1	Lamb1 - (Itga6+Itgb1)	LAMININ	ECM-Receptor	KEGG: mmu04512
Endothelial	T-cells CD8+	Lamb1	ITGA6_ITGB1	2.89915e-06	0	LAMB1_ITGA6_ITGB1	Lamb1 - (Itga6+Itgb1)	LAMININ	ECM-Receptor	KEGG: mmu04512
Myoepithelial	T-cells FoxP3+	Lamb1	ITGA6_ITGB1	3.26933e-07	0	LAMB1_ITGA6_ITGB1	Lamb1 - (Itga6+Itgb1)	LAMININ	ECM-Receptor	KEGG: mmu04512
Stromal	T-cells FoxP3+	Lamb1	ITGA6_ITGB1	4.2036e-06	0	LAMB1_ITGA6_ITGB1	Lamb1 - (Itga6+Itgb1)	LAMININ	ECM-Receptor	KEGG: mmu04512
Endothelial	T-cells FoxP3+	Lamb1	ITGA6_ITGB1	5.98579e-06	0	LAMB1_ITGA6_ITGB1	Lamb1 - (Itga6+Itgb1)	LAMININ	ECM-Receptor	KEGG: mmu04512
Myoepithelial	Myoepithelial	Lamb2	ITGA6_ITGB1	1.01674e-08	0	LAMB2_ITGA6_ITGB1	Lamb2 - (Itga6+Itgb1)	LAMININ	ECM-Receptor	KEGG: mmu04512
Stromal	Myoepithelial	Lamb2	ITGA6_ITGB1	1.1576e-07	0	LAMB2_ITGA6_ITGB1	Lamb2 - (Itga6+Itgb1)	LAMININ	ECM-Receptor	KEGG: mmu04512
Endothelial	Myoepithelial	Lamb2	ITGA6_ITGB1	1.80807e-07	0	LAMB2_ITGA6_ITGB1	Lamb2 - (Itga6+Itgb1)	LAMININ	ECM-Receptor	KEGG: mmu04512
Myoepithelial	Endothelial	Lamb2	ITGA6_ITGB1	1.75929e-07	0	LAMB2_ITGA6_ITGB1	Lamb2 - (Itga6+Itgb1)	LAMININ	ECM-Receptor	KEGG: mmu04512
Stromal	Endothelial	Lamb2	ITGA6_ITGB1	2.0055e-06	0	LAMB2_ITGA6_ITGB1	Lamb2 - (Itga6+Itgb1)	LAMININ	ECM-Receptor	KEGG: mmu04512
Endothelial	Endothelial	Lamb2	ITGA6_ITGB1	3.12816e-06	0	LAMB2_ITGA6_ITGB1	Lamb2 - (Itga6+Itgb1)	LAMININ	ECM-Receptor	KEGG: mmu04512
Myoepithelial	T-cells CD8+	Lamb2	ITGA6_ITGB1	1.05074e-07	0	LAMB2_ITGA6_ITGB1	Lamb2 - (Itga6+Itgb1)	LAMININ	ECM-Receptor	KEGG: mmu04512
Stromal	T-cells CD8+	Lamb2	ITGA6_ITGB1	1.20409e-06	0	LAMB2_ITGA6_ITGB1	Lamb2 - (Itga6+Itgb1)	LAMININ	ECM-Receptor	KEGG: mmu04512
Endothelial	T-cells CD8+	Lamb2	ITGA6_ITGB1	1.8673e-06	0	LAMB2_ITGA6_ITGB1	Lamb2 - (Itga6+Itgb1)	LAMININ	ECM-Receptor	KEGG: mmu04512
Myoepithelial	T-cells FoxP3+	Lamb2	ITGA6_ITGB1	2.17048e-07	0	LAMB2_ITGA6_ITGB1	Lamb2 - (Itga6+Itgb1)	LAMININ	ECM-Receptor	KEGG: mmu04512
Stromal	T-cells FoxP3+	Lamb2	ITGA6_ITGB1	2.48281e-06	0	LAMB2_ITGA6_ITGB1	Lamb2 - (Itga6+Itgb1)	LAMININ	ECM-Receptor	KEGG: mmu04512
Endothelial	T-cells FoxP3+	Lamb2	ITGA6_ITGB1	3.8579e-06	0	LAMB2_ITGA6_ITGB1	Lamb2 - (Itga6+Itgb1)	LAMININ	ECM-Receptor	KEGG: mmu04512
Myoepithelial	Myoepithelial	Lamb3	ITGA6_ITGB1	3.17853e-08	0	LAMB3_ITGA6_ITGB1	Lamb3 - (Itga6+Itgb1)	LAMININ	ECM-Receptor	KEGG: mmu04512
B-cells	Myoepithelial	Lamb3	ITGA6_ITGB1	2.09186e-06	0	LAMB3_ITGA6_ITGB1	Lamb3 - (Itga6+Itgb1)	LAMININ	ECM-Receptor	KEGG: mmu04512
T-cells CD8+	Myoepithelial	Lamb3	ITGA6_ITGB1	1.26126e-07	0	LAMB3_ITGA6_ITGB1	Lamb3 - (Itga6+Itgb1)	LAMININ	ECM-Receptor	KEGG: mmu04512
NK cells	Myoepithelial	Lamb3	ITGA6_ITGB1	5.01621e-08	0	LAMB3_ITGA6_ITGB1	Lamb3 - (Itga6+Itgb1)	LAMININ	ECM-Receptor	KEGG: mmu04512
Myoepithelial	Endothelial	Lamb3	ITGA6_ITGB1	5.51122e-07	0	LAMB3_ITGA6_ITGB1	Lamb3 - (Itga6+Itgb1)	LAMININ	ECM-Receptor	KEGG: mmu04512
B-cells	Endothelial	Lamb3	ITGA6_ITGB1	3.61924e-05	0	LAMB3_ITGA6_ITGB1	Lamb3 - (Itga6+Itgb1)	LAMININ	ECM-Receptor	KEGG: mmu04512
T-cells CD8+	Endothelial	Lamb3	ITGA6_ITGB1	2.18075e-06	0	LAMB3_ITGA6_ITGB1	Lamb3 - (Itga6+Itgb1)	LAMININ	ECM-Receptor	KEGG: mmu04512
NK cells	Endothelial	Lamb3	ITGA6_ITGB1	8.67742e-07	0	LAMB3_ITGA6_ITGB1	Lamb3 - (Itga6+Itgb1)	LAMININ	ECM-Receptor	KEGG: mmu04512
Myoepithelial	T-cells CD8+	Lamb3	ITGA6_ITGB1	3.32053e-07	0	LAMB3_ITGA6_ITGB1	Lamb3 - (Itga6+Itgb1)	LAMININ	ECM-Receptor	KEGG: mmu04512
B-cells	T-cells CD8+	Lamb3	ITGA6_ITGB1	2.16069e-05	0	LAMB3_ITGA6_ITGB1	Lamb3 - (Itga6+Itgb1)	LAMININ	ECM-Receptor	KEGG: mmu04512
T-cells CD8+	T-cells CD8+	Lamb3	ITGA6_ITGB1	1.29834e-06	0	LAMB3_ITGA6_ITGB1	Lamb3 - (Itga6+Itgb1)	LAMININ	ECM-Receptor	KEGG: mmu04512
NK cells	T-cells CD8+	Lamb3	ITGA6_ITGB1	5.17694e-07	0	LAMB3_ITGA6_ITGB1	Lamb3 - (Itga6+Itgb1)	LAMININ	ECM-Receptor	KEGG: mmu04512
Myoepithelial	T-cells FoxP3+	Lamb3	ITGA6_ITGB1	6.83867e-07	0	LAMB3_ITGA6_ITGB1	Lamb3 - (Itga6+Itgb1)	LAMININ	ECM-Receptor	KEGG: mmu04512
B-cells	T-cells FoxP3+	Lamb3	ITGA6_ITGB1	4.4639e-05	0	LAMB3_ITGA6_ITGB1	Lamb3 - (Itga6+Itgb1)	LAMININ	ECM-Receptor	KEGG: mmu04512
T-cells CD8+	T-cells FoxP3+	Lamb3	ITGA6_ITGB1	2.68481e-06	0	LAMB3_ITGA6_ITGB1	Lamb3 - (Itga6+Itgb1)	LAMININ	ECM-Receptor	KEGG: mmu04512
NK cells	T-cells FoxP3+	Lamb3	ITGA6_ITGB1	1.06978e-06	0	LAMB3_ITGA6_ITGB1	Lamb3 - (Itga6+Itgb1)	LAMININ	ECM-Receptor	KEGG: mmu04512
Myoepithelial	Myoepithelial	Lamc1	ITGA6_ITGB1	1.01674e-08	0.01	LAMC1_ITGA6_ITGB1	Lamc1 - (Itga6+Itgb1)	LAMININ	ECM-Receptor	KEGG: mmu04512
Stromal	Myoepithelial	Lamc1	ITGA6_ITGB1	1.34085e-07	0	LAMC1_ITGA6_ITGB1	Lamc1 - (Itga6+Itgb1)	LAMININ	ECM-Receptor	KEGG: mmu04512
Endothelial	Myoepithelial	Lamc1	ITGA6_ITGB1	7.00241e-08	0	LAMC1_ITGA6_ITGB1	Lamc1 - (Itga6+Itgb1)	LAMININ	ECM-Receptor	KEGG: mmu04512
T-cells FoxP3+	Myoepithelial	Lamc1	ITGA6_ITGB1	1.61992e-07	0	LAMC1_ITGA6_ITGB1	Lamc1 - (Itga6+Itgb1)	LAMININ	ECM-Receptor	KEGG: mmu04512
T-cells Cxcr6+	Myoepithelial	Lamc1	ITGA6_ITGB1	8.10194e-08	0	LAMC1_ITGA6_ITGB1	Lamc1 - (Itga6+Itgb1)	LAMININ	ECM-Receptor	KEGG: mmu04512
Myoepithelial	Endothelial	Lamc1	ITGA6_ITGB1	1.75929e-07	0	LAMC1_ITGA6_ITGB1	Lamc1 - (Itga6+Itgb1)	LAMININ	ECM-Receptor	KEGG: mmu04512
Stromal	Endothelial	Lamc1	ITGA6_ITGB1	2.32379e-06	0	LAMC1_ITGA6_ITGB1	Lamc1 - (Itga6+Itgb1)	LAMININ	ECM-Receptor	KEGG: mmu04512
Endothelial	Endothelial	Lamc1	ITGA6_ITGB1	1.21087e-06	0	LAMC1_ITGA6_ITGB1	Lamc1 - (Itga6+Itgb1)	LAMININ	ECM-Receptor	KEGG: mmu04512
T-cells FoxP3+	Endothelial	Lamc1	ITGA6_ITGB1	2.80111e-06	0	LAMC1_ITGA6_ITGB1	Lamc1 - (Itga6+Itgb1)	LAMININ	ECM-Receptor	KEGG: mmu04512
T-cells Cxcr6+	Endothelial	Lamc1	ITGA6_ITGB1	1.40144e-06	0	LAMC1_ITGA6_ITGB1	Lamc1 - (Itga6+Itgb1)	LAMININ	ECM-Receptor	KEGG: mmu04512
Myoepithelial	T-cells CD8+	Lamc1	ITGA6_ITGB1	1.05074e-07	0.01	LAMC1_ITGA6_ITGB1	Lamc1 - (Itga6+Itgb1)	LAMININ	ECM-Receptor	KEGG: mmu04512
Stromal	T-cells CD8+	Lamc1	ITGA6_ITGB1	1.39726e-06	0	LAMC1_ITGA6_ITGB1	Lamc1 - (Itga6+Itgb1)	LAMININ	ECM-Receptor	KEGG: mmu04512
Endothelial	T-cells CD8+	Lamc1	ITGA6_ITGB1	7.21241e-07	0	LAMC1_ITGA6_ITGB1	Lamc1 - (Itga6+Itgb1)	LAMININ	ECM-Receptor	KEGG: mmu04512
T-cells FoxP3+	T-cells CD8+	Lamc1	ITGA6_ITGB1	1.66824e-06	0	LAMC1_ITGA6_ITGB1	Lamc1 - (Itga6+Itgb1)	LAMININ	ECM-Receptor	KEGG: mmu04512
T-cells Cxcr6+	T-cells CD8+	Lamc1	ITGA6_ITGB1	8.35872e-07	0	LAMC1_ITGA6_ITGB1	Lamc1 - (Itga6+Itgb1)	LAMININ	ECM-Receptor	KEGG: mmu04512
Myoepithelial	T-cells FoxP3+	Lamc1	ITGA6_ITGB1	2.17048e-07	0	LAMC1_ITGA6_ITGB1	Lamc1 - (Itga6+Itgb1)	LAMININ	ECM-Receptor	KEGG: mmu04512
Stromal	T-cells FoxP3+	Lamc1	ITGA6_ITGB1	2.87967e-06	0	LAMC1_ITGA6_ITGB1	Lamc1 - (Itga6+Itgb1)	LAMININ	ECM-Receptor	KEGG: mmu04512
Endothelial	T-cells FoxP3+	Lamc1	ITGA6_ITGB1	1.49121e-06	0	LAMC1_ITGA6_ITGB1	Lamc1 - (Itga6+Itgb1)	LAMININ	ECM-Receptor	KEGG: mmu04512
T-cells FoxP3+	T-cells FoxP3+	Lamc1	ITGA6_ITGB1	3.44934e-06	0	LAMC1_ITGA6_ITGB1	Lamc1 - (Itga6+Itgb1)	LAMININ	ECM-Receptor	KEGG: mmu04512
T-cells Cxcr6+	T-cells FoxP3+	Lamc1	ITGA6_ITGB1	1.72743e-06	0	LAMC1_ITGA6_ITGB1	Lamc1 - (Itga6+Itgb1)	LAMININ	ECM-Receptor	KEGG: mmu04512
Myoepithelial	Myoepithelial	Lamc3	ITGA6_ITGB1	4.46385e-08	0	LAMC3_ITGA6_ITGB1	Lamc3 - (Itga6+Itgb1)	LAMININ	ECM-Receptor	KEGG: mmu04512
Myoepithelial	Endothelial	Lamc3	ITGA6_ITGB1	7.74933e-07	0	LAMC3_ITGA6_ITGB1	Lamc3 - (Itga6+Itgb1)	LAMININ	ECM-Receptor	KEGG: mmu04512
Myoepithelial	T-cells CD8+	Lamc3	ITGA6_ITGB1	4.69361e-07	0	LAMC3_ITGA6_ITGB1	Lamc3 - (Itga6+Itgb1)	LAMININ	ECM-Receptor	KEGG: mmu04512
Myoepithelial	T-cells FoxP3+	Lamc3	ITGA6_ITGB1	9.64916e-07	0	LAMC3_ITGA6_ITGB1	Lamc3 - (Itga6+Itgb1)	LAMININ	ECM-Receptor	KEGG: mmu04512
Stromal	Myoepithelial	Vtn	ITGA8_ITGB1	4.79186e-08	0	VTN_ITGA8_ITGB1	Vtn - (Itga8+Itgb1)	VTN	ECM-Receptor	KEGG: mmu04512
Stromal	Stromal	Vtn	ITGA8_ITGB1	6.3758e-08	0	VTN_ITGA8_ITGB1	Vtn - (Itga8+Itgb1)	VTN	ECM-Receptor	KEGG: mmu04512
Stromal	Myoepithelial	Tnxb	ITGA8_ITGB1	9.59718e-08	0	TNXB_ITGA8_ITGB1	Tnxb - (Itga8+Itgb1)	TENASCIN	ECM-Receptor	KEGG: mmu04512
Stromal	Stromal	Tnxb	ITGA8_ITGB1	1.28246e-07	0	TNXB_ITGA8_ITGB1	Tnxb - (Itga8+Itgb1)	TENASCIN	ECM-Receptor	KEGG: mmu04512
Stromal	Stromal	Col1a1	ITGA11_ITGB1	8.93068e-07	0	COL1A1_ITGA11_ITGB1	Col1a1 - (Itga11+Itgb1)	COLLAGEN	ECM-Receptor	KEGG: mmu04512
Myoepithelial	Stromal	Col1a2	ITGA11_ITGB1	2.17938e-08	0	COL1A2_ITGA11_ITGB1	Col1a2 - (Itga11+Itgb1)	COLLAGEN	ECM-Receptor	KEGG: mmu04512
Stromal	Stromal	Col1a2	ITGA11_ITGB1	9.35846e-07	0	COL1A2_ITGA11_ITGB1	Col1a2 - (Itga11+Itgb1)	COLLAGEN	ECM-Receptor	KEGG: mmu04512
Myoepithelial	Stromal	Col4a1	ITGA11_ITGB1	8.54212e-08	0	COL4A1_ITGA11_ITGB1	Col4a1 - (Itga11+Itgb1)	COLLAGEN	ECM-Receptor	KEGG: mmu04512
Stromal	Stromal	Col4a1	ITGA11_ITGB1	6.54252e-07	0	COL4A1_ITGA11_ITGB1	Col4a1 - (Itga11+Itgb1)	COLLAGEN	ECM-Receptor	KEGG: mmu04512
Endothelial	Stromal	Col4a1	ITGA11_ITGB1	3.05129e-06	0	COL4A1_ITGA11_ITGB1	Col4a1 - (Itga11+Itgb1)	COLLAGEN	ECM-Receptor	KEGG: mmu04512
Myoepithelial	Stromal	Col4a2	ITGA11_ITGB1	2.17938e-08	0	COL4A2_ITGA11_ITGB1	Col4a2 - (Itga11+Itgb1)	COLLAGEN	ECM-Receptor	KEGG: mmu04512
Stromal	Stromal	Col4a2	ITGA11_ITGB1	4.0303e-07	0	COL4A2_ITGA11_ITGB1	Col4a2 - (Itga11+Itgb1)	COLLAGEN	ECM-Receptor	KEGG: mmu04512
Endothelial	Stromal	Col4a2	ITGA11_ITGB1	2.33067e-06	0	COL4A2_ITGA11_ITGB1	Col4a2 - (Itga11+Itgb1)	COLLAGEN	ECM-Receptor	KEGG: mmu04512
Myoepithelial	Stromal	Col4a4	ITGA11_ITGB1	4.33252e-08	0	COL4A4_ITGA11_ITGB1	Col4a4 - (Itga11+Itgb1)	COLLAGEN	ECM-Receptor	KEGG: mmu04512
Myoepithelial	Stromal	Col4a5	ITGA11_ITGB1	2.17938e-08	0	COL4A5_ITGA11_ITGB1	Col4a5 - (Itga11+Itgb1)	COLLAGEN	ECM-Receptor	KEGG: mmu04512
Myoepithelial	Stromal	Col6a1	ITGA11_ITGB1	3.26022e-08	0	COL6A1_ITGA11_ITGB1	Col6a1 - (Itga11+Itgb1)	COLLAGEN	ECM-Receptor	KEGG: mmu04512
Stromal	Stromal	Col6a1	ITGA11_ITGB1	7.46609e-07	0	COL6A1_ITGA11_ITGB1	Col6a1 - (Itga11+Itgb1)	COLLAGEN	ECM-Receptor	KEGG: mmu04512
Stromal	Stromal	Col6a2	ITGA11_ITGB1	6.10779e-07	0	COL6A2_ITGA11_ITGB1	Col6a2 - (Itga11+Itgb1)	COLLAGEN	ECM-Receptor	KEGG: mmu04512
Stromal	Stromal	Col6a3	ITGA11_ITGB1	5.49525e-07	0	COL6A3_ITGA11_ITGB1	Col6a3 - (Itga11+Itgb1)	COLLAGEN	ECM-Receptor	KEGG: mmu04512
Stromal	Stromal	Col6a5	ITGA11_ITGB1	3.18044e-08	0	COL6A5_ITGA11_ITGB1	Col6a5 - (Itga11+Itgb1)	COLLAGEN	ECM-Receptor	KEGG: mmu04512
Stromal	Stromal	Col6a6	ITGA11_ITGB1	1.81825e-07	0	COL6A6_ITGA11_ITGB1	Col6a6 - (Itga11+Itgb1)	COLLAGEN	ECM-Receptor	KEGG: mmu04512
Myoepithelial	Stromal	Col9a2	ITGA11_ITGB1	2.17938e-08	0	COL9A2_ITGA11_ITGB1	Col9a2 - (Itga11+Itgb1)	COLLAGEN	ECM-Receptor	KEGG: mmu04512
Myoepithelial	Stromal	Col9a3	ITGA11_ITGB1	2.17938e-08	0	COL9A3_ITGA11_ITGB1	Col9a3 - (Itga11+Itgb1)	COLLAGEN	ECM-Receptor	KEGG: mmu04512
Stromal	Myoepithelial	Fn1	ITGAV_ITGB1	1.33183e-07	0	FN1_ITGAV_ITGB1	Fn1 - (Itgav+Itgb1)	FN1	ECM-Receptor	KEGG: mmu04512
Stromal	Stromal	Fn1	ITGAV_ITGB1	3.58679e-07	0	FN1_ITGAV_ITGB1	Fn1 - (Itgav+Itgb1)	FN1	ECM-Receptor	KEGG: mmu04512
Stromal	T-cells FoxP3+	Fn1	ITGAV_ITGB1	1.83308e-06	0	FN1_ITGAV_ITGB1	Fn1 - (Itgav+Itgb1)	FN1	ECM-Receptor	KEGG: mmu04512
Stromal	T-cells Cxcr6+	Fn1	ITGAV_ITGB1	9.09569e-07	0	FN1_ITGAV_ITGB1	Fn1 - (Itgav+Itgb1)	FN1	ECM-Receptor	KEGG: mmu04512
Stromal	DCs	Fn1	ITGAV_ITGB1	4.8643e-07	0	FN1_ITGAV_ITGB1	Fn1 - (Itgav+Itgb1)	FN1	ECM-Receptor	KEGG: mmu04512
Stromal	NK cells	Fn1	ITGAV_ITGB1	7.00101e-07	0	FN1_ITGAV_ITGB1	Fn1 - (Itgav+Itgb1)	FN1	ECM-Receptor	KEGG: mmu04512
Stromal	Myoepithelial	Vtn	ITGAV_ITGB1	3.91943e-08	0	VTN_ITGAV_ITGB1	Vtn - (Itgav+Itgb1)	VTN	ECM-Receptor	KEGG: mmu04512
Stromal	Stromal	Vtn	ITGAV_ITGB1	1.04994e-07	0	VTN_ITGAV_ITGB1	Vtn - (Itgav+Itgb1)	VTN	ECM-Receptor	KEGG: mmu04512
Stromal	T-cells FoxP3+	Vtn	ITGAV_ITGB1	5.34891e-07	0	VTN_ITGAV_ITGB1	Vtn - (Itgav+Itgb1)	VTN	ECM-Receptor	KEGG: mmu04512
Stromal	T-cells Cxcr6+	Vtn	ITGAV_ITGB1	2.66346e-07	0	VTN_ITGAV_ITGB1	Vtn - (Itgav+Itgb1)	VTN	ECM-Receptor	KEGG: mmu04512
Stromal	DCs	Vtn	ITGAV_ITGB1	1.42155e-07	0	VTN_ITGAV_ITGB1	Vtn - (Itgav+Itgb1)	VTN	ECM-Receptor	KEGG: mmu04512
Stromal	NK cells	Vtn	ITGAV_ITGB1	2.05505e-07	0	VTN_ITGAV_ITGB1	Vtn - (Itgav+Itgb1)	VTN	ECM-Receptor	KEGG: mmu04512
Stromal	B-cells	Fn1	ITGA4_ITGB7	8.45804e-06	0	FN1_ITGA4_ITGB7	Fn1 - (Itga4+Itgb7)	FN1	ECM-Receptor	KEGG: mmu04512
Stromal	T-cells CD4+CD8+	Fn1	ITGA4_ITGB7	2.10366e-06	0	FN1_ITGA4_ITGB7	Fn1 - (Itga4+Itgb7)	FN1	ECM-Receptor	KEGG: mmu04512
Stromal	T-cells FoxP3+	Fn1	ITGA4_ITGB7	2.48387e-06	0	FN1_ITGA4_ITGB7	Fn1 - (Itga4+Itgb7)	FN1	ECM-Receptor	KEGG: mmu04512
Stromal	DCs	Fn1	ITGA4_ITGB7	1.36167e-06	0	FN1_ITGA4_ITGB7	Fn1 - (Itga4+Itgb7)	FN1	ECM-Receptor	KEGG: mmu04512
Stromal	NK cells	Fn1	ITGA4_ITGB7	9.4273e-07	0	FN1_ITGA4_ITGB7	Fn1 - (Itga4+Itgb7)	FN1	ECM-Receptor	KEGG: mmu04512
Stromal	Myoepithelial	Fn1	ITGAV_ITGB3	6.16843e-08	0	FN1_ITGAV_ITGB3	Fn1 - (Itgav+Itgb3)	FN1	ECM-Receptor	KEGG: mmu04512
Stromal	Myoepithelial	Vtn	ITGAV_ITGB3	1.80408e-08	0	VTN_ITGAV_ITGB3	Vtn - (Itgav+Itgb3)	VTN	ECM-Receptor	KEGG: mmu04512
Stromal	Myoepithelial	Tnxb	ITGAV_ITGB3	3.62647e-08	0	TNXB_ITGAV_ITGB3	Tnxb - (Itgav+Itgb3)	TENASCIN	ECM-Receptor	KEGG: mmu04512
Etv1+	Myoepithelial	Thbs1	ITGAV_ITGB3	1.19856e-07	0	THBS1_ITGAV_ITGB3	Thbs1 - (Itgav+Itgb3)	THBS	ECM-Receptor	KEGG: mmu04512
Myoepithelial	Myoepithelial	Thbs1	ITGAV_ITGB3	3.02981e-08	0	THBS1_ITGAV_ITGB3	Thbs1 - (Itgav+Itgb3)	THBS	ECM-Receptor	KEGG: mmu04512
Stromal	Myoepithelial	Thbs2	ITGAV_ITGB3	4.12735e-09	0	THBS2_ITGAV_ITGB3	Thbs2 - (Itgav+Itgb3)	THBS	ECM-Receptor	KEGG: mmu04512
Stromal	Myoepithelial	Thbs3	ITGAV_ITGB3	2.65907e-08	0	THBS3_ITGAV_ITGB3	Thbs3 - (Itgav+Itgb3)	THBS	ECM-Receptor	KEGG: mmu04512
Stromal	Stromal	Vtn	ITGAV_ITGB5	5.0817e-08	0	VTN_ITGAV_ITGB5	Vtn - (Itgav+Itgb5)	VTN	ECM-Receptor	KEGG: mmu04512
Stromal	Myoepithelial	Lama2	ITGA6_ITGB4	1.33843e-07	0	LAMA2_ITGA6_ITGB4	Lama2 - (Itga6+Itgb4)	LAMININ	ECM-Receptor	KEGG: mmu04512
Myoepithelial	Myoepithelial	Lama3	ITGA6_ITGB4	8.06463e-09	0	LAMA3_ITGA6_ITGB4	Lama3 - (Itga6+Itgb4)	LAMININ	ECM-Receptor	KEGG: mmu04512
Endothelial	Myoepithelial	Lama3	ITGA6_ITGB4	1.212e-07	0	LAMA3_ITGA6_ITGB4	Lama3 - (Itga6+Itgb4)	LAMININ	ECM-Receptor	KEGG: mmu04512
Stromal	Myoepithelial	Lama4	ITGA6_ITGB4	1.45058e-07	0	LAMA4_ITGA6_ITGB4	Lama4 - (Itga6+Itgb4)	LAMININ	ECM-Receptor	KEGG: mmu04512
Endothelial	Myoepithelial	Lama4	ITGA6_ITGB4	1.94642e-07	0	LAMA4_ITGA6_ITGB4	Lama4 - (Itga6+Itgb4)	LAMININ	ECM-Receptor	KEGG: mmu04512
Myoepithelial	Myoepithelial	Lama5	ITGA6_ITGB4	1.61054e-08	0	LAMA5_ITGA6_ITGB4	Lama5 - (Itga6+Itgb4)	LAMININ	ECM-Receptor	KEGG: mmu04512
Myoepithelial	Myoepithelial	Lamb1	ITGA6_ITGB4	1.21329e-08	0	LAMB1_ITGA6_ITGB4	Lamb1 - (Itga6+Itgb4)	LAMININ	ECM-Receptor	KEGG: mmu04512
Stromal	Myoepithelial	Lamb1	ITGA6_ITGB4	1.5513e-07	0	LAMB1_ITGA6_ITGB4	Lamb1 - (Itga6+Itgb4)	LAMININ	ECM-Receptor	KEGG: mmu04512
Endothelial	Myoepithelial	Lamb1	ITGA6_ITGB4	2.22226e-07	0	LAMB1_ITGA6_ITGB4	Lamb1 - (Itga6+Itgb4)	LAMININ	ECM-Receptor	KEGG: mmu04512
Myoepithelial	Myoepithelial	Lamb2	ITGA6_ITGB4	8.06463e-09	0	LAMB2_ITGA6_ITGB4	Lamb2 - (Itga6+Itgb4)	LAMININ	ECM-Receptor	KEGG: mmu04512
Stromal	Myoepithelial	Lamb2	ITGA6_ITGB4	9.19698e-08	0	LAMB2_ITGA6_ITGB4	Lamb2 - (Itga6+Itgb4)	LAMININ	ECM-Receptor	KEGG: mmu04512
Endothelial	Myoepithelial	Lamb2	ITGA6_ITGB4	1.4339e-07	0	LAMB2_ITGA6_ITGB4	Lamb2 - (Itga6+Itgb4)	LAMININ	ECM-Receptor	KEGG: mmu04512
Myoepithelial	Myoepithelial	Lamb3	ITGA6_ITGB4	2.52806e-08	0	LAMB3_ITGA6_ITGB4	Lamb3 - (Itga6+Itgb4)	LAMININ	ECM-Receptor	KEGG: mmu04512
B-cells	Myoepithelial	Lamb3	ITGA6_ITGB4	1.65902e-06	0	LAMB3_ITGA6_ITGB4	Lamb3 - (Itga6+Itgb4)	LAMININ	ECM-Receptor	KEGG: mmu04512
T-cells CD8+	Myoepithelial	Lamb3	ITGA6_ITGB4	9.99418e-08	0	LAMB3_ITGA6_ITGB4	Lamb3 - (Itga6+Itgb4)	LAMININ	ECM-Receptor	KEGG: mmu04512
NK cells	Myoepithelial	Lamb3	ITGA6_ITGB4	3.97742e-08	0	LAMB3_ITGA6_ITGB4	Lamb3 - (Itga6+Itgb4)	LAMININ	ECM-Receptor	KEGG: mmu04512
Myoepithelial	Myoepithelial	Lamc1	ITGA6_ITGB4	8.06463e-09	0	LAMC1_ITGA6_ITGB4	Lamc1 - (Itga6+Itgb4)	LAMININ	ECM-Receptor	KEGG: mmu04512
Stromal	Myoepithelial	Lamc1	ITGA6_ITGB4	1.06578e-07	0	LAMC1_ITGA6_ITGB4	Lamc1 - (Itga6+Itgb4)	LAMININ	ECM-Receptor	KEGG: mmu04512
Endothelial	Myoepithelial	Lamc1	ITGA6_ITGB4	5.5495e-08	0	LAMC1_ITGA6_ITGB4	Lamc1 - (Itga6+Itgb4)	LAMININ	ECM-Receptor	KEGG: mmu04512
T-cells FoxP3+	Myoepithelial	Lamc1	ITGA6_ITGB4	1.28376e-07	0	LAMC1_ITGA6_ITGB4	Lamc1 - (Itga6+Itgb4)	LAMININ	ECM-Receptor	KEGG: mmu04512
T-cells Cxcr6+	Myoepithelial	Lamc1	ITGA6_ITGB4	6.42358e-08	0	LAMC1_ITGA6_ITGB4	Lamc1 - (Itga6+Itgb4)	LAMININ	ECM-Receptor	KEGG: mmu04512
Myoepithelial	Myoepithelial	Lamc3	ITGA6_ITGB4	3.55613e-08	0	LAMC3_ITGA6_ITGB4	Lamc3 - (Itga6+Itgb4)	LAMININ	ECM-Receptor	KEGG: mmu04512
Stromal	Acinar	Fn1	Cd44	4.31888e-08	0	FN1_CD44	Fn1 - Cd44	FN1	ECM-Receptor	KEGG: mmu04512
Stromal	Etv1+	Fn1	Cd44	3.4872e-07	0	FN1_CD44	Fn1 - Cd44	FN1	ECM-Receptor	KEGG: mmu04512
Stromal	Myoepithelial	Fn1	Cd44	2.12086e-07	0	FN1_CD44	Fn1 - Cd44	FN1	ECM-Receptor	KEGG: mmu04512
Stromal	Stromal	Fn1	Cd44	1.65218e-07	0	FN1_CD44	Fn1 - Cd44	FN1	ECM-Receptor	KEGG: mmu04512
Stromal	B-cells	Fn1	Cd44	1.26731e-06	0	FN1_CD44	Fn1 - Cd44	FN1	ECM-Receptor	KEGG: mmu04512
Stromal	T-cells CD8+	Fn1	Cd44	2.11347e-06	0	FN1_CD44	Fn1 - Cd44	FN1	ECM-Receptor	KEGG: mmu04512
Stromal	T-cells FoxP3+	Fn1	Cd44	8.54143e-06	0	FN1_CD44	Fn1 - Cd44	FN1	ECM-Receptor	KEGG: mmu04512
Stromal	T-cells Cxcr6+	Fn1	Cd44	5.90336e-06	0	FN1_CD44	Fn1 - Cd44	FN1	ECM-Receptor	KEGG: mmu04512
Stromal	Macrophages	Fn1	Cd44	8.52407e-07	0	FN1_CD44	Fn1 - Cd44	FN1	ECM-Receptor	KEGG: mmu04512
Stromal	DCs	Fn1	Cd44	2.64007e-06	0	FN1_CD44	Fn1 - Cd44	FN1	ECM-Receptor	KEGG: mmu04512
Stromal	NK cells	Fn1	Cd44	6.88227e-07	0	FN1_CD44	Fn1 - Cd44	FN1	ECM-Receptor	KEGG: mmu04512
Stromal	Acinar	Col1a1	Cd44	9.45858e-08	0	COL1A1_CD44	Col1a1 - Cd44	COLLAGEN	ECM-Receptor	KEGG: mmu04512
Stromal	Etv1+	Col1a1	Cd44	7.61692e-07	0	COL1A1_CD44	Col1a1 - Cd44	COLLAGEN	ECM-Receptor	KEGG: mmu04512
Stromal	Myoepithelial	Col1a1	Cd44	4.50719e-07	0	COL1A1_CD44	Col1a1 - Cd44	COLLAGEN	ECM-Receptor	KEGG: mmu04512
Stromal	Stromal	Col1a1	Cd44	3.60143e-07	0	COL1A1_CD44	Col1a1 - Cd44	COLLAGEN	ECM-Receptor	KEGG: mmu04512
Stromal	B-cells	Col1a1	Cd44	2.77344e-06	0	COL1A1_CD44	Col1a1 - Cd44	COLLAGEN	ECM-Receptor	KEGG: mmu04512
Stromal	T-cells CD8+	Col1a1	Cd44	4.60384e-06	0	COL1A1_CD44	Col1a1 - Cd44	COLLAGEN	ECM-Receptor	KEGG: mmu04512
Stromal	T-cells FoxP3+	Col1a1	Cd44	1.82764e-05	0	COL1A1_CD44	Col1a1 - Cd44	COLLAGEN	ECM-Receptor	KEGG: mmu04512
Stromal	T-cells Cxcr6+	Col1a1	Cd44	1.20727e-05	0	COL1A1_CD44	Col1a1 - Cd44	COLLAGEN	ECM-Receptor	KEGG: mmu04512
Stromal	Macrophages	Col1a1	Cd44	1.86079e-06	0	COL1A1_CD44	Col1a1 - Cd44	COLLAGEN	ECM-Receptor	KEGG: mmu04512
Stromal	DCs	Col1a1	Cd44	5.5536e-06	0	COL1A1_CD44	Col1a1 - Cd44	COLLAGEN	ECM-Receptor	KEGG: mmu04512
Stromal	NK cells	Col1a1	Cd44	1.4855e-06	0	COL1A1_CD44	Col1a1 - Cd44	COLLAGEN	ECM-Receptor	KEGG: mmu04512
Myoepithelial	Acinar	Col1a2	Cd44	2.26445e-09	0.04	COL1A2_CD44	Col1a2 - Cd44	COLLAGEN	ECM-Receptor	KEGG: mmu04512
Stromal	Acinar	Col1a2	Cd44	9.92212e-08	0	COL1A2_CD44	Col1a2 - Cd44	COLLAGEN	ECM-Receptor	KEGG: mmu04512
Myoepithelial	Etv1+	Col1a2	Cd44	1.8314e-08	0.01	COL1A2_CD44	Col1a2 - Cd44	COLLAGEN	ECM-Receptor	KEGG: mmu04512
Stromal	Etv1+	Col1a2	Cd44	7.98829e-07	0	COL1A2_CD44	Col1a2 - Cd44	COLLAGEN	ECM-Receptor	KEGG: mmu04512
Myoepithelial	Myoepithelial	Col1a2	Cd44	1.13345e-08	0.01	COL1A2_CD44	Col1a2 - Cd44	COLLAGEN	ECM-Receptor	KEGG: mmu04512
Stromal	Myoepithelial	Col1a2	Cd44	4.71547e-07	0	COL1A2_CD44	Col1a2 - Cd44	COLLAGEN	ECM-Receptor	KEGG: mmu04512
Myoepithelial	Stromal	Col1a2	Cd44	8.68793e-09	0.04	COL1A2_CD44	Col1a2 - Cd44	COLLAGEN	ECM-Receptor	KEGG: mmu04512
Stromal	Stromal	Col1a2	Cd44	3.77632e-07	0	COL1A2_CD44	Col1a2 - Cd44	COLLAGEN	ECM-Receptor	KEGG: mmu04512
Myoepithelial	B-cells	Col1a2	Cd44	6.64769e-08	0.04	COL1A2_CD44	Col1a2 - Cd44	COLLAGEN	ECM-Receptor	KEGG: mmu04512
Stromal	B-cells	Col1a2	Cd44	2.90917e-06	0	COL1A2_CD44	Col1a2 - Cd44	COLLAGEN	ECM-Receptor	KEGG: mmu04512
Myoepithelial	T-cells CD8+	Col1a2	Cd44	1.11183e-07	0.01	COL1A2_CD44	Col1a2 - Cd44	COLLAGEN	ECM-Receptor	KEGG: mmu04512
Stromal	T-cells CD8+	Col1a2	Cd44	4.82712e-06	0	COL1A2_CD44	Col1a2 - Cd44	COLLAGEN	ECM-Receptor	KEGG: mmu04512
Myoepithelial	T-cells FoxP3+	Col1a2	Cd44	4.54465e-07	0	COL1A2_CD44	Col1a2 - Cd44	COLLAGEN	ECM-Receptor	KEGG: mmu04512
Stromal	T-cells FoxP3+	Col1a2	Cd44	1.91324e-05	0	COL1A2_CD44	Col1a2 - Cd44	COLLAGEN	ECM-Receptor	KEGG: mmu04512
Myoepithelial	T-cells Cxcr6+	Col1a2	Cd44	3.23753e-07	0	COL1A2_CD44	Col1a2 - Cd44	COLLAGEN	ECM-Receptor	KEGG: mmu04512
Stromal	T-cells Cxcr6+	Col1a2	Cd44	1.25892e-05	0	COL1A2_CD44	Col1a2 - Cd44	COLLAGEN	ECM-Receptor	KEGG: mmu04512
Myoepithelial	Macrophages	Col1a2	Cd44	4.47827e-08	0.02	COL1A2_CD44	Col1a2 - Cd44	COLLAGEN	ECM-Receptor	KEGG: mmu04512
Stromal	Macrophages	Col1a2	Cd44	1.95142e-06	0	COL1A2_CD44	Col1a2 - Cd44	COLLAGEN	ECM-Receptor	KEGG: mmu04512
Myoepithelial	DCs	Col1a2	Cd44	1.42043e-07	0	COL1A2_CD44	Col1a2 - Cd44	COLLAGEN	ECM-Receptor	KEGG: mmu04512
Stromal	DCs	Col1a2	Cd44	5.80509e-06	0	COL1A2_CD44	Col1a2 - Cd44	COLLAGEN	ECM-Receptor	KEGG: mmu04512
Myoepithelial	NK cells	Col1a2	Cd44	3.64152e-08	0.01	COL1A2_CD44	Col1a2 - Cd44	COLLAGEN	ECM-Receptor	KEGG: mmu04512
Stromal	NK cells	Col1a2	Cd44	1.55627e-06	0	COL1A2_CD44	Col1a2 - Cd44	COLLAGEN	ECM-Receptor	KEGG: mmu04512
Stromal	Acinar	Col4a1	Cd44	6.88872e-08	0.01	COL4A1_CD44	Col4a1 - Cd44	COLLAGEN	ECM-Receptor	KEGG: mmu04512
Endothelial	Acinar	Col4a1	Cd44	3.21984e-07	0	COL4A1_CD44	Col4a1 - Cd44	COLLAGEN	ECM-Receptor	KEGG: mmu04512
Myoepithelial	Etv1+	Col4a1	Cd44	7.22136e-08	0.01	COL4A1_CD44	Col4a1 - Cd44	COLLAGEN	ECM-Receptor	KEGG: mmu04512
Stromal	Etv1+	Col4a1	Cd44	5.55478e-07	0	COL4A1_CD44	Col4a1 - Cd44	COLLAGEN	ECM-Receptor	KEGG: mmu04512
Endothelial	Etv1+	Col4a1	Cd44	2.59506e-06	0	COL4A1_CD44	Col4a1 - Cd44	COLLAGEN	ECM-Receptor	KEGG: mmu04512
Myoepithelial	Myoepithelial	Col4a1	Cd44	4.38828e-08	0	COL4A1_CD44	Col4a1 - Cd44	COLLAGEN	ECM-Receptor	KEGG: mmu04512
Stromal	Myoepithelial	Col4a1	Cd44	3.33196e-07	0	COL4A1_CD44	Col4a1 - Cd44	COLLAGEN	ECM-Receptor	KEGG: mmu04512
Endothelial	Myoepithelial	Col4a1	Cd44	1.54865e-06	0	COL4A1_CD44	Col4a1 - Cd44	COLLAGEN	ECM-Receptor	KEGG: mmu04512
Myoepithelial	Stromal	Col4a1	Cd44	3.42116e-08	0	COL4A1_CD44	Col4a1 - Cd44	COLLAGEN	ECM-Receptor	KEGG: mmu04512
Stromal	Stromal	Col4a1	Cd44	2.62908e-07	0	COL4A1_CD44	Col4a1 - Cd44	COLLAGEN	ECM-Receptor	KEGG: mmu04512
Endothelial	Stromal	Col4a1	Cd44	1.22777e-06	0	COL4A1_CD44	Col4a1 - Cd44	COLLAGEN	ECM-Receptor	KEGG: mmu04512
Stromal	B-cells	Col4a1	Cd44	2.02065e-06	0	COL4A1_CD44	Col4a1 - Cd44	COLLAGEN	ECM-Receptor	KEGG: mmu04512
Endothelial	B-cells	Col4a1	Cd44	9.44338e-06	0	COL4A1_CD44	Col4a1 - Cd44	COLLAGEN	ECM-Receptor	KEGG: mmu04512
Myoepithelial	T-cells CD8+	Col4a1	Cd44	4.37626e-07	0	COL4A1_CD44	Col4a1 - Cd44	COLLAGEN	ECM-Receptor	KEGG: mmu04512
Stromal	T-cells CD8+	Col4a1	Cd44	3.36198e-06	0	COL4A1_CD44	Col4a1 - Cd44	COLLAGEN	ECM-Receptor	KEGG: mmu04512
Endothelial	T-cells CD8+	Col4a1	Cd44	1.56984e-05	0	COL4A1_CD44	Col4a1 - Cd44	COLLAGEN	ECM-Receptor	KEGG: mmu04512
Myoepithelial	T-cells FoxP3+	Col4a1	Cd44	1.76768e-06	0	COL4A1_CD44	Col4a1 - Cd44	COLLAGEN	ECM-Receptor	KEGG: mmu04512
Stromal	T-cells FoxP3+	Col4a1	Cd44	1.34654e-05	0	COL4A1_CD44	Col4a1 - Cd44	COLLAGEN	ECM-Receptor	KEGG: mmu04512
Endothelial	T-cells FoxP3+	Col4a1	Cd44	6.26652e-05	0	COL4A1_CD44	Col4a1 - Cd44	COLLAGEN	ECM-Receptor	KEGG: mmu04512
Myoepithelial	T-cells Cxcr6+	Col4a1	Cd44	1.22e-06	0	COL4A1_CD44	Col4a1 - Cd44	COLLAGEN	ECM-Receptor	KEGG: mmu04512
Stromal	T-cells Cxcr6+	Col4a1	Cd44	9.09361e-06	0	COL4A1_CD44	Col4a1 - Cd44	COLLAGEN	ECM-Receptor	KEGG: mmu04512
Endothelial	T-cells Cxcr6+	Col4a1	Cd44	4.1965e-05	0	COL4A1_CD44	Col4a1 - Cd44	COLLAGEN	ECM-Receptor	KEGG: mmu04512
Myoepithelial	Macrophages	Col4a1	Cd44	1.76515e-07	0	COL4A1_CD44	Col4a1 - Cd44	COLLAGEN	ECM-Receptor	KEGG: mmu04512
Stromal	Macrophages	Col4a1	Cd44	1.35741e-06	0	COL4A1_CD44	Col4a1 - Cd44	COLLAGEN	ECM-Receptor	KEGG: mmu04512
Endothelial	Macrophages	Col4a1	Cd44	6.34081e-06	0	COL4A1_CD44	Col4a1 - Cd44	COLLAGEN	ECM-Receptor	KEGG: mmu04512
Myoepithelial	DCs	Col4a1	Cd44	5.46086e-07	0	COL4A1_CD44	Col4a1 - Cd44	COLLAGEN	ECM-Receptor	KEGG: mmu04512
Stromal	DCs	Col4a1	Cd44	4.12617e-06	0	COL4A1_CD44	Col4a1 - Cd44	COLLAGEN	ECM-Receptor	KEGG: mmu04512
Endothelial	DCs	Col4a1	Cd44	1.91414e-05	0	COL4A1_CD44	Col4a1 - Cd44	COLLAGEN	ECM-Receptor	KEGG: mmu04512
Myoepithelial	NK cells	Col4a1	Cd44	1.42469e-07	0	COL4A1_CD44	Col4a1 - Cd44	COLLAGEN	ECM-Receptor	KEGG: mmu04512
Stromal	NK cells	Col4a1	Cd44	1.08976e-06	0	COL4A1_CD44	Col4a1 - Cd44	COLLAGEN	ECM-Receptor	KEGG: mmu04512
Endothelial	NK cells	Col4a1	Cd44	5.07976e-06	0	COL4A1_CD44	Col4a1 - Cd44	COLLAGEN	ECM-Receptor	KEGG: mmu04512
Stromal	Acinar	Col4a2	Cd44	4.2176e-08	0.01	COL4A2_CD44	Col4a2 - Cd44	COLLAGEN	ECM-Receptor	KEGG: mmu04512
Endothelial	Acinar	Col4a2	Cd44	2.44885e-07	0	COL4A2_CD44	Col4a2 - Cd44	COLLAGEN	ECM-Receptor	KEGG: mmu04512
Stromal	Etv1+	Col4a2	Cd44	3.4056e-07	0	COL4A2_CD44	Col4a2 - Cd44	COLLAGEN	ECM-Receptor	KEGG: mmu04512
Endothelial	Etv1+	Col4a2	Cd44	1.97559e-06	0	COL4A2_CD44	Col4a2 - Cd44	COLLAGEN	ECM-Receptor	KEGG: mmu04512
Myoepithelial	Myoepithelial	Col4a2	Cd44	1.13345e-08	0.03	COL4A2_CD44	Col4a2 - Cd44	COLLAGEN	ECM-Receptor	KEGG: mmu04512
Stromal	Myoepithelial	Col4a2	Cd44	2.07237e-07	0	COL4A2_CD44	Col4a2 - Cd44	COLLAGEN	ECM-Receptor	KEGG: mmu04512
Endothelial	Myoepithelial	Col4a2	Cd44	1.19085e-06	0	COL4A2_CD44	Col4a2 - Cd44	COLLAGEN	ECM-Receptor	KEGG: mmu04512
Stromal	Stromal	Col4a2	Cd44	1.61359e-07	0	COL4A2_CD44	Col4a2 - Cd44	COLLAGEN	ECM-Receptor	KEGG: mmu04512
Endothelial	Stromal	Col4a2	Cd44	9.35388e-07	0	COL4A2_CD44	Col4a2 - Cd44	COLLAGEN	ECM-Receptor	KEGG: mmu04512
Stromal	B-cells	Col4a2	Cd44	1.23761e-06	0	COL4A2_CD44	Col4a2 - Cd44	COLLAGEN	ECM-Receptor	KEGG: mmu04512
Endothelial	B-cells	Col4a2	Cd44	7.18409e-06	0	COL4A2_CD44	Col4a2 - Cd44	COLLAGEN	ECM-Receptor	KEGG: mmu04512
Myoepithelial	T-cells CD8+	Col4a2	Cd44	1.11183e-07	0.01	COL4A2_CD44	Col4a2 - Cd44	COLLAGEN	ECM-Receptor	KEGG: mmu04512
Stromal	T-cells CD8+	Col4a2	Cd44	2.06412e-06	0	COL4A2_CD44	Col4a2 - Cd44	COLLAGEN	ECM-Receptor	KEGG: mmu04512
Endothelial	T-cells CD8+	Col4a2	Cd44	1.19629e-05	0	COL4A2_CD44	Col4a2 - Cd44	COLLAGEN	ECM-Receptor	KEGG: mmu04512
Myoepithelial	T-cells FoxP3+	Col4a2	Cd44	4.54465e-07	0	COL4A2_CD44	Col4a2 - Cd44	COLLAGEN	ECM-Receptor	KEGG: mmu04512
Stromal	T-cells FoxP3+	Col4a2	Cd44	8.34499e-06	0	COL4A2_CD44	Col4a2 - Cd44	COLLAGEN	ECM-Receptor	KEGG: mmu04512
Endothelial	T-cells FoxP3+	Col4a2	Cd44	4.8067e-05	0	COL4A2_CD44	Col4a2 - Cd44	COLLAGEN	ECM-Receptor	KEGG: mmu04512
Myoepithelial	T-cells Cxcr6+	Col4a2	Cd44	3.23753e-07	0	COL4A2_CD44	Col4a2 - Cd44	COLLAGEN	ECM-Receptor	KEGG: mmu04512
Stromal	T-cells Cxcr6+	Col4a2	Cd44	5.77299e-06	0	COL4A2_CD44	Col4a2 - Cd44	COLLAGEN	ECM-Receptor	KEGG: mmu04512
Endothelial	T-cells Cxcr6+	Col4a2	Cd44	3.2726e-05	0	COL4A2_CD44	Col4a2 - Cd44	COLLAGEN	ECM-Receptor	KEGG: mmu04512
Stromal	Macrophages	Col4a2	Cd44	8.32471e-07	0	COL4A2_CD44	Col4a2 - Cd44	COLLAGEN	ECM-Receptor	KEGG: mmu04512
Endothelial	Macrophages	Col4a2	Cd44	4.82821e-06	0	COL4A2_CD44	Col4a2 - Cd44	COLLAGEN	ECM-Receptor	KEGG: mmu04512
Myoepithelial	DCs	Col4a2	Cd44	1.42043e-07	0	COL4A2_CD44	Col4a2 - Cd44	COLLAGEN	ECM-Receptor	KEGG: mmu04512
Stromal	DCs	Col4a2	Cd44	2.58025e-06	0	COL4A2_CD44	Col4a2 - Cd44	COLLAGEN	ECM-Receptor	KEGG: mmu04512
Endothelial	DCs	Col4a2	Cd44	1.47741e-05	0	COL4A2_CD44	Col4a2 - Cd44	COLLAGEN	ECM-Receptor	KEGG: mmu04512
Myoepithelial	NK cells	Col4a2	Cd44	3.64152e-08	0.02	COL4A2_CD44	Col4a2 - Cd44	COLLAGEN	ECM-Receptor	KEGG: mmu04512
Stromal	NK cells	Col4a2	Cd44	6.72281e-07	0	COL4A2_CD44	Col4a2 - Cd44	COLLAGEN	ECM-Receptor	KEGG: mmu04512
Endothelial	NK cells	Col4a2	Cd44	3.88401e-06	0	COL4A2_CD44	Col4a2 - Cd44	COLLAGEN	ECM-Receptor	KEGG: mmu04512
Myoepithelial	Acinar	Col4a4	Cd44	4.51338e-09	0.02	COL4A4_CD44	Col4a4 - Cd44	COLLAGEN	ECM-Receptor	KEGG: mmu04512
Myoepithelial	Etv1+	Col4a4	Cd44	3.64813e-08	0	COL4A4_CD44	Col4a4 - Cd44	COLLAGEN	ECM-Receptor	KEGG: mmu04512
Myoepithelial	Myoepithelial	Col4a4	Cd44	2.24386e-08	0	COL4A4_CD44	Col4a4 - Cd44	COLLAGEN	ECM-Receptor	KEGG: mmu04512
Myoepithelial	Stromal	Col4a4	Cd44	1.72985e-08	0	COL4A4_CD44	Col4a4 - Cd44	COLLAGEN	ECM-Receptor	KEGG: mmu04512
Myoepithelial	B-cells	Col4a4	Cd44	1.32477e-07	0.02	COL4A4_CD44	Col4a4 - Cd44	COLLAGEN	ECM-Receptor	KEGG: mmu04512
Myoepithelial	T-cells CD8+	Col4a4	Cd44	2.21343e-07	0	COL4A4_CD44	Col4a4 - Cd44	COLLAGEN	ECM-Receptor	KEGG: mmu04512
Myoepithelial	T-cells FoxP3+	Col4a4	Cd44	9.01112e-07	0	COL4A4_CD44	Col4a4 - Cd44	COLLAGEN	ECM-Receptor	KEGG: mmu04512
Myoepithelial	T-cells Cxcr6+	Col4a4	Cd44	6.34986e-07	0	COL4A4_CD44	Col4a4 - Cd44	COLLAGEN	ECM-Receptor	KEGG: mmu04512
Myoepithelial	Macrophages	Col4a4	Cd44	8.91954e-08	0	COL4A4_CD44	Col4a4 - Cd44	COLLAGEN	ECM-Receptor	KEGG: mmu04512
Myoepithelial	DCs	Col4a4	Cd44	2.80524e-07	0	COL4A4_CD44	Col4a4 - Cd44	COLLAGEN	ECM-Receptor	KEGG: mmu04512
Myoepithelial	NK cells	Col4a4	Cd44	7.23472e-08	0	COL4A4_CD44	Col4a4 - Cd44	COLLAGEN	ECM-Receptor	KEGG: mmu04512
Myoepithelial	Acinar	Col4a5	Cd44	2.26445e-09	0	COL4A5_CD44	Col4a5 - Cd44	COLLAGEN	ECM-Receptor	KEGG: mmu04512
Myoepithelial	Etv1+	Col4a5	Cd44	1.8314e-08	0	COL4A5_CD44	Col4a5 - Cd44	COLLAGEN	ECM-Receptor	KEGG: mmu04512
Myoepithelial	Myoepithelial	Col4a5	Cd44	1.13345e-08	0	COL4A5_CD44	Col4a5 - Cd44	COLLAGEN	ECM-Receptor	KEGG: mmu04512
Myoepithelial	Stromal	Col4a5	Cd44	8.68793e-09	0	COL4A5_CD44	Col4a5 - Cd44	COLLAGEN	ECM-Receptor	KEGG: mmu04512
Myoepithelial	B-cells	Col4a5	Cd44	6.64769e-08	0	COL4A5_CD44	Col4a5 - Cd44	COLLAGEN	ECM-Receptor	KEGG: mmu04512
Myoepithelial	T-cells CD8+	Col4a5	Cd44	1.11183e-07	0	COL4A5_CD44	Col4a5 - Cd44	COLLAGEN	ECM-Receptor	KEGG: mmu04512
Myoepithelial	T-cells FoxP3+	Col4a5	Cd44	4.54465e-07	0	COL4A5_CD44	Col4a5 - Cd44	COLLAGEN	ECM-Receptor	KEGG: mmu04512
Myoepithelial	T-cells Cxcr6+	Col4a5	Cd44	3.23753e-07	0	COL4A5_CD44	Col4a5 - Cd44	COLLAGEN	ECM-Receptor	KEGG: mmu04512
Myoepithelial	Macrophages	Col4a5	Cd44	4.47827e-08	0	COL4A5_CD44	Col4a5 - Cd44	COLLAGEN	ECM-Receptor	KEGG: mmu04512
Myoepithelial	DCs	Col4a5	Cd44	1.42043e-07	0	COL4A5_CD44	Col4a5 - Cd44	COLLAGEN	ECM-Receptor	KEGG: mmu04512
Myoepithelial	NK cells	Col4a5	Cd44	3.64152e-08	0	COL4A5_CD44	Col4a5 - Cd44	COLLAGEN	ECM-Receptor	KEGG: mmu04512
Myoepithelial	Acinar	Col6a1	Cd44	3.39191e-09	0.04	COL6A1_CD44	Col6a1 - Cd44	COLLAGEN	ECM-Receptor	KEGG: mmu04512
Stromal	Acinar	Col6a1	Cd44	7.87899e-08	0	COL6A1_CD44	Col6a1 - Cd44	COLLAGEN	ECM-Receptor	KEGG: mmu04512
Myoepithelial	Etv1+	Col6a1	Cd44	2.74245e-08	0.02	COL6A1_CD44	Col6a1 - Cd44	COLLAGEN	ECM-Receptor	KEGG: mmu04512
Stromal	Etv1+	Col6a1	Cd44	6.35005e-07	0	COL6A1_CD44	Col6a1 - Cd44	COLLAGEN	ECM-Receptor	KEGG: mmu04512
Myoepithelial	Myoepithelial	Col6a1	Cd44	1.69202e-08	0.01	COL6A1_CD44	Col6a1 - Cd44	COLLAGEN	ECM-Receptor	KEGG: mmu04512
Stromal	Myoepithelial	Col6a1	Cd44	3.78898e-07	0	COL6A1_CD44	Col6a1 - Cd44	COLLAGEN	ECM-Receptor	KEGG: mmu04512
Myoepithelial	Stromal	Col6a1	Cd44	1.30069e-08	0.03	COL6A1_CD44	Col6a1 - Cd44	COLLAGEN	ECM-Receptor	KEGG: mmu04512
Stromal	Stromal	Col6a1	Cd44	3.0043e-07	0	COL6A1_CD44	Col6a1 - Cd44	COLLAGEN	ECM-Receptor	KEGG: mmu04512
Myoepithelial	B-cells	Col6a1	Cd44	9.95677e-08	0.03	COL6A1_CD44	Col6a1 - Cd44	COLLAGEN	ECM-Receptor	KEGG: mmu04512
Stromal	B-cells	Col6a1	Cd44	2.31079e-06	0	COL6A1_CD44	Col6a1 - Cd44	COLLAGEN	ECM-Receptor	KEGG: mmu04512
Myoepithelial	T-cells CD8+	Col6a1	Cd44	1.66442e-07	0	COL6A1_CD44	Col6a1 - Cd44	COLLAGEN	ECM-Receptor	KEGG: mmu04512
Stromal	T-cells CD8+	Col6a1	Cd44	3.84131e-06	0	COL6A1_CD44	Col6a1 - Cd44	COLLAGEN	ECM-Receptor	KEGG: mmu04512
Myoepithelial	T-cells FoxP3+	Col6a1	Cd44	6.78965e-07	0	COL6A1_CD44	Col6a1 - Cd44	COLLAGEN	ECM-Receptor	KEGG: mmu04512
Stromal	T-cells FoxP3+	Col6a1	Cd44	1.53325e-05	0	COL6A1_CD44	Col6a1 - Cd44	COLLAGEN	ECM-Receptor	KEGG: mmu04512
Myoepithelial	T-cells Cxcr6+	Col6a1	Cd44	4.81037e-07	0	COL6A1_CD44	Col6a1 - Cd44	COLLAGEN	ECM-Receptor	KEGG: mmu04512
Stromal	T-cells Cxcr6+	Col6a1	Cd44	1.02654e-05	0	COL6A1_CD44	Col6a1 - Cd44	COLLAGEN	ECM-Receptor	KEGG: mmu04512
Myoepithelial	Macrophages	Col6a1	Cd44	6.70561e-08	0.02	COL6A1_CD44	Col6a1 - Cd44	COLLAGEN	ECM-Receptor	KEGG: mmu04512
Stromal	Macrophages	Col6a1	Cd44	1.55158e-06	0	COL6A1_CD44	Col6a1 - Cd44	COLLAGEN	ECM-Receptor	KEGG: mmu04512
Myoepithelial	DCs	Col6a1	Cd44	2.11786e-07	0	COL6A1_CD44	Col6a1 - Cd44	COLLAGEN	ECM-Receptor	KEGG: mmu04512
Stromal	DCs	Col6a1	Cd44	4.68297e-06	0	COL6A1_CD44	Col6a1 - Cd44	COLLAGEN	ECM-Receptor	KEGG: mmu04512
Myoepithelial	NK cells	Col6a1	Cd44	5.44581e-08	0.01	COL6A1_CD44	Col6a1 - Cd44	COLLAGEN	ECM-Receptor	KEGG: mmu04512
Stromal	NK cells	Col6a1	Cd44	1.24293e-06	0	COL6A1_CD44	Col6a1 - Cd44	COLLAGEN	ECM-Receptor	KEGG: mmu04512
Stromal	Acinar	Col6a2	Cd44	6.42414e-08	0	COL6A2_CD44	Col6a2 - Cd44	COLLAGEN	ECM-Receptor	KEGG: mmu04512
Stromal	Etv1+	Col6a2	Cd44	5.18141e-07	0	COL6A2_CD44	Col6a2 - Cd44	COLLAGEN	ECM-Receptor	KEGG: mmu04512
Stromal	Myoepithelial	Col6a2	Cd44	3.11572e-07	0	COL6A2_CD44	Col6a2 - Cd44	COLLAGEN	ECM-Receptor	KEGG: mmu04512
Stromal	Stromal	Col6a2	Cd44	2.45282e-07	0	COL6A2_CD44	Col6a2 - Cd44	COLLAGEN	ECM-Receptor	KEGG: mmu04512
Stromal	B-cells	Col6a2	Cd44	1.8845e-06	0	COL6A2_CD44	Col6a2 - Cd44	COLLAGEN	ECM-Receptor	KEGG: mmu04512
Stromal	T-cells CD8+	Col6a2	Cd44	3.13677e-06	0	COL6A2_CD44	Col6a2 - Cd44	COLLAGEN	ECM-Receptor	KEGG: mmu04512
Stromal	T-cells FoxP3+	Col6a2	Cd44	1.25838e-05	0	COL6A2_CD44	Col6a2 - Cd44	COLLAGEN	ECM-Receptor	KEGG: mmu04512
Stromal	T-cells Cxcr6+	Col6a2	Cd44	8.53315e-06	0	COL6A2_CD44	Col6a2 - Cd44	COLLAGEN	ECM-Receptor	KEGG: mmu04512
Stromal	Macrophages	Col6a2	Cd44	1.26624e-06	0	COL6A2_CD44	Col6a2 - Cd44	COLLAGEN	ECM-Receptor	KEGG: mmu04512
Stromal	DCs	Col6a2	Cd44	3.86196e-06	0	COL6A2_CD44	Col6a2 - Cd44	COLLAGEN	ECM-Receptor	KEGG: mmu04512
Stromal	NK cells	Col6a2	Cd44	1.0176e-06	0	COL6A2_CD44	Col6a2 - Cd44	COLLAGEN	ECM-Receptor	KEGG: mmu04512
Stromal	Acinar	Col6a3	Cd44	5.77122e-08	0	COL6A3_CD44	Col6a3 - Cd44	COLLAGEN	ECM-Receptor	KEGG: mmu04512
Stromal	Etv1+	Col6a3	Cd44	4.65636e-07	0	COL6A3_CD44	Col6a3 - Cd44	COLLAGEN	ECM-Receptor	KEGG: mmu04512
Stromal	Myoepithelial	Col6a3	Cd44	2.80981e-07	0	COL6A3_CD44	Col6a3 - Cd44	COLLAGEN	ECM-Receptor	KEGG: mmu04512
Stromal	Stromal	Col6a3	Cd44	2.20484e-07	0	COL6A3_CD44	Col6a3 - Cd44	COLLAGEN	ECM-Receptor	KEGG: mmu04512
Stromal	B-cells	Col6a3	Cd44	1.69312e-06	0	COL6A3_CD44	Col6a3 - Cd44	COLLAGEN	ECM-Receptor	KEGG: mmu04512
Stromal	T-cells CD8+	Col6a3	Cd44	2.81989e-06	0	COL6A3_CD44	Col6a3 - Cd44	COLLAGEN	ECM-Receptor	KEGG: mmu04512
Stromal	T-cells FoxP3+	Col6a3	Cd44	1.13383e-05	0	COL6A3_CD44	Col6a3 - Cd44	COLLAGEN	ECM-Receptor	KEGG: mmu04512
Stromal	T-cells Cxcr6+	Col6a3	Cd44	7.73357e-06	0	COL6A3_CD44	Col6a3 - Cd44	COLLAGEN	ECM-Receptor	KEGG: mmu04512
Stromal	Macrophages	Col6a3	Cd44	1.13801e-06	0	COL6A3_CD44	Col6a3 - Cd44	COLLAGEN	ECM-Receptor	KEGG: mmu04512
Stromal	DCs	Col6a3	Cd44	3.48736e-06	0	COL6A3_CD44	Col6a3 - Cd44	COLLAGEN	ECM-Receptor	KEGG: mmu04512
Stromal	NK cells	Col6a3	Cd44	9.1587e-07	0	COL6A3_CD44	Col6a3 - Cd44	COLLAGEN	ECM-Receptor	KEGG: mmu04512
Stromal	Acinar	Col6a5	Cd44	3.29843e-09	0	COL6A5_CD44	Col6a5 - Cd44	COLLAGEN	ECM-Receptor	KEGG: mmu04512
Stromal	Etv1+	Col6a5	Cd44	2.66876e-08	0	COL6A5_CD44	Col6a5 - Cd44	COLLAGEN	ECM-Receptor	KEGG: mmu04512
Stromal	Myoepithelial	Col6a5	Cd44	1.65906e-08	0	COL6A5_CD44	Col6a5 - Cd44	COLLAGEN	ECM-Receptor	KEGG: mmu04512
Stromal	Stromal	Col6a5	Cd44	1.26643e-08	0	COL6A5_CD44	Col6a5 - Cd44	COLLAGEN	ECM-Receptor	KEGG: mmu04512
Stromal	B-cells	Col6a5	Cd44	9.68425e-08	0	COL6A5_CD44	Col6a5 - Cd44	COLLAGEN	ECM-Receptor	KEGG: mmu04512
Stromal	T-cells CD8+	Col6a5	Cd44	1.62087e-07	0	COL6A5_CD44	Col6a5 - Cd44	COLLAGEN	ECM-Receptor	KEGG: mmu04512
Stromal	T-cells FoxP3+	Col6a5	Cd44	6.64458e-07	0	COL6A5_CD44	Col6a5 - Cd44	COLLAGEN	ECM-Receptor	KEGG: mmu04512
Stromal	T-cells Cxcr6+	Col6a5	Cd44	4.77109e-07	0	COL6A5_CD44	Col6a5 - Cd44	COLLAGEN	ECM-Receptor	KEGG: mmu04512
Stromal	Macrophages	Col6a5	Cd44	6.52644e-08	0	COL6A5_CD44	Col6a5 - Cd44	COLLAGEN	ECM-Receptor	KEGG: mmu04512
Stromal	DCs	Col6a5	Cd44	2.08274e-07	0	COL6A5_CD44	Col6a5 - Cd44	COLLAGEN	ECM-Receptor	KEGG: mmu04512
Stromal	NK cells	Col6a5	Cd44	5.31658e-08	0	COL6A5_CD44	Col6a5 - Cd44	COLLAGEN	ECM-Receptor	KEGG: mmu04512
Stromal	Acinar	Col6a6	Cd44	1.89255e-08	0	COL6A6_CD44	Col6a6 - Cd44	COLLAGEN	ECM-Receptor	KEGG: mmu04512
Stromal	Etv1+	Col6a6	Cd44	1.53002e-07	0	COL6A6_CD44	Col6a6 - Cd44	COLLAGEN	ECM-Receptor	KEGG: mmu04512
Stromal	Myoepithelial	Col6a6	Cd44	9.42962e-08	0	COL6A6_CD44	Col6a6 - Cd44	COLLAGEN	ECM-Receptor	KEGG: mmu04512
Stromal	Stromal	Col6a6	Cd44	7.25604e-08	0	COL6A6_CD44	Col6a6 - Cd44	COLLAGEN	ECM-Receptor	KEGG: mmu04512
Stromal	B-cells	Col6a6	Cd44	5.55533e-07	0	COL6A6_CD44	Col6a6 - Cd44	COLLAGEN	ECM-Receptor	KEGG: mmu04512
Stromal	T-cells CD8+	Col6a6	Cd44	9.2849e-07	0	COL6A6_CD44	Col6a6 - Cd44	COLLAGEN	ECM-Receptor	KEGG: mmu04512
Stromal	T-cells FoxP3+	Col6a6	Cd44	3.78491e-06	0	COL6A6_CD44	Col6a6 - Cd44	COLLAGEN	ECM-Receptor	KEGG: mmu04512
Stromal	T-cells Cxcr6+	Col6a6	Cd44	2.67647e-06	0	COL6A6_CD44	Col6a6 - Cd44	COLLAGEN	ECM-Receptor	KEGG: mmu04512
Stromal	Macrophages	Col6a6	Cd44	3.74101e-07	0	COL6A6_CD44	Col6a6 - Cd44	COLLAGEN	ECM-Receptor	KEGG: mmu04512
Stromal	DCs	Col6a6	Cd44	1.17979e-06	0	COL6A6_CD44	Col6a6 - Cd44	COLLAGEN	ECM-Receptor	KEGG: mmu04512
Stromal	NK cells	Col6a6	Cd44	3.03684e-07	0	COL6A6_CD44	Col6a6 - Cd44	COLLAGEN	ECM-Receptor	KEGG: mmu04512
Myoepithelial	Acinar	Col9a2	Cd44	2.26445e-09	0	COL9A2_CD44	Col9a2 - Cd44	COLLAGEN	ECM-Receptor	KEGG: mmu04512
Myoepithelial	Etv1+	Col9a2	Cd44	1.8314e-08	0	COL9A2_CD44	Col9a2 - Cd44	COLLAGEN	ECM-Receptor	KEGG: mmu04512
Myoepithelial	Myoepithelial	Col9a2	Cd44	1.13345e-08	0	COL9A2_CD44	Col9a2 - Cd44	COLLAGEN	ECM-Receptor	KEGG: mmu04512
Myoepithelial	Stromal	Col9a2	Cd44	8.68793e-09	0	COL9A2_CD44	Col9a2 - Cd44	COLLAGEN	ECM-Receptor	KEGG: mmu04512
Myoepithelial	B-cells	Col9a2	Cd44	6.64769e-08	0	COL9A2_CD44	Col9a2 - Cd44	COLLAGEN	ECM-Receptor	KEGG: mmu04512
Myoepithelial	T-cells CD8+	Col9a2	Cd44	1.11183e-07	0	COL9A2_CD44	Col9a2 - Cd44	COLLAGEN	ECM-Receptor	KEGG: mmu04512
Myoepithelial	T-cells FoxP3+	Col9a2	Cd44	4.54465e-07	0	COL9A2_CD44	Col9a2 - Cd44	COLLAGEN	ECM-Receptor	KEGG: mmu04512
Myoepithelial	T-cells Cxcr6+	Col9a2	Cd44	3.23753e-07	0	COL9A2_CD44	Col9a2 - Cd44	COLLAGEN	ECM-Receptor	KEGG: mmu04512
Myoepithelial	Macrophages	Col9a2	Cd44	4.47827e-08	0	COL9A2_CD44	Col9a2 - Cd44	COLLAGEN	ECM-Receptor	KEGG: mmu04512
Myoepithelial	DCs	Col9a2	Cd44	1.42043e-07	0	COL9A2_CD44	Col9a2 - Cd44	COLLAGEN	ECM-Receptor	KEGG: mmu04512
Myoepithelial	NK cells	Col9a2	Cd44	3.64152e-08	0	COL9A2_CD44	Col9a2 - Cd44	COLLAGEN	ECM-Receptor	KEGG: mmu04512
Myoepithelial	Acinar	Col9a3	Cd44	2.26445e-09	0.01	COL9A3_CD44	Col9a3 - Cd44	COLLAGEN	ECM-Receptor	KEGG: mmu04512
Myoepithelial	Etv1+	Col9a3	Cd44	1.8314e-08	0	COL9A3_CD44	Col9a3 - Cd44	COLLAGEN	ECM-Receptor	KEGG: mmu04512
Myoepithelial	Myoepithelial	Col9a3	Cd44	1.13345e-08	0	COL9A3_CD44	Col9a3 - Cd44	COLLAGEN	ECM-Receptor	KEGG: mmu04512
Myoepithelial	Stromal	Col9a3	Cd44	8.68793e-09	0	COL9A3_CD44	Col9a3 - Cd44	COLLAGEN	ECM-Receptor	KEGG: mmu04512
Myoepithelial	B-cells	Col9a3	Cd44	6.64769e-08	0.01	COL9A3_CD44	Col9a3 - Cd44	COLLAGEN	ECM-Receptor	KEGG: mmu04512
Myoepithelial	T-cells CD8+	Col9a3	Cd44	1.11183e-07	0	COL9A3_CD44	Col9a3 - Cd44	COLLAGEN	ECM-Receptor	KEGG: mmu04512
Myoepithelial	T-cells FoxP3+	Col9a3	Cd44	4.54465e-07	0	COL9A3_CD44	Col9a3 - Cd44	COLLAGEN	ECM-Receptor	KEGG: mmu04512
Myoepithelial	T-cells Cxcr6+	Col9a3	Cd44	3.23753e-07	0	COL9A3_CD44	Col9a3 - Cd44	COLLAGEN	ECM-Receptor	KEGG: mmu04512
Myoepithelial	Macrophages	Col9a3	Cd44	4.47827e-08	0	COL9A3_CD44	Col9a3 - Cd44	COLLAGEN	ECM-Receptor	KEGG: mmu04512
Myoepithelial	DCs	Col9a3	Cd44	1.42043e-07	0	COL9A3_CD44	Col9a3 - Cd44	COLLAGEN	ECM-Receptor	KEGG: mmu04512
Myoepithelial	NK cells	Col9a3	Cd44	3.64152e-08	0	COL9A3_CD44	Col9a3 - Cd44	COLLAGEN	ECM-Receptor	KEGG: mmu04512
Stromal	Acinar	Lama2	Cd44	3.7754e-08	0	LAMA2_CD44	Lama2 - Cd44	LAMININ	ECM-Receptor	KEGG: mmu04512
Stromal	Etv1+	Lama2	Cd44	3.04923e-07	0	LAMA2_CD44	Lama2 - Cd44	LAMININ	ECM-Receptor	KEGG: mmu04512
Stromal	Myoepithelial	Lama2	Cd44	1.85998e-07	0	LAMA2_CD44	Lama2 - Cd44	LAMININ	ECM-Receptor	KEGG: mmu04512
Stromal	Stromal	Lama2	Cd44	1.44499e-07	0	LAMA2_CD44	Lama2 - Cd44	LAMININ	ECM-Receptor	KEGG: mmu04512
Stromal	B-cells	Lama2	Cd44	1.10792e-06	0	LAMA2_CD44	Lama2 - Cd44	LAMININ	ECM-Receptor	KEGG: mmu04512
Stromal	T-cells CD8+	Lama2	Cd44	1.84856e-06	0	LAMA2_CD44	Lama2 - Cd44	LAMININ	ECM-Receptor	KEGG: mmu04512
Stromal	T-cells FoxP3+	Lama2	Cd44	7.4852e-06	0	LAMA2_CD44	Lama2 - Cd44	LAMININ	ECM-Receptor	KEGG: mmu04512
Stromal	T-cells Cxcr6+	Lama2	Cd44	5.19947e-06	0	LAMA2_CD44	Lama2 - Cd44	LAMININ	ECM-Receptor	KEGG: mmu04512
Stromal	Macrophages	Lama2	Cd44	7.45396e-07	0	LAMA2_CD44	Lama2 - Cd44	LAMININ	ECM-Receptor	KEGG: mmu04512
Stromal	DCs	Lama2	Cd44	2.31793e-06	0	LAMA2_CD44	Lama2 - Cd44	LAMININ	ECM-Receptor	KEGG: mmu04512
Stromal	NK cells	Lama2	Cd44	6.02554e-07	0	LAMA2_CD44	Lama2 - Cd44	LAMININ	ECM-Receptor	KEGG: mmu04512
Myoepithelial	Acinar	Lama3	Cd44	2.249e-09	0.02	LAMA3_CD44	Lama3 - Cd44	LAMININ	ECM-Receptor	KEGG: mmu04512
Endothelial	Acinar	Lama3	Cd44	3.37552e-08	0	LAMA3_CD44	Lama3 - Cd44	LAMININ	ECM-Receptor	KEGG: mmu04512
Myoepithelial	Etv1+	Lama3	Cd44	1.81891e-08	0.02	LAMA3_CD44	Lama3 - Cd44	LAMININ	ECM-Receptor	KEGG: mmu04512
Endothelial	Etv1+	Lama3	Cd44	2.73043e-07	0	LAMA3_CD44	Lama3 - Cd44	LAMININ	ECM-Receptor	KEGG: mmu04512
Myoepithelial	Myoepithelial	Lama3	Cd44	1.12577e-08	0	LAMA3_CD44	Lama3 - Cd44	LAMININ	ECM-Receptor	KEGG: mmu04512
Endothelial	Myoepithelial	Lama3	Cd44	1.69276e-07	0	LAMA3_CD44	Lama3 - Cd44	LAMININ	ECM-Receptor	KEGG: mmu04512
Myoepithelial	Stromal	Lama3	Cd44	8.62873e-09	0	LAMA3_CD44	Lama3 - Cd44	LAMININ	ECM-Receptor	KEGG: mmu04512
Endothelial	Stromal	Lama3	Cd44	1.29544e-07	0	LAMA3_CD44	Lama3 - Cd44	LAMININ	ECM-Receptor	KEGG: mmu04512
Myoepithelial	B-cells	Lama3	Cd44	6.60235e-08	0.02	LAMA3_CD44	Lama3 - Cd44	LAMININ	ECM-Receptor	KEGG: mmu04512
Endothelial	B-cells	Lama3	Cd44	9.90989e-07	0	LAMA3_CD44	Lama3 - Cd44	LAMININ	ECM-Receptor	KEGG: mmu04512
Myoepithelial	T-cells CD8+	Lama3	Cd44	1.10425e-07	0.01	LAMA3_CD44	Lama3 - Cd44	LAMININ	ECM-Receptor	KEGG: mmu04512
Endothelial	T-cells CD8+	Lama3	Cd44	1.6579e-06	0	LAMA3_CD44	Lama3 - Cd44	LAMININ	ECM-Receptor	KEGG: mmu04512
Myoepithelial	T-cells FoxP3+	Lama3	Cd44	4.51381e-07	0	LAMA3_CD44	Lama3 - Cd44	LAMININ	ECM-Receptor	KEGG: mmu04512
Endothelial	T-cells FoxP3+	Lama3	Cd44	6.78426e-06	0	LAMA3_CD44	Lama3 - Cd44	LAMININ	ECM-Receptor	KEGG: mmu04512
Myoepithelial	T-cells Cxcr6+	Lama3	Cd44	3.21581e-07	0	LAMA3_CD44	Lama3 - Cd44	LAMININ	ECM-Receptor	KEGG: mmu04512
Endothelial	T-cells Cxcr6+	Lama3	Cd44	4.84767e-06	0	LAMA3_CD44	Lama3 - Cd44	LAMININ	ECM-Receptor	KEGG: mmu04512
Myoepithelial	Macrophages	Lama3	Cd44	4.44774e-08	0	LAMA3_CD44	Lama3 - Cd44	LAMININ	ECM-Receptor	KEGG: mmu04512
Endothelial	Macrophages	Lama3	Cd44	6.67689e-07	0	LAMA3_CD44	Lama3 - Cd44	LAMININ	ECM-Receptor	KEGG: mmu04512
Myoepithelial	DCs	Lama3	Cd44	1.41083e-07	0	LAMA3_CD44	Lama3 - Cd44	LAMININ	ECM-Receptor	KEGG: mmu04512
Endothelial	DCs	Lama3	Cd44	2.12276e-06	0	LAMA3_CD44	Lama3 - Cd44	LAMININ	ECM-Receptor	KEGG: mmu04512
Myoepithelial	NK cells	Lama3	Cd44	3.61677e-08	0	LAMA3_CD44	Lama3 - Cd44	LAMININ	ECM-Receptor	KEGG: mmu04512
Endothelial	NK cells	Lama3	Cd44	5.43311e-07	0	LAMA3_CD44	Lama3 - Cd44	LAMININ	ECM-Receptor	KEGG: mmu04512
Stromal	Acinar	Lama4	Cd44	4.09738e-08	0	LAMA4_CD44	Lama4 - Cd44	LAMININ	ECM-Receptor	KEGG: mmu04512
Endothelial	Acinar	Lama4	Cd44	5.43273e-08	0	LAMA4_CD44	Lama4 - Cd44	LAMININ	ECM-Receptor	KEGG: mmu04512
Stromal	Etv1+	Lama4	Cd44	3.30873e-07	0	LAMA4_CD44	Lama4 - Cd44	LAMININ	ECM-Receptor	KEGG: mmu04512
Endothelial	Etv1+	Lama4	Cd44	4.39335e-07	0	LAMA4_CD44	Lama4 - Cd44	LAMININ	ECM-Receptor	KEGG: mmu04512
Stromal	Myoepithelial	Lama4	Cd44	2.01474e-07	0	LAMA4_CD44	Lama4 - Cd44	LAMININ	ECM-Receptor	KEGG: mmu04512
Endothelial	Myoepithelial	Lama4	Cd44	2.71614e-07	0	LAMA4_CD44	Lama4 - Cd44	LAMININ	ECM-Receptor	KEGG: mmu04512
Stromal	Stromal	Lama4	Cd44	1.56776e-07	0	LAMA4_CD44	Lama4 - Cd44	LAMININ	ECM-Receptor	KEGG: mmu04512
Endothelial	Stromal	Lama4	Cd44	2.08399e-07	0	LAMA4_CD44	Lama4 - Cd44	LAMININ	ECM-Receptor	KEGG: mmu04512
Stromal	B-cells	Lama4	Cd44	1.20235e-06	0	LAMA4_CD44	Lama4 - Cd44	LAMININ	ECM-Receptor	KEGG: mmu04512
Endothelial	B-cells	Lama4	Cd44	1.59483e-06	0	LAMA4_CD44	Lama4 - Cd44	LAMININ	ECM-Receptor	KEGG: mmu04512
Stromal	T-cells CD8+	Lama4	Cd44	2.00554e-06	0	LAMA4_CD44	Lama4 - Cd44	LAMININ	ECM-Receptor	KEGG: mmu04512
Endothelial	T-cells CD8+	Lama4	Cd44	2.66689e-06	0	LAMA4_CD44	Lama4 - Cd44	LAMININ	ECM-Receptor	KEGG: mmu04512
Stromal	T-cells FoxP3+	Lama4	Cd44	8.11159e-06	0	LAMA4_CD44	Lama4 - Cd44	LAMININ	ECM-Receptor	KEGG: mmu04512
Endothelial	T-cells FoxP3+	Lama4	Cd44	1.08935e-05	0	LAMA4_CD44	Lama4 - Cd44	LAMININ	ECM-Receptor	KEGG: mmu04512
Stromal	T-cells Cxcr6+	Lama4	Cd44	5.61776e-06	0	LAMA4_CD44	Lama4 - Cd44	LAMININ	ECM-Receptor	KEGG: mmu04512
Endothelial	T-cells Cxcr6+	Lama4	Cd44	7.74575e-06	0	LAMA4_CD44	Lama4 - Cd44	LAMININ	ECM-Receptor	KEGG: mmu04512
Stromal	Macrophages	Lama4	Cd44	8.08803e-07	0	LAMA4_CD44	Lama4 - Cd44	LAMININ	ECM-Receptor	KEGG: mmu04512
Endothelial	Macrophages	Lama4	Cd44	1.07427e-06	0	LAMA4_CD44	Lama4 - Cd44	LAMININ	ECM-Receptor	KEGG: mmu04512
Stromal	DCs	Lama4	Cd44	2.50912e-06	0	LAMA4_CD44	Lama4 - Cd44	LAMININ	ECM-Receptor	KEGG: mmu04512
Endothelial	DCs	Lama4	Cd44	3.40243e-06	0	LAMA4_CD44	Lama4 - Cd44	LAMININ	ECM-Receptor	KEGG: mmu04512
Stromal	NK cells	Lama4	Cd44	6.53342e-07	0	LAMA4_CD44	Lama4 - Cd44	LAMININ	ECM-Receptor	KEGG: mmu04512
Endothelial	NK cells	Lama4	Cd44	8.7317e-07	0	LAMA4_CD44	Lama4 - Cd44	LAMININ	ECM-Receptor	KEGG: mmu04512
Myoepithelial	Acinar	Lama5	Cd44	4.51338e-09	0	LAMA5_CD44	Lama5 - Cd44	LAMININ	ECM-Receptor	KEGG: mmu04512
Myoepithelial	Etv1+	Lama5	Cd44	3.64813e-08	0	LAMA5_CD44	Lama5 - Cd44	LAMININ	ECM-Receptor	KEGG: mmu04512
Myoepithelial	Myoepithelial	Lama5	Cd44	2.24386e-08	0	LAMA5_CD44	Lama5 - Cd44	LAMININ	ECM-Receptor	KEGG: mmu04512
Myoepithelial	Stromal	Lama5	Cd44	1.72985e-08	0	LAMA5_CD44	Lama5 - Cd44	LAMININ	ECM-Receptor	KEGG: mmu04512
Myoepithelial	B-cells	Lama5	Cd44	1.32477e-07	0	LAMA5_CD44	Lama5 - Cd44	LAMININ	ECM-Receptor	KEGG: mmu04512
Myoepithelial	T-cells CD8+	Lama5	Cd44	2.21343e-07	0	LAMA5_CD44	Lama5 - Cd44	LAMININ	ECM-Receptor	KEGG: mmu04512
Myoepithelial	T-cells FoxP3+	Lama5	Cd44	9.01112e-07	0	LAMA5_CD44	Lama5 - Cd44	LAMININ	ECM-Receptor	KEGG: mmu04512
Myoepithelial	T-cells Cxcr6+	Lama5	Cd44	6.34986e-07	0	LAMA5_CD44	Lama5 - Cd44	LAMININ	ECM-Receptor	KEGG: mmu04512
Myoepithelial	Macrophages	Lama5	Cd44	8.91954e-08	0	LAMA5_CD44	Lama5 - Cd44	LAMININ	ECM-Receptor	KEGG: mmu04512
Myoepithelial	DCs	Lama5	Cd44	2.80524e-07	0	LAMA5_CD44	Lama5 - Cd44	LAMININ	ECM-Receptor	KEGG: mmu04512
Myoepithelial	NK cells	Lama5	Cd44	7.23472e-08	0	LAMA5_CD44	Lama5 - Cd44	LAMININ	ECM-Receptor	KEGG: mmu04512
Stromal	Acinar	Lamb1	Cd44	4.38732e-08	0	LAMB1_CD44	Lamb1 - Cd44	LAMININ	ECM-Receptor	KEGG: mmu04512
Endothelial	Acinar	Lamb1	Cd44	6.20772e-08	0	LAMB1_CD44	Lamb1 - Cd44	LAMININ	ECM-Receptor	KEGG: mmu04512
Myoepithelial	Etv1+	Lamb1	Cd44	2.74245e-08	0.01	LAMB1_CD44	Lamb1 - Cd44	LAMININ	ECM-Receptor	KEGG: mmu04512
Stromal	Etv1+	Lamb1	Cd44	3.54233e-07	0	LAMB1_CD44	Lamb1 - Cd44	LAMININ	ECM-Receptor	KEGG: mmu04512
Endothelial	Etv1+	Lamb1	Cd44	5.01957e-07	0	LAMB1_CD44	Lamb1 - Cd44	LAMININ	ECM-Receptor	KEGG: mmu04512
Myoepithelial	Myoepithelial	Lamb1	Cd44	1.69202e-08	0.01	LAMB1_CD44	Lamb1 - Cd44	LAMININ	ECM-Receptor	KEGG: mmu04512
Stromal	Myoepithelial	Lamb1	Cd44	2.15359e-07	0	LAMB1_CD44	Lamb1 - Cd44	LAMININ	ECM-Receptor	KEGG: mmu04512
Endothelial	Myoepithelial	Lamb1	Cd44	3.10005e-07	0	LAMB1_CD44	Lamb1 - Cd44	LAMININ	ECM-Receptor	KEGG: mmu04512
Myoepithelial	Stromal	Lamb1	Cd44	1.30069e-08	0.01	LAMB1_CD44	Lamb1 - Cd44	LAMININ	ECM-Receptor	KEGG: mmu04512
Stromal	Stromal	Lamb1	Cd44	1.67826e-07	0	LAMB1_CD44	Lamb1 - Cd44	LAMININ	ECM-Receptor	KEGG: mmu04512
Endothelial	Stromal	Lamb1	Cd44	2.38086e-07	0	LAMB1_CD44	Lamb1 - Cd44	LAMININ	ECM-Receptor	KEGG: mmu04512
Stromal	B-cells	Lamb1	Cd44	1.28738e-06	0	LAMB1_CD44	Lamb1 - Cd44	LAMININ	ECM-Receptor	KEGG: mmu04512
Endothelial	B-cells	Lamb1	Cd44	1.82229e-06	0	LAMB1_CD44	Lamb1 - Cd44	LAMININ	ECM-Receptor	KEGG: mmu04512
Myoepithelial	T-cells CD8+	Lamb1	Cd44	1.66442e-07	0	LAMB1_CD44	Lamb1 - Cd44	LAMININ	ECM-Receptor	KEGG: mmu04512
Stromal	T-cells CD8+	Lamb1	Cd44	2.1468e-06	0	LAMB1_CD44	Lamb1 - Cd44	LAMININ	ECM-Receptor	KEGG: mmu04512
Endothelial	T-cells CD8+	Lamb1	Cd44	3.04672e-06	0	LAMB1_CD44	Lamb1 - Cd44	LAMININ	ECM-Receptor	KEGG: mmu04512
Myoepithelial	T-cells FoxP3+	Lamb1	Cd44	6.78965e-07	0	LAMB1_CD44	Lamb1 - Cd44	LAMININ	ECM-Receptor	KEGG: mmu04512
Stromal	T-cells FoxP3+	Lamb1	Cd44	8.67406e-06	0	LAMB1_CD44	Lamb1 - Cd44	LAMININ	ECM-Receptor	KEGG: mmu04512
Endothelial	T-cells FoxP3+	Lamb1	Cd44	1.24366e-05	0	LAMB1_CD44	Lamb1 - Cd44	LAMININ	ECM-Receptor	KEGG: mmu04512
Myoepithelial	T-cells Cxcr6+	Lamb1	Cd44	4.81037e-07	0	LAMB1_CD44	Lamb1 - Cd44	LAMININ	ECM-Receptor	KEGG: mmu04512
Stromal	T-cells Cxcr6+	Lamb1	Cd44	5.99125e-06	0	LAMB1_CD44	Lamb1 - Cd44	LAMININ	ECM-Receptor	KEGG: mmu04512
Endothelial	T-cells Cxcr6+	Lamb1	Cd44	8.82668e-06	0	LAMB1_CD44	Lamb1 - Cd44	LAMININ	ECM-Receptor	KEGG: mmu04512
Myoepithelial	Macrophages	Lamb1	Cd44	6.70561e-08	0.02	LAMB1_CD44	Lamb1 - Cd44	LAMININ	ECM-Receptor	KEGG: mmu04512
Stromal	Macrophages	Lamb1	Cd44	8.65877e-07	0	LAMB1_CD44	Lamb1 - Cd44	LAMININ	ECM-Receptor	KEGG: mmu04512
Endothelial	Macrophages	Lamb1	Cd44	1.22737e-06	0	LAMB1_CD44	Lamb1 - Cd44	LAMININ	ECM-Receptor	KEGG: mmu04512
Myoepithelial	DCs	Lamb1	Cd44	2.11786e-07	0	LAMB1_CD44	Lamb1 - Cd44	LAMININ	ECM-Receptor	KEGG: mmu04512
Stromal	DCs	Lamb1	Cd44	2.68044e-06	0	LAMB1_CD44	Lamb1 - Cd44	LAMININ	ECM-Receptor	KEGG: mmu04512
Endothelial	DCs	Lamb1	Cd44	3.88178e-06	0	LAMB1_CD44	Lamb1 - Cd44	LAMININ	ECM-Receptor	KEGG: mmu04512
Myoepithelial	NK cells	Lamb1	Cd44	5.44581e-08	0	LAMB1_CD44	Lamb1 - Cd44	LAMININ	ECM-Receptor	KEGG: mmu04512
Stromal	NK cells	Lamb1	Cd44	6.98996e-07	0	LAMB1_CD44	Lamb1 - Cd44	LAMININ	ECM-Receptor	KEGG: mmu04512
Endothelial	NK cells	Lamb1	Cd44	9.97187e-07	0	LAMB1_CD44	Lamb1 - Cd44	LAMININ	ECM-Receptor	KEGG: mmu04512
Stromal	Acinar	Lamb2	Cd44	2.58097e-08	0	LAMB2_CD44	Lamb2 - Cd44	LAMININ	ECM-Receptor	KEGG: mmu04512
Endothelial	Acinar	Lamb2	Cd44	3.99614e-08	0	LAMB2_CD44	Lamb2 - Cd44	LAMININ	ECM-Receptor	KEGG: mmu04512
Stromal	Etv1+	Lamb2	Cd44	2.08583e-07	0	LAMB2_CD44	Lamb2 - Cd44	LAMININ	ECM-Receptor	KEGG: mmu04512
Endothelial	Etv1+	Lamb2	Cd44	3.23219e-07	0	LAMB2_CD44	Lamb2 - Cd44	LAMININ	ECM-Receptor	KEGG: mmu04512
Myoepithelial	Myoepithelial	Lamb2	Cd44	1.12577e-08	0.03	LAMB2_CD44	Lamb2 - Cd44	LAMININ	ECM-Receptor	KEGG: mmu04512
Stromal	Myoepithelial	Lamb2	Cd44	1.28065e-07	0	LAMB2_CD44	Lamb2 - Cd44	LAMININ	ECM-Receptor	KEGG: mmu04512
Endothelial	Myoepithelial	Lamb2	Cd44	2.00214e-07	0	LAMB2_CD44	Lamb2 - Cd44	LAMININ	ECM-Receptor	KEGG: mmu04512
Myoepithelial	Stromal	Lamb2	Cd44	8.62873e-09	0.03	LAMB2_CD44	Lamb2 - Cd44	LAMININ	ECM-Receptor	KEGG: mmu04512
Stromal	Stromal	Lamb2	Cd44	9.88918e-08	0	LAMB2_CD44	Lamb2 - Cd44	LAMININ	ECM-Receptor	KEGG: mmu04512
Endothelial	Stromal	Lamb2	Cd44	1.53341e-07	0	LAMB2_CD44	Lamb2 - Cd44	LAMININ	ECM-Receptor	KEGG: mmu04512
Stromal	B-cells	Lamb2	Cd44	7.57534e-07	0	LAMB2_CD44	Lamb2 - Cd44	LAMININ	ECM-Receptor	KEGG: mmu04512
Endothelial	B-cells	Lamb2	Cd44	1.17316e-06	0	LAMB2_CD44	Lamb2 - Cd44	LAMININ	ECM-Receptor	KEGG: mmu04512
Myoepithelial	T-cells CD8+	Lamb2	Cd44	1.10425e-07	0.02	LAMB2_CD44	Lamb2 - Cd44	LAMININ	ECM-Receptor	KEGG: mmu04512
Stromal	T-cells CD8+	Lamb2	Cd44	1.26531e-06	0	LAMB2_CD44	Lamb2 - Cd44	LAMININ	ECM-Receptor	KEGG: mmu04512
Endothelial	T-cells CD8+	Lamb2	Cd44	1.9624e-06	0	LAMB2_CD44	Lamb2 - Cd44	LAMININ	ECM-Receptor	KEGG: mmu04512
Myoepithelial	T-cells FoxP3+	Lamb2	Cd44	4.51381e-07	0	LAMB2_CD44	Lamb2 - Cd44	LAMININ	ECM-Receptor	KEGG: mmu04512
Stromal	T-cells FoxP3+	Lamb2	Cd44	5.14529e-06	0	LAMB2_CD44	Lamb2 - Cd44	LAMININ	ECM-Receptor	KEGG: mmu04512
Endothelial	T-cells FoxP3+	Lamb2	Cd44	8.02595e-06	0	LAMB2_CD44	Lamb2 - Cd44	LAMININ	ECM-Receptor	KEGG: mmu04512
Myoepithelial	T-cells Cxcr6+	Lamb2	Cd44	3.21581e-07	0	LAMB2_CD44	Lamb2 - Cd44	LAMININ	ECM-Receptor	KEGG: mmu04512
Stromal	T-cells Cxcr6+	Lamb2	Cd44	3.61451e-06	0	LAMB2_CD44	Lamb2 - Cd44	LAMININ	ECM-Receptor	KEGG: mmu04512
Endothelial	T-cells Cxcr6+	Lamb2	Cd44	5.72639e-06	0	LAMB2_CD44	Lamb2 - Cd44	LAMININ	ECM-Receptor	KEGG: mmu04512
Myoepithelial	Macrophages	Lamb2	Cd44	4.44774e-08	0.03	LAMB2_CD44	Lamb2 - Cd44	LAMININ	ECM-Receptor	KEGG: mmu04512
Stromal	Macrophages	Lamb2	Cd44	5.09958e-07	0	LAMB2_CD44	Lamb2 - Cd44	LAMININ	ECM-Receptor	KEGG: mmu04512
Endothelial	Macrophages	Lamb2	Cd44	7.90373e-07	0	LAMB2_CD44	Lamb2 - Cd44	LAMININ	ECM-Receptor	KEGG: mmu04512
Myoepithelial	DCs	Lamb2	Cd44	1.41083e-07	0	LAMB2_CD44	Lamb2 - Cd44	LAMININ	ECM-Receptor	KEGG: mmu04512
Stromal	DCs	Lamb2	Cd44	1.59995e-06	0	LAMB2_CD44	Lamb2 - Cd44	LAMININ	ECM-Receptor	KEGG: mmu04512
Endothelial	DCs	Lamb2	Cd44	2.50992e-06	0	LAMB2_CD44	Lamb2 - Cd44	LAMININ	ECM-Receptor	KEGG: mmu04512
Myoepithelial	NK cells	Lamb2	Cd44	3.61677e-08	0.01	LAMB2_CD44	Lamb2 - Cd44	LAMININ	ECM-Receptor	KEGG: mmu04512
Stromal	NK cells	Lamb2	Cd44	4.13332e-07	0	LAMB2_CD44	Lamb2 - Cd44	LAMININ	ECM-Receptor	KEGG: mmu04512
Endothelial	NK cells	Lamb2	Cd44	6.42923e-07	0	LAMB2_CD44	Lamb2 - Cd44	LAMININ	ECM-Receptor	KEGG: mmu04512
Myoepithelial	Etv1+	Lamb3	Cd44	5.75482e-08	0.03	LAMB3_CD44	Lamb3 - Cd44	LAMININ	ECM-Receptor	KEGG: mmu04512
B-cells	Etv1+	Lamb3	Cd44	3.74011e-06	0	LAMB3_CD44	Lamb3 - Cd44	LAMININ	ECM-Receptor	KEGG: mmu04512
Myoepithelial	Myoepithelial	Lamb3	Cd44	3.51442e-08	0	LAMB3_CD44	Lamb3 - Cd44	LAMININ	ECM-Receptor	KEGG: mmu04512
B-cells	Myoepithelial	Lamb3	Cd44	2.31635e-06	0	LAMB3_CD44	Lamb3 - Cd44	LAMININ	ECM-Receptor	KEGG: mmu04512
T-cells CD8+	Myoepithelial	Lamb3	Cd44	1.39724e-07	0	LAMB3_CD44	Lamb3 - Cd44	LAMININ	ECM-Receptor	KEGG: mmu04512
NK cells	Myoepithelial	Lamb3	Cd44	5.55513e-08	0.01	LAMB3_CD44	Lamb3 - Cd44	LAMININ	ECM-Receptor	KEGG: mmu04512
B-cells	Stromal	Lamb3	Cd44	1.77435e-06	0	LAMB3_CD44	Lamb3 - Cd44	LAMININ	ECM-Receptor	KEGG: mmu04512
T-cells CD8+	Stromal	Lamb3	Cd44	1.06612e-07	0.01	LAMB3_CD44	Lamb3 - Cd44	LAMININ	ECM-Receptor	KEGG: mmu04512
NK cells	Stromal	Lamb3	Cd44	4.2512e-08	0.03	LAMB3_CD44	Lamb3 - Cd44	LAMININ	ECM-Receptor	KEGG: mmu04512
B-cells	B-cells	Lamb3	Cd44	1.35754e-05	0	LAMB3_CD44	Lamb3 - Cd44	LAMININ	ECM-Receptor	KEGG: mmu04512
Myoepithelial	T-cells CD8+	Lamb3	Cd44	3.48919e-07	0.01	LAMB3_CD44	Lamb3 - Cd44	LAMININ	ECM-Receptor	KEGG: mmu04512
B-cells	T-cells CD8+	Lamb3	Cd44	2.27074e-05	0	LAMB3_CD44	Lamb3 - Cd44	LAMININ	ECM-Receptor	KEGG: mmu04512
T-cells CD8+	T-cells CD8+	Lamb3	Cd44	1.36451e-06	0	LAMB3_CD44	Lamb3 - Cd44	LAMININ	ECM-Receptor	KEGG: mmu04512
NK cells	T-cells CD8+	Lamb3	Cd44	5.44065e-07	0.01	LAMB3_CD44	Lamb3 - Cd44	LAMININ	ECM-Receptor	KEGG: mmu04512
Myoepithelial	T-cells FoxP3+	Lamb3	Cd44	1.41391e-06	0	LAMB3_CD44	Lamb3 - Cd44	LAMININ	ECM-Receptor	KEGG: mmu04512
B-cells	T-cells FoxP3+	Lamb3	Cd44	9.28593e-05	0	LAMB3_CD44	Lamb3 - Cd44	LAMININ	ECM-Receptor	KEGG: mmu04512
T-cells CD8+	T-cells FoxP3+	Lamb3	Cd44	5.59531e-06	0	LAMB3_CD44	Lamb3 - Cd44	LAMININ	ECM-Receptor	KEGG: mmu04512
NK cells	T-cells FoxP3+	Lamb3	Cd44	2.22639e-06	0	LAMB3_CD44	Lamb3 - Cd44	LAMININ	ECM-Receptor	KEGG: mmu04512
Myoepithelial	T-cells Cxcr6+	Lamb3	Cd44	9.84104e-07	0	LAMB3_CD44	Lamb3 - Cd44	LAMININ	ECM-Receptor	KEGG: mmu04512
B-cells	T-cells Cxcr6+	Lamb3	Cd44	6.62323e-05	0	LAMB3_CD44	Lamb3 - Cd44	LAMININ	ECM-Receptor	KEGG: mmu04512
T-cells CD8+	T-cells Cxcr6+	Lamb3	Cd44	4.02095e-06	0	LAMB3_CD44	Lamb3 - Cd44	LAMININ	ECM-Receptor	KEGG: mmu04512
NK cells	T-cells Cxcr6+	Lamb3	Cd44	1.5909e-06	0	LAMB3_CD44	Lamb3 - Cd44	LAMININ	ECM-Receptor	KEGG: mmu04512
Myoepithelial	Macrophages	Lamb3	Cd44	1.40682e-07	0.02	LAMB3_CD44	Lamb3 - Cd44	LAMININ	ECM-Receptor	KEGG: mmu04512
B-cells	Macrophages	Lamb3	Cd44	9.14572e-06	0	LAMB3_CD44	Lamb3 - Cd44	LAMININ	ECM-Receptor	KEGG: mmu04512
T-cells CD8+	Macrophages	Lamb3	Cd44	5.49401e-07	0.01	LAMB3_CD44	Lamb3 - Cd44	LAMININ	ECM-Receptor	KEGG: mmu04512
Myoepithelial	DCs	Lamb3	Cd44	4.38165e-07	0	LAMB3_CD44	Lamb3 - Cd44	LAMININ	ECM-Receptor	KEGG: mmu04512
B-cells	DCs	Lamb3	Cd44	2.90361e-05	0	LAMB3_CD44	Lamb3 - Cd44	LAMININ	ECM-Receptor	KEGG: mmu04512
T-cells CD8+	DCs	Lamb3	Cd44	1.75437e-06	0	LAMB3_CD44	Lamb3 - Cd44	LAMININ	ECM-Receptor	KEGG: mmu04512
NK cells	DCs	Lamb3	Cd44	6.96632e-07	0	LAMB3_CD44	Lamb3 - Cd44	LAMININ	ECM-Receptor	KEGG: mmu04512
Myoepithelial	NK cells	Lamb3	Cd44	1.13777e-07	0	LAMB3_CD44	Lamb3 - Cd44	LAMININ	ECM-Receptor	KEGG: mmu04512
B-cells	NK cells	Lamb3	Cd44	7.43896e-06	0	LAMB3_CD44	Lamb3 - Cd44	LAMININ	ECM-Receptor	KEGG: mmu04512
T-cells CD8+	NK cells	Lamb3	Cd44	4.47637e-07	0.02	LAMB3_CD44	Lamb3 - Cd44	LAMININ	ECM-Receptor	KEGG: mmu04512
NK cells	NK cells	Lamb3	Cd44	1.78297e-07	0.01	LAMB3_CD44	Lamb3 - Cd44	LAMININ	ECM-Receptor	KEGG: mmu04512
Endothelial	Acinar	Lamc1	Cd44	1.54258e-08	0.02	LAMC1_CD44	Lamc1 - Cd44	LAMININ	ECM-Receptor	KEGG: mmu04512
T-cells FoxP3+	Acinar	Lamc1	Cd44	3.56789e-08	0	LAMC1_CD44	Lamc1 - Cd44	LAMININ	ECM-Receptor	KEGG: mmu04512
Stromal	Etv1+	Lamc1	Cd44	2.42094e-07	0	LAMC1_CD44	Lamc1 - Cd44	LAMININ	ECM-Receptor	KEGG: mmu04512
Endothelial	Etv1+	Lamc1	Cd44	1.24807e-07	0	LAMC1_CD44	Lamc1 - Cd44	LAMININ	ECM-Receptor	KEGG: mmu04512
T-cells FoxP3+	Etv1+	Lamc1	Cd44	2.88676e-07	0	LAMC1_CD44	Lamc1 - Cd44	LAMININ	ECM-Receptor	KEGG: mmu04512
T-cells Cxcr6+	Etv1+	Lamc1	Cd44	1.44669e-07	0	LAMC1_CD44	Lamc1 - Cd44	LAMININ	ECM-Receptor	KEGG: mmu04512
Myoepithelial	Myoepithelial	Lamc1	Cd44	1.12577e-08	0.04	LAMC1_CD44	Lamc1 - Cd44	LAMININ	ECM-Receptor	KEGG: mmu04512
Stromal	Myoepithelial	Lamc1	Cd44	1.48303e-07	0	LAMC1_CD44	Lamc1 - Cd44	LAMININ	ECM-Receptor	KEGG: mmu04512
Endothelial	Myoepithelial	Lamc1	Cd44	7.75677e-08	0	LAMC1_CD44	Lamc1 - Cd44	LAMININ	ECM-Receptor	KEGG: mmu04512
T-cells FoxP3+	Myoepithelial	Lamc1	Cd44	1.79447e-07	0	LAMC1_CD44	Lamc1 - Cd44	LAMININ	ECM-Receptor	KEGG: mmu04512
T-cells Cxcr6+	Myoepithelial	Lamc1	Cd44	8.97278e-08	0	LAMC1_CD44	Lamc1 - Cd44	LAMININ	ECM-Receptor	KEGG: mmu04512
Stromal	Stromal	Lamc1	Cd44	1.14761e-07	0	LAMC1_CD44	Lamc1 - Cd44	LAMININ	ECM-Receptor	KEGG: mmu04512
Endothelial	Stromal	Lamc1	Cd44	5.92248e-08	0	LAMC1_CD44	Lamc1 - Cd44	LAMININ	ECM-Receptor	KEGG: mmu04512
T-cells FoxP3+	Stromal	Lamc1	Cd44	1.36988e-07	0	LAMC1_CD44	Lamc1 - Cd44	LAMININ	ECM-Receptor	KEGG: mmu04512
T-cells Cxcr6+	Stromal	Lamc1	Cd44	6.86398e-08	0	LAMC1_CD44	Lamc1 - Cd44	LAMININ	ECM-Receptor	KEGG: mmu04512
Stromal	B-cells	Lamc1	Cd44	8.79378e-07	0	LAMC1_CD44	Lamc1 - Cd44	LAMININ	ECM-Receptor	KEGG: mmu04512
Endothelial	B-cells	Lamc1	Cd44	4.52901e-07	0.01	LAMC1_CD44	Lamc1 - Cd44	LAMININ	ECM-Receptor	KEGG: mmu04512
T-cells FoxP3+	B-cells	Lamc1	Cd44	1.04754e-06	0	LAMC1_CD44	Lamc1 - Cd44	LAMININ	ECM-Receptor	KEGG: mmu04512
T-cells Cxcr6+	B-cells	Lamc1	Cd44	5.2505e-07	0.02	LAMC1_CD44	Lamc1 - Cd44	LAMININ	ECM-Receptor	KEGG: mmu04512
Myoepithelial	T-cells CD8+	Lamc1	Cd44	1.10425e-07	0.03	LAMC1_CD44	Lamc1 - Cd44	LAMININ	ECM-Receptor	KEGG: mmu04512
Stromal	T-cells CD8+	Lamc1	Cd44	1.46828e-06	0	LAMC1_CD44	Lamc1 - Cd44	LAMININ	ECM-Receptor	KEGG: mmu04512
Endothelial	T-cells CD8+	Lamc1	Cd44	7.57998e-07	0	LAMC1_CD44	Lamc1 - Cd44	LAMININ	ECM-Receptor	KEGG: mmu04512
T-cells FoxP3+	T-cells CD8+	Lamc1	Cd44	1.75327e-06	0	LAMC1_CD44	Lamc1 - Cd44	LAMININ	ECM-Receptor	KEGG: mmu04512
T-cells Cxcr6+	T-cells CD8+	Lamc1	Cd44	8.78456e-07	0	LAMC1_CD44	Lamc1 - Cd44	LAMININ	ECM-Receptor	KEGG: mmu04512
Myoepithelial	T-cells FoxP3+	Lamc1	Cd44	4.51381e-07	0	LAMC1_CD44	Lamc1 - Cd44	LAMININ	ECM-Receptor	KEGG: mmu04512
Stromal	T-cells FoxP3+	Lamc1	Cd44	5.96181e-06	0	LAMC1_CD44	Lamc1 - Cd44	LAMININ	ECM-Receptor	KEGG: mmu04512
Endothelial	T-cells FoxP3+	Lamc1	Cd44	3.1068e-06	0	LAMC1_CD44	Lamc1 - Cd44	LAMININ	ECM-Receptor	KEGG: mmu04512
T-cells FoxP3+	T-cells FoxP3+	Lamc1	Cd44	7.187e-06	0	LAMC1_CD44	Lamc1 - Cd44	LAMININ	ECM-Receptor	KEGG: mmu04512
T-cells Cxcr6+	T-cells FoxP3+	Lamc1	Cd44	3.59573e-06	0	LAMC1_CD44	Lamc1 - Cd44	LAMININ	ECM-Receptor	KEGG: mmu04512
Myoepithelial	T-cells Cxcr6+	Lamc1	Cd44	3.21581e-07	0	LAMC1_CD44	Lamc1 - Cd44	LAMININ	ECM-Receptor	KEGG: mmu04512
Stromal	T-cells Cxcr6+	Lamc1	Cd44	4.17165e-06	0	LAMC1_CD44	Lamc1 - Cd44	LAMININ	ECM-Receptor	KEGG: mmu04512
Endothelial	T-cells Cxcr6+	Lamc1	Cd44	2.22979e-06	0	LAMC1_CD44	Lamc1 - Cd44	LAMININ	ECM-Receptor	KEGG: mmu04512
T-cells FoxP3+	T-cells Cxcr6+	Lamc1	Cd44	5.15998e-06	0	LAMC1_CD44	Lamc1 - Cd44	LAMININ	ECM-Receptor	KEGG: mmu04512
T-cells Cxcr6+	T-cells Cxcr6+	Lamc1	Cd44	2.5713e-06	0	LAMC1_CD44	Lamc1 - Cd44	LAMININ	ECM-Receptor	KEGG: mmu04512
Stromal	Macrophages	Lamc1	Cd44	5.91862e-07	0	LAMC1_CD44	Lamc1 - Cd44	LAMININ	ECM-Receptor	KEGG: mmu04512
Endothelial	Macrophages	Lamc1	Cd44	3.05213e-07	0	LAMC1_CD44	Lamc1 - Cd44	LAMININ	ECM-Receptor	KEGG: mmu04512
T-cells FoxP3+	Macrophages	Lamc1	Cd44	7.05954e-07	0	LAMC1_CD44	Lamc1 - Cd44	LAMININ	ECM-Receptor	KEGG: mmu04512
T-cells Cxcr6+	Macrophages	Lamc1	Cd44	3.53771e-07	0	LAMC1_CD44	Lamc1 - Cd44	LAMININ	ECM-Receptor	KEGG: mmu04512
Myoepithelial	DCs	Lamc1	Cd44	1.41083e-07	0	LAMC1_CD44	Lamc1 - Cd44	LAMININ	ECM-Receptor	KEGG: mmu04512
Stromal	DCs	Lamc1	Cd44	1.85117e-06	0	LAMC1_CD44	Lamc1 - Cd44	LAMININ	ECM-Receptor	KEGG: mmu04512
Endothelial	DCs	Lamc1	Cd44	9.73663e-07	0	LAMC1_CD44	Lamc1 - Cd44	LAMININ	ECM-Receptor	KEGG: mmu04512
T-cells FoxP3+	DCs	Lamc1	Cd44	2.25267e-06	0	LAMC1_CD44	Lamc1 - Cd44	LAMININ	ECM-Receptor	KEGG: mmu04512
T-cells Cxcr6+	DCs	Lamc1	Cd44	1.1254e-06	0	LAMC1_CD44	Lamc1 - Cd44	LAMININ	ECM-Receptor	KEGG: mmu04512
Myoepithelial	NK cells	Lamc1	Cd44	3.61677e-08	0.03	LAMC1_CD44	Lamc1 - Cd44	LAMININ	ECM-Receptor	KEGG: mmu04512
Stromal	NK cells	Lamc1	Cd44	4.79272e-07	0	LAMC1_CD44	Lamc1 - Cd44	LAMININ	ECM-Receptor	KEGG: mmu04512
Endothelial	NK cells	Lamc1	Cd44	2.48608e-07	0	LAMC1_CD44	Lamc1 - Cd44	LAMININ	ECM-Receptor	KEGG: mmu04512
T-cells FoxP3+	NK cells	Lamc1	Cd44	5.75071e-07	0	LAMC1_CD44	Lamc1 - Cd44	LAMININ	ECM-Receptor	KEGG: mmu04512
T-cells Cxcr6+	NK cells	Lamc1	Cd44	2.87921e-07	0	LAMC1_CD44	Lamc1 - Cd44	LAMININ	ECM-Receptor	KEGG: mmu04512
Myoepithelial	Acinar	Lamc3	Cd44	1.00855e-08	0	LAMC3_CD44	Lamc3 - Cd44	LAMININ	ECM-Receptor	KEGG: mmu04512
Myoepithelial	Etv1+	Lamc3	Cd44	8.14027e-08	0	LAMC3_CD44	Lamc3 - Cd44	LAMININ	ECM-Receptor	KEGG: mmu04512
Myoepithelial	Myoepithelial	Lamc3	Cd44	4.93143e-08	0	LAMC3_CD44	Lamc3 - Cd44	LAMININ	ECM-Receptor	KEGG: mmu04512
Myoepithelial	Stromal	Lamc3	Cd44	3.85562e-08	0	LAMC3_CD44	Lamc3 - Cd44	LAMININ	ECM-Receptor	KEGG: mmu04512
Myoepithelial	B-cells	Lamc3	Cd44	2.95912e-07	0	LAMC3_CD44	Lamc3 - Cd44	LAMININ	ECM-Receptor	KEGG: mmu04512
Myoepithelial	T-cells CD8+	Lamc3	Cd44	4.93164e-07	0	LAMC3_CD44	Lamc3 - Cd44	LAMININ	ECM-Receptor	KEGG: mmu04512
Myoepithelial	T-cells FoxP3+	Lamc3	Cd44	1.98801e-06	0	LAMC3_CD44	Lamc3 - Cd44	LAMININ	ECM-Receptor	KEGG: mmu04512
Myoepithelial	T-cells Cxcr6+	Lamc3	Cd44	1.36492e-06	0	LAMC3_CD44	Lamc3 - Cd44	LAMININ	ECM-Receptor	KEGG: mmu04512
Myoepithelial	Macrophages	Lamc3	Cd44	1.98964e-07	0	LAMC3_CD44	Lamc3 - Cd44	LAMININ	ECM-Receptor	KEGG: mmu04512
Myoepithelial	DCs	Lamc3	Cd44	6.12962e-07	0	LAMC3_CD44	Lamc3 - Cd44	LAMININ	ECM-Receptor	KEGG: mmu04512
Myoepithelial	NK cells	Lamc3	Cd44	1.60384e-07	0	LAMC3_CD44	Lamc3 - Cd44	LAMININ	ECM-Receptor	KEGG: mmu04512
Stromal	Myoepithelial	Col1a1	Sdc1	2.63541e-07	0	COL1A1_SDC1	Col1a1 - Sdc1	COLLAGEN	ECM-Receptor	KEGG: mmu04512
Stromal	Stromal	Col1a1	Sdc1	1.60792e-07	0	COL1A1_SDC1	Col1a1 - Sdc1	COLLAGEN	ECM-Receptor	KEGG: mmu04512
Stromal	T-cells Cxcr6+	Col1a1	Sdc1	2.83788e-06	0	COL1A1_SDC1	Col1a1 - Sdc1	COLLAGEN	ECM-Receptor	KEGG: mmu04512
Myoepithelial	Myoepithelial	Col1a2	Sdc1	6.49124e-09	0.02	COL1A2_SDC1	Col1a2 - Sdc1	COLLAGEN	ECM-Receptor	KEGG: mmu04512
Stromal	Myoepithelial	Col1a2	Sdc1	2.76026e-07	0	COL1A2_SDC1	Col1a2 - Sdc1	COLLAGEN	ECM-Receptor	KEGG: mmu04512
Myoepithelial	Stromal	Col1a2	Sdc1	3.86232e-09	0	COL1A2_SDC1	Col1a2 - Sdc1	COLLAGEN	ECM-Receptor	KEGG: mmu04512
Stromal	Stromal	Col1a2	Sdc1	1.68641e-07	0	COL1A2_SDC1	Col1a2 - Sdc1	COLLAGEN	ECM-Receptor	KEGG: mmu04512
Myoepithelial	T-cells Cxcr6+	Col1a2	Sdc1	6.96924e-08	0	COL1A2_SDC1	Col1a2 - Sdc1	COLLAGEN	ECM-Receptor	KEGG: mmu04512
Stromal	T-cells Cxcr6+	Col1a2	Sdc1	2.9728e-06	0	COL1A2_SDC1	Col1a2 - Sdc1	COLLAGEN	ECM-Receptor	KEGG: mmu04512
Myoepithelial	Myoepithelial	Col4a1	Sdc1	2.53467e-08	0	COL4A1_SDC1	Col4a1 - Sdc1	COLLAGEN	ECM-Receptor	KEGG: mmu04512
Stromal	Myoepithelial	Col4a1	Sdc1	1.93612e-07	0	COL4A1_SDC1	Col4a1 - Sdc1	COLLAGEN	ECM-Receptor	KEGG: mmu04512
Endothelial	Myoepithelial	Col4a1	Sdc1	9.02008e-07	0	COL4A1_SDC1	Col4a1 - Sdc1	COLLAGEN	ECM-Receptor	KEGG: mmu04512
Myoepithelial	Stromal	Col4a1	Sdc1	1.52354e-08	0	COL4A1_SDC1	Col4a1 - Sdc1	COLLAGEN	ECM-Receptor	KEGG: mmu04512
Stromal	Stromal	Col4a1	Sdc1	1.17226e-07	0	COL4A1_SDC1	Col4a1 - Sdc1	COLLAGEN	ECM-Receptor	KEGG: mmu04512
Endothelial	Stromal	Col4a1	Sdc1	5.47712e-07	0	COL4A1_SDC1	Col4a1 - Sdc1	COLLAGEN	ECM-Receptor	KEGG: mmu04512
Myoepithelial	T-cells Cxcr6+	Col4a1	Sdc1	2.72461e-07	0	COL4A1_SDC1	Col4a1 - Sdc1	COLLAGEN	ECM-Receptor	KEGG: mmu04512
Stromal	T-cells Cxcr6+	Col4a1	Sdc1	2.083e-06	0	COL4A1_SDC1	Col4a1 - Sdc1	COLLAGEN	ECM-Receptor	KEGG: mmu04512
Endothelial	T-cells Cxcr6+	Col4a1	Sdc1	9.70762e-06	0	COL4A1_SDC1	Col4a1 - Sdc1	COLLAGEN	ECM-Receptor	KEGG: mmu04512
Myoepithelial	Myoepithelial	Col4a2	Sdc1	6.49124e-09	0.03	COL4A2_SDC1	Col4a2 - Sdc1	COLLAGEN	ECM-Receptor	KEGG: mmu04512
Stromal	Myoepithelial	Col4a2	Sdc1	1.19624e-07	0	COL4A2_SDC1	Col4a2 - Sdc1	COLLAGEN	ECM-Receptor	KEGG: mmu04512
Endothelial	Myoepithelial	Col4a2	Sdc1	6.90415e-07	0	COL4A2_SDC1	Col4a2 - Sdc1	COLLAGEN	ECM-Receptor	KEGG: mmu04512
Myoepithelial	Stromal	Col4a2	Sdc1	3.86232e-09	0	COL4A2_SDC1	Col4a2 - Sdc1	COLLAGEN	ECM-Receptor	KEGG: mmu04512
Stromal	Stromal	Col4a2	Sdc1	7.1848e-08	0	COL4A2_SDC1	Col4a2 - Sdc1	COLLAGEN	ECM-Receptor	KEGG: mmu04512
Endothelial	Stromal	Col4a2	Sdc1	4.16876e-07	0	COL4A2_SDC1	Col4a2 - Sdc1	COLLAGEN	ECM-Receptor	KEGG: mmu04512
Myoepithelial	T-cells Cxcr6+	Col4a2	Sdc1	6.96924e-08	0	COL4A2_SDC1	Col4a2 - Sdc1	COLLAGEN	ECM-Receptor	KEGG: mmu04512
Stromal	T-cells Cxcr6+	Col4a2	Sdc1	1.28576e-06	0	COL4A2_SDC1	Col4a2 - Sdc1	COLLAGEN	ECM-Receptor	KEGG: mmu04512
Endothelial	T-cells Cxcr6+	Col4a2	Sdc1	7.42549e-06	0	COL4A2_SDC1	Col4a2 - Sdc1	COLLAGEN	ECM-Receptor	KEGG: mmu04512
Myoepithelial	Myoepithelial	Col4a4	Sdc1	1.28878e-08	0	COL4A4_SDC1	Col4a4 - Sdc1	COLLAGEN	ECM-Receptor	KEGG: mmu04512
Myoepithelial	Stromal	Col4a4	Sdc1	7.69472e-09	0	COL4A4_SDC1	Col4a4 - Sdc1	COLLAGEN	ECM-Receptor	KEGG: mmu04512
Myoepithelial	T-cells Cxcr6+	Col4a4	Sdc1	1.38425e-07	0	COL4A4_SDC1	Col4a4 - Sdc1	COLLAGEN	ECM-Receptor	KEGG: mmu04512
Myoepithelial	Myoepithelial	Col4a5	Sdc1	6.49124e-09	0	COL4A5_SDC1	Col4a5 - Sdc1	COLLAGEN	ECM-Receptor	KEGG: mmu04512
Myoepithelial	Stromal	Col4a5	Sdc1	3.86232e-09	0	COL4A5_SDC1	Col4a5 - Sdc1	COLLAGEN	ECM-Receptor	KEGG: mmu04512
Myoepithelial	T-cells Cxcr6+	Col4a5	Sdc1	6.96924e-08	0	COL4A5_SDC1	Col4a5 - Sdc1	COLLAGEN	ECM-Receptor	KEGG: mmu04512
Myoepithelial	Myoepithelial	Col6a1	Sdc1	9.70428e-09	0.02	COL6A1_SDC1	Col6a1 - Sdc1	COLLAGEN	ECM-Receptor	KEGG: mmu04512
Stromal	Myoepithelial	Col6a1	Sdc1	2.20703e-07	0	COL6A1_SDC1	Col6a1 - Sdc1	COLLAGEN	ECM-Receptor	KEGG: mmu04512
Myoepithelial	Stromal	Col6a1	Sdc1	5.78406e-09	0	COL6A1_SDC1	Col6a1 - Sdc1	COLLAGEN	ECM-Receptor	KEGG: mmu04512
Stromal	Stromal	Col6a1	Sdc1	1.34024e-07	0	COL6A1_SDC1	Col6a1 - Sdc1	COLLAGEN	ECM-Receptor	KEGG: mmu04512
Myoepithelial	T-cells Cxcr6+	Col6a1	Sdc1	1.0421e-07	0	COL6A1_SDC1	Col6a1 - Sdc1	COLLAGEN	ECM-Receptor	KEGG: mmu04512
Stromal	T-cells Cxcr6+	Col6a1	Sdc1	2.37528e-06	0	COL6A1_SDC1	Col6a1 - Sdc1	COLLAGEN	ECM-Receptor	KEGG: mmu04512
Stromal	Myoepithelial	Col6a2	Sdc1	1.8084e-07	0	COL6A2_SDC1	Col6a2 - Sdc1	COLLAGEN	ECM-Receptor	KEGG: mmu04512
Stromal	Stromal	Col6a2	Sdc1	1.0934e-07	0	COL6A2_SDC1	Col6a2 - Sdc1	COLLAGEN	ECM-Receptor	KEGG: mmu04512
Stromal	T-cells Cxcr6+	Col6a2	Sdc1	1.94527e-06	0	COL6A2_SDC1	Col6a2 - Sdc1	COLLAGEN	ECM-Receptor	KEGG: mmu04512
Stromal	Myoepithelial	Col6a3	Sdc1	1.62822e-07	0	COL6A3_SDC1	Col6a3 - Sdc1	COLLAGEN	ECM-Receptor	KEGG: mmu04512
Stromal	Stromal	Col6a3	Sdc1	9.82531e-08	0	COL6A3_SDC1	Col6a3 - Sdc1	COLLAGEN	ECM-Receptor	KEGG: mmu04512
Stromal	T-cells Cxcr6+	Col6a3	Sdc1	1.75104e-06	0	COL6A3_SDC1	Col6a3 - Sdc1	COLLAGEN	ECM-Receptor	KEGG: mmu04512
Stromal	Myoepithelial	Col6a5	Sdc1	9.4816e-09	0	COL6A5_SDC1	Col6a5 - Sdc1	COLLAGEN	ECM-Receptor	KEGG: mmu04512
Stromal	Stromal	Col6a5	Sdc1	5.62774e-09	0	COL6A5_SDC1	Col6a5 - Sdc1	COLLAGEN	ECM-Receptor	KEGG: mmu04512
Stromal	T-cells Cxcr6+	Col6a5	Sdc1	1.01768e-07	0	COL6A5_SDC1	Col6a5 - Sdc1	COLLAGEN	ECM-Receptor	KEGG: mmu04512
Stromal	Myoepithelial	Col6a6	Sdc1	5.41093e-08	0	COL6A6_SDC1	Col6a6 - Sdc1	COLLAGEN	ECM-Receptor	KEGG: mmu04512
Stromal	Stromal	Col6a6	Sdc1	3.22703e-08	0	COL6A6_SDC1	Col6a6 - Sdc1	COLLAGEN	ECM-Receptor	KEGG: mmu04512
Stromal	T-cells Cxcr6+	Col6a6	Sdc1	5.81099e-07	0	COL6A6_SDC1	Col6a6 - Sdc1	COLLAGEN	ECM-Receptor	KEGG: mmu04512
Myoepithelial	Myoepithelial	Col9a2	Sdc1	6.49124e-09	0	COL9A2_SDC1	Col9a2 - Sdc1	COLLAGEN	ECM-Receptor	KEGG: mmu04512
Myoepithelial	Stromal	Col9a2	Sdc1	3.86232e-09	0	COL9A2_SDC1	Col9a2 - Sdc1	COLLAGEN	ECM-Receptor	KEGG: mmu04512
Myoepithelial	T-cells Cxcr6+	Col9a2	Sdc1	6.96924e-08	0	COL9A2_SDC1	Col9a2 - Sdc1	COLLAGEN	ECM-Receptor	KEGG: mmu04512
Myoepithelial	Myoepithelial	Col9a3	Sdc1	6.49124e-09	0	COL9A3_SDC1	Col9a3 - Sdc1	COLLAGEN	ECM-Receptor	KEGG: mmu04512
Myoepithelial	Stromal	Col9a3	Sdc1	3.86232e-09	0	COL9A3_SDC1	Col9a3 - Sdc1	COLLAGEN	ECM-Receptor	KEGG: mmu04512
Myoepithelial	T-cells Cxcr6+	Col9a3	Sdc1	6.96924e-08	0	COL9A3_SDC1	Col9a3 - Sdc1	COLLAGEN	ECM-Receptor	KEGG: mmu04512
Stromal	Myoepithelial	Fn1	Sdc1	1.22454e-07	0	FN1_SDC1	Fn1 - Sdc1	FN1	ECM-Receptor	KEGG: mmu04512
Stromal	Stromal	Fn1	Sdc1	7.35704e-08	0	FN1_SDC1	Fn1 - Sdc1	FN1	ECM-Receptor	KEGG: mmu04512
Stromal	T-cells Cxcr6+	Fn1	Sdc1	1.31623e-06	0	FN1_SDC1	Fn1 - Sdc1	FN1	ECM-Receptor	KEGG: mmu04512
Stromal	Myoepithelial	Tnxb	Sdc1	7.22124e-08	0	TNXB_SDC1	Tnxb - Sdc1	TENASCIN	ECM-Receptor	KEGG: mmu04512
Stromal	Stromal	Tnxb	Sdc1	4.31507e-08	0	TNXB_SDC1	Tnxb - Sdc1	TENASCIN	ECM-Receptor	KEGG: mmu04512
Stromal	T-cells Cxcr6+	Tnxb	Sdc1	7.75695e-07	0	TNXB_SDC1	Tnxb - Sdc1	TENASCIN	ECM-Receptor	KEGG: mmu04512
Etv1+	Myoepithelial	Thbs1	Sdc1	2.38776e-07	0	THBS1_SDC1	Thbs1 - Sdc1	THBS	ECM-Receptor	KEGG: mmu04512
Myoepithelial	Myoepithelial	Thbs1	Sdc1	5.9504e-08	0	THBS1_SDC1	Thbs1 - Sdc1	THBS	ECM-Receptor	KEGG: mmu04512
Etv1+	Stromal	Thbs1	Sdc1	1.42563e-07	0	THBS1_SDC1	Thbs1 - Sdc1	THBS	ECM-Receptor	KEGG: mmu04512
Myoepithelial	Stromal	Thbs1	Sdc1	3.64407e-08	0	THBS1_SDC1	Thbs1 - Sdc1	THBS	ECM-Receptor	KEGG: mmu04512
Etv1+	T-cells Cxcr6+	Thbs1	Sdc1	2.56464e-06	0	THBS1_SDC1	Thbs1 - Sdc1	THBS	ECM-Receptor	KEGG: mmu04512
Myoepithelial	T-cells Cxcr6+	Thbs1	Sdc1	6.41034e-07	0	THBS1_SDC1	Thbs1 - Sdc1	THBS	ECM-Receptor	KEGG: mmu04512
Stromal	Myoepithelial	Thbs2	Sdc1	8.25062e-09	0	THBS2_SDC1	Thbs2 - Sdc1	THBS	ECM-Receptor	KEGG: mmu04512
Stromal	Stromal	Thbs2	Sdc1	4.89645e-09	0	THBS2_SDC1	Thbs2 - Sdc1	THBS	ECM-Receptor	KEGG: mmu04512
Stromal	T-cells Cxcr6+	Thbs2	Sdc1	8.85542e-08	0	THBS2_SDC1	Thbs2 - Sdc1	THBS	ECM-Receptor	KEGG: mmu04512
Stromal	Myoepithelial	Thbs3	Sdc1	5.30109e-08	0	THBS3_SDC1	Thbs3 - Sdc1	THBS	ECM-Receptor	KEGG: mmu04512
Stromal	Stromal	Thbs3	Sdc1	3.16114e-08	0	THBS3_SDC1	Thbs3 - Sdc1	THBS	ECM-Receptor	KEGG: mmu04512
Stromal	T-cells Cxcr6+	Thbs3	Sdc1	5.69295e-07	0	THBS3_SDC1	Thbs3 - Sdc1	THBS	ECM-Receptor	KEGG: mmu04512
Stromal	Acinar	Col1a1	Sdc4	2.84641e-07	0	COL1A1_SDC4	Col1a1 - Sdc4	COLLAGEN	ECM-Receptor	KEGG: mmu04512
Stromal	Etv1+	Col1a1	Sdc4	2.37593e-06	0	COL1A1_SDC4	Col1a1 - Sdc4	COLLAGEN	ECM-Receptor	KEGG: mmu04512
Stromal	Intercalated duct	Col1a1	Sdc4	9.91037e-08	0	COL1A1_SDC4	Col1a1 - Sdc4	COLLAGEN	ECM-Receptor	KEGG: mmu04512
Stromal	Myoepithelial	Col1a1	Sdc4	5.79274e-07	0	COL1A1_SDC4	Col1a1 - Sdc4	COLLAGEN	ECM-Receptor	KEGG: mmu04512
Stromal	Stromal	Col1a1	Sdc4	1.99097e-06	0	COL1A1_SDC4	Col1a1 - Sdc4	COLLAGEN	ECM-Receptor	KEGG: mmu04512
Stromal	B-cells	Col1a1	Sdc4	3.77193e-05	0	COL1A1_SDC4	Col1a1 - Sdc4	COLLAGEN	ECM-Receptor	KEGG: mmu04512
Stromal	T-cells FoxP3+	Col1a1	Sdc4	2.0277e-06	0	COL1A1_SDC4	Col1a1 - Sdc4	COLLAGEN	ECM-Receptor	KEGG: mmu04512
Stromal	T-cells Cxcr6+	Col1a1	Sdc4	2.93992e-06	0	COL1A1_SDC4	Col1a1 - Sdc4	COLLAGEN	ECM-Receptor	KEGG: mmu04512
Stromal	Macrophages	Col1a1	Sdc4	4.0445e-06	0	COL1A1_SDC4	Col1a1 - Sdc4	COLLAGEN	ECM-Receptor	KEGG: mmu04512
Stromal	DCs	Col1a1	Sdc4	5.34101e-06	0	COL1A1_SDC4	Col1a1 - Sdc4	COLLAGEN	ECM-Receptor	KEGG: mmu04512
Stromal	NK cells	Col1a1	Sdc4	1.51744e-07	0	COL1A1_SDC4	Col1a1 - Sdc4	COLLAGEN	ECM-Receptor	KEGG: mmu04512
Myoepithelial	Acinar	Col1a2	Sdc4	6.8159e-09	0.04	COL1A2_SDC4	Col1a2 - Sdc4	COLLAGEN	ECM-Receptor	KEGG: mmu04512
Stromal	Acinar	Col1a2	Sdc4	2.98587e-07	0	COL1A2_SDC4	Col1a2 - Sdc4	COLLAGEN	ECM-Receptor	KEGG: mmu04512
Myoepithelial	Etv1+	Col1a2	Sdc4	5.76657e-08	0.01	COL1A2_SDC4	Col1a2 - Sdc4	COLLAGEN	ECM-Receptor	KEGG: mmu04512
Stromal	Etv1+	Col1a2	Sdc4	2.49048e-06	0	COL1A2_SDC4	Col1a2 - Sdc4	COLLAGEN	ECM-Receptor	KEGG: mmu04512
Myoepithelial	Intercalated duct	Col1a2	Sdc4	2.37335e-09	0.04	COL1A2_SDC4	Col1a2 - Sdc4	COLLAGEN	ECM-Receptor	KEGG: mmu04512
Stromal	Intercalated duct	Col1a2	Sdc4	1.03959e-07	0	COL1A2_SDC4	Col1a2 - Sdc4	COLLAGEN	ECM-Receptor	KEGG: mmu04512
Myoepithelial	Myoepithelial	Col1a2	Sdc4	1.47803e-08	0.02	COL1A2_SDC4	Col1a2 - Sdc4	COLLAGEN	ECM-Receptor	KEGG: mmu04512
Stromal	Myoepithelial	Col1a2	Sdc4	6.05581e-07	0	COL1A2_SDC4	Col1a2 - Sdc4	COLLAGEN	ECM-Receptor	KEGG: mmu04512
Myoepithelial	Stromal	Col1a2	Sdc4	4.9775e-08	0	COL1A2_SDC4	Col1a2 - Sdc4	COLLAGEN	ECM-Receptor	KEGG: mmu04512
Stromal	Stromal	Col1a2	Sdc4	2.08362e-06	0	COL1A2_SDC4	Col1a2 - Sdc4	COLLAGEN	ECM-Receptor	KEGG: mmu04512
Myoepithelial	B-cells	Col1a2	Sdc4	9.19048e-07	0	COL1A2_SDC4	Col1a2 - Sdc4	COLLAGEN	ECM-Receptor	KEGG: mmu04512
Stromal	B-cells	Col1a2	Sdc4	3.95294e-05	0	COL1A2_SDC4	Col1a2 - Sdc4	COLLAGEN	ECM-Receptor	KEGG: mmu04512
Myoepithelial	T-cells FoxP3+	Col1a2	Sdc4	4.87413e-08	0.04	COL1A2_SDC4	Col1a2 - Sdc4	COLLAGEN	ECM-Receptor	KEGG: mmu04512
Stromal	T-cells FoxP3+	Col1a2	Sdc4	2.12659e-06	0	COL1A2_SDC4	Col1a2 - Sdc4	COLLAGEN	ECM-Receptor	KEGG: mmu04512
Myoepithelial	T-cells Cxcr6+	Col1a2	Sdc4	7.22655e-08	0.02	COL1A2_SDC4	Col1a2 - Sdc4	COLLAGEN	ECM-Receptor	KEGG: mmu04512
Stromal	T-cells Cxcr6+	Col1a2	Sdc4	3.07953e-06	0	COL1A2_SDC4	Col1a2 - Sdc4	COLLAGEN	ECM-Receptor	KEGG: mmu04512
Myoepithelial	Macrophages	Col1a2	Sdc4	9.79529e-08	0.01	COL1A2_SDC4	Col1a2 - Sdc4	COLLAGEN	ECM-Receptor	KEGG: mmu04512
Stromal	Macrophages	Col1a2	Sdc4	4.24e-06	0	COL1A2_SDC4	Col1a2 - Sdc4	COLLAGEN	ECM-Receptor	KEGG: mmu04512
Myoepithelial	DCs	Col1a2	Sdc4	1.36248e-07	0	COL1A2_SDC4	Col1a2 - Sdc4	COLLAGEN	ECM-Receptor	KEGG: mmu04512
Stromal	DCs	Col1a2	Sdc4	5.58363e-06	0	COL1A2_SDC4	Col1a2 - Sdc4	COLLAGEN	ECM-Receptor	KEGG: mmu04512
Myoepithelial	NK cells	Col1a2	Sdc4	3.6412e-09	0.04	COL1A2_SDC4	Col1a2 - Sdc4	COLLAGEN	ECM-Receptor	KEGG: mmu04512
Stromal	NK cells	Col1a2	Sdc4	1.5916e-07	0	COL1A2_SDC4	Col1a2 - Sdc4	COLLAGEN	ECM-Receptor	KEGG: mmu04512
Stromal	Acinar	Col4a1	Sdc4	2.07318e-07	0.01	COL4A1_SDC4	Col4a1 - Sdc4	COLLAGEN	ECM-Receptor	KEGG: mmu04512
Endothelial	Acinar	Col4a1	Sdc4	9.69e-07	0	COL4A1_SDC4	Col4a1 - Sdc4	COLLAGEN	ECM-Receptor	KEGG: mmu04512
Myoepithelial	Etv1+	Col4a1	Sdc4	2.26521e-07	0	COL4A1_SDC4	Col4a1 - Sdc4	COLLAGEN	ECM-Receptor	KEGG: mmu04512
Stromal	Etv1+	Col4a1	Sdc4	1.73769e-06	0	COL4A1_SDC4	Col4a1 - Sdc4	COLLAGEN	ECM-Receptor	KEGG: mmu04512
Endothelial	Etv1+	Col4a1	Sdc4	8.1093e-06	0	COL4A1_SDC4	Col4a1 - Sdc4	COLLAGEN	ECM-Receptor	KEGG: mmu04512
Stromal	Intercalated duct	Col4a1	Sdc4	7.21845e-08	0	COL4A1_SDC4	Col4a1 - Sdc4	COLLAGEN	ECM-Receptor	KEGG: mmu04512
Endothelial	Intercalated duct	Col4a1	Sdc4	3.37384e-07	0	COL4A1_SDC4	Col4a1 - Sdc4	COLLAGEN	ECM-Receptor	KEGG: mmu04512
Myoepithelial	Myoepithelial	Col4a1	Sdc4	5.68802e-08	0	COL4A1_SDC4	Col4a1 - Sdc4	COLLAGEN	ECM-Receptor	KEGG: mmu04512
Stromal	Myoepithelial	Col4a1	Sdc4	4.30079e-07	0	COL4A1_SDC4	Col4a1 - Sdc4	COLLAGEN	ECM-Receptor	KEGG: mmu04512
Endothelial	Myoepithelial	Col4a1	Sdc4	1.99568e-06	0	COL4A1_SDC4	Col4a1 - Sdc4	COLLAGEN	ECM-Receptor	KEGG: mmu04512
Myoepithelial	Stromal	Col4a1	Sdc4	1.93177e-07	0	COL4A1_SDC4	Col4a1 - Sdc4	COLLAGEN	ECM-Receptor	KEGG: mmu04512
Stromal	Stromal	Col4a1	Sdc4	1.46925e-06	0	COL4A1_SDC4	Col4a1 - Sdc4	COLLAGEN	ECM-Receptor	KEGG: mmu04512
Endothelial	Stromal	Col4a1	Sdc4	6.83341e-06	0	COL4A1_SDC4	Col4a1 - Sdc4	COLLAGEN	ECM-Receptor	KEGG: mmu04512
Myoepithelial	B-cells	Col4a1	Sdc4	3.60449e-06	0	COL4A1_SDC4	Col4a1 - Sdc4	COLLAGEN	ECM-Receptor	KEGG: mmu04512
Stromal	B-cells	Col4a1	Sdc4	2.76197e-05	0	COL4A1_SDC4	Col4a1 - Sdc4	COLLAGEN	ECM-Receptor	KEGG: mmu04512
Endothelial	B-cells	Col4a1	Sdc4	0.000128835	0	COL4A1_SDC4	Col4a1 - Sdc4	COLLAGEN	ECM-Receptor	KEGG: mmu04512
Myoepithelial	T-cells FoxP3+	Col4a1	Sdc4	1.92211e-07	0.02	COL4A1_SDC4	Col4a1 - Sdc4	COLLAGEN	ECM-Receptor	KEGG: mmu04512
Stromal	T-cells FoxP3+	Col4a1	Sdc4	1.47862e-06	0	COL4A1_SDC4	Col4a1 - Sdc4	COLLAGEN	ECM-Receptor	KEGG: mmu04512
Endothelial	T-cells FoxP3+	Col4a1	Sdc4	6.90798e-06	0	COL4A1_SDC4	Col4a1 - Sdc4	COLLAGEN	ECM-Receptor	KEGG: mmu04512
Myoepithelial	T-cells Cxcr6+	Col4a1	Sdc4	2.82413e-07	0	COL4A1_SDC4	Col4a1 - Sdc4	COLLAGEN	ECM-Receptor	KEGG: mmu04512
Stromal	T-cells Cxcr6+	Col4a1	Sdc4	2.1585e-06	0	COL4A1_SDC4	Col4a1 - Sdc4	COLLAGEN	ECM-Receptor	KEGG: mmu04512
Endothelial	T-cells Cxcr6+	Col4a1	Sdc4	1.00584e-05	0	COL4A1_SDC4	Col4a1 - Sdc4	COLLAGEN	ECM-Receptor	KEGG: mmu04512
Myoepithelial	Macrophages	Col4a1	Sdc4	3.8511e-07	0	COL4A1_SDC4	Col4a1 - Sdc4	COLLAGEN	ECM-Receptor	KEGG: mmu04512
Stromal	Macrophages	Col4a1	Sdc4	2.9561e-06	0	COL4A1_SDC4	Col4a1 - Sdc4	COLLAGEN	ECM-Receptor	KEGG: mmu04512
Endothelial	Macrophages	Col4a1	Sdc4	1.37987e-05	0	COL4A1_SDC4	Col4a1 - Sdc4	COLLAGEN	ECM-Receptor	KEGG: mmu04512
Myoepithelial	DCs	Col4a1	Sdc4	5.24381e-07	0	COL4A1_SDC4	Col4a1 - Sdc4	COLLAGEN	ECM-Receptor	KEGG: mmu04512
Stromal	DCs	Col4a1	Sdc4	3.96516e-06	0	COL4A1_SDC4	Col4a1 - Sdc4	COLLAGEN	ECM-Receptor	KEGG: mmu04512
Endothelial	DCs	Col4a1	Sdc4	1.83998e-05	0	COL4A1_SDC4	Col4a1 - Sdc4	COLLAGEN	ECM-Receptor	KEGG: mmu04512
Stromal	NK cells	Col4a1	Sdc4	1.10594e-07	0	COL4A1_SDC4	Col4a1 - Sdc4	COLLAGEN	ECM-Receptor	KEGG: mmu04512
Endothelial	NK cells	Col4a1	Sdc4	5.16787e-07	0	COL4A1_SDC4	Col4a1 - Sdc4	COLLAGEN	ECM-Receptor	KEGG: mmu04512
Stromal	Acinar	Col4a2	Sdc4	1.26939e-07	0.01	COL4A2_SDC4	Col4a2 - Sdc4	COLLAGEN	ECM-Receptor	KEGG: mmu04512
Endothelial	Acinar	Col4a2	Sdc4	7.37007e-07	0	COL4A2_SDC4	Col4a2 - Sdc4	COLLAGEN	ECM-Receptor	KEGG: mmu04512
Myoepithelial	Etv1+	Col4a2	Sdc4	5.76657e-08	0.04	COL4A2_SDC4	Col4a2 - Sdc4	COLLAGEN	ECM-Receptor	KEGG: mmu04512
Stromal	Etv1+	Col4a2	Sdc4	1.06858e-06	0	COL4A2_SDC4	Col4a2 - Sdc4	COLLAGEN	ECM-Receptor	KEGG: mmu04512
Endothelial	Etv1+	Col4a2	Sdc4	6.18658e-06	0	COL4A2_SDC4	Col4a2 - Sdc4	COLLAGEN	ECM-Receptor	KEGG: mmu04512
Stromal	Intercalated duct	Col4a2	Sdc4	4.41992e-08	0	COL4A2_SDC4	Col4a2 - Sdc4	COLLAGEN	ECM-Receptor	KEGG: mmu04512
Endothelial	Intercalated duct	Col4a2	Sdc4	2.56616e-07	0	COL4A2_SDC4	Col4a2 - Sdc4	COLLAGEN	ECM-Receptor	KEGG: mmu04512
Stromal	Myoepithelial	Col4a2	Sdc4	2.68739e-07	0	COL4A2_SDC4	Col4a2 - Sdc4	COLLAGEN	ECM-Receptor	KEGG: mmu04512
Endothelial	Myoepithelial	Col4a2	Sdc4	1.53953e-06	0	COL4A2_SDC4	Col4a2 - Sdc4	COLLAGEN	ECM-Receptor	KEGG: mmu04512
Myoepithelial	Stromal	Col4a2	Sdc4	4.9775e-08	0.01	COL4A2_SDC4	Col4a2 - Sdc4	COLLAGEN	ECM-Receptor	KEGG: mmu04512
Stromal	Stromal	Col4a2	Sdc4	9.12114e-07	0	COL4A2_SDC4	Col4a2 - Sdc4	COLLAGEN	ECM-Receptor	KEGG: mmu04512
Endothelial	Stromal	Col4a2	Sdc4	5.2478e-06	0	COL4A2_SDC4	Col4a2 - Sdc4	COLLAGEN	ECM-Receptor	KEGG: mmu04512
Myoepithelial	B-cells	Col4a2	Sdc4	9.19048e-07	0	COL4A2_SDC4	Col4a2 - Sdc4	COLLAGEN	ECM-Receptor	KEGG: mmu04512
Stromal	B-cells	Col4a2	Sdc4	1.70057e-05	0	COL4A2_SDC4	Col4a2 - Sdc4	COLLAGEN	ECM-Receptor	KEGG: mmu04512
Endothelial	B-cells	Col4a2	Sdc4	9.83742e-05	0	COL4A2_SDC4	Col4a2 - Sdc4	COLLAGEN	ECM-Receptor	KEGG: mmu04512
Stromal	T-cells FoxP3+	Col4a2	Sdc4	9.0646e-07	0	COL4A2_SDC4	Col4a2 - Sdc4	COLLAGEN	ECM-Receptor	KEGG: mmu04512
Endothelial	T-cells FoxP3+	Col4a2	Sdc4	5.25866e-06	0	COL4A2_SDC4	Col4a2 - Sdc4	COLLAGEN	ECM-Receptor	KEGG: mmu04512
Myoepithelial	T-cells Cxcr6+	Col4a2	Sdc4	7.22655e-08	0.03	COL4A2_SDC4	Col4a2 - Sdc4	COLLAGEN	ECM-Receptor	KEGG: mmu04512
Stromal	T-cells Cxcr6+	Col4a2	Sdc4	1.33276e-06	0	COL4A2_SDC4	Col4a2 - Sdc4	COLLAGEN	ECM-Receptor	KEGG: mmu04512
Endothelial	T-cells Cxcr6+	Col4a2	Sdc4	7.69544e-06	0	COL4A2_SDC4	Col4a2 - Sdc4	COLLAGEN	ECM-Receptor	KEGG: mmu04512
Myoepithelial	Macrophages	Col4a2	Sdc4	9.79529e-08	0.02	COL4A2_SDC4	Col4a2 - Sdc4	COLLAGEN	ECM-Receptor	KEGG: mmu04512
Stromal	Macrophages	Col4a2	Sdc4	1.81658e-06	0	COL4A2_SDC4	Col4a2 - Sdc4	COLLAGEN	ECM-Receptor	KEGG: mmu04512
Endothelial	Macrophages	Col4a2	Sdc4	1.05219e-05	0	COL4A2_SDC4	Col4a2 - Sdc4	COLLAGEN	ECM-Receptor	KEGG: mmu04512
Myoepithelial	DCs	Col4a2	Sdc4	1.36248e-07	0.01	COL4A2_SDC4	Col4a2 - Sdc4	COLLAGEN	ECM-Receptor	KEGG: mmu04512
Stromal	DCs	Col4a2	Sdc4	2.4775e-06	0	COL4A2_SDC4	Col4a2 - Sdc4	COLLAGEN	ECM-Receptor	KEGG: mmu04512
Endothelial	DCs	Col4a2	Sdc4	1.41935e-05	0	COL4A2_SDC4	Col4a2 - Sdc4	COLLAGEN	ECM-Receptor	KEGG: mmu04512
Stromal	NK cells	Col4a2	Sdc4	6.77608e-08	0	COL4A2_SDC4	Col4a2 - Sdc4	COLLAGEN	ECM-Receptor	KEGG: mmu04512
Endothelial	NK cells	Col4a2	Sdc4	3.93247e-07	0	COL4A2_SDC4	Col4a2 - Sdc4	COLLAGEN	ECM-Receptor	KEGG: mmu04512
Myoepithelial	Acinar	Col4a4	Sdc4	1.35847e-08	0.02	COL4A4_SDC4	Col4a4 - Sdc4	COLLAGEN	ECM-Receptor	KEGG: mmu04512
Myoepithelial	Etv1+	Col4a4	Sdc4	1.14723e-07	0	COL4A4_SDC4	Col4a4 - Sdc4	COLLAGEN	ECM-Receptor	KEGG: mmu04512
Myoepithelial	Intercalated duct	Col4a4	Sdc4	4.73024e-09	0.01	COL4A4_SDC4	Col4a4 - Sdc4	COLLAGEN	ECM-Receptor	KEGG: mmu04512
Myoepithelial	Myoepithelial	Col4a4	Sdc4	2.92001e-08	0	COL4A4_SDC4	Col4a4 - Sdc4	COLLAGEN	ECM-Receptor	KEGG: mmu04512
Myoepithelial	Stromal	Col4a4	Sdc4	9.86196e-08	0	COL4A4_SDC4	Col4a4 - Sdc4	COLLAGEN	ECM-Receptor	KEGG: mmu04512
Myoepithelial	B-cells	Col4a4	Sdc4	1.82742e-06	0	COL4A4_SDC4	Col4a4 - Sdc4	COLLAGEN	ECM-Receptor	KEGG: mmu04512
Myoepithelial	T-cells FoxP3+	Col4a4	Sdc4	9.70955e-08	0	COL4A4_SDC4	Col4a4 - Sdc4	COLLAGEN	ECM-Receptor	KEGG: mmu04512
Myoepithelial	T-cells Cxcr6+	Col4a4	Sdc4	1.43518e-07	0	COL4A4_SDC4	Col4a4 - Sdc4	COLLAGEN	ECM-Receptor	KEGG: mmu04512
Myoepithelial	Macrophages	Col4a4	Sdc4	1.94929e-07	0	COL4A4_SDC4	Col4a4 - Sdc4	COLLAGEN	ECM-Receptor	KEGG: mmu04512
Myoepithelial	DCs	Col4a4	Sdc4	2.69181e-07	0	COL4A4_SDC4	Col4a4 - Sdc4	COLLAGEN	ECM-Receptor	KEGG: mmu04512
Myoepithelial	NK cells	Col4a4	Sdc4	7.25521e-09	0.02	COL4A4_SDC4	Col4a4 - Sdc4	COLLAGEN	ECM-Receptor	KEGG: mmu04512
Myoepithelial	Acinar	Col4a5	Sdc4	6.8159e-09	0	COL4A5_SDC4	Col4a5 - Sdc4	COLLAGEN	ECM-Receptor	KEGG: mmu04512
Myoepithelial	Etv1+	Col4a5	Sdc4	5.76657e-08	0	COL4A5_SDC4	Col4a5 - Sdc4	COLLAGEN	ECM-Receptor	KEGG: mmu04512
Myoepithelial	Intercalated duct	Col4a5	Sdc4	2.37335e-09	0	COL4A5_SDC4	Col4a5 - Sdc4	COLLAGEN	ECM-Receptor	KEGG: mmu04512
Myoepithelial	Myoepithelial	Col4a5	Sdc4	1.47803e-08	0	COL4A5_SDC4	Col4a5 - Sdc4	COLLAGEN	ECM-Receptor	KEGG: mmu04512
Myoepithelial	Stromal	Col4a5	Sdc4	4.9775e-08	0	COL4A5_SDC4	Col4a5 - Sdc4	COLLAGEN	ECM-Receptor	KEGG: mmu04512
Myoepithelial	B-cells	Col4a5	Sdc4	9.19048e-07	0	COL4A5_SDC4	Col4a5 - Sdc4	COLLAGEN	ECM-Receptor	KEGG: mmu04512
Myoepithelial	T-cells FoxP3+	Col4a5	Sdc4	4.87413e-08	0	COL4A5_SDC4	Col4a5 - Sdc4	COLLAGEN	ECM-Receptor	KEGG: mmu04512
Myoepithelial	T-cells Cxcr6+	Col4a5	Sdc4	7.22655e-08	0	COL4A5_SDC4	Col4a5 - Sdc4	COLLAGEN	ECM-Receptor	KEGG: mmu04512
Myoepithelial	Macrophages	Col4a5	Sdc4	9.79529e-08	0	COL4A5_SDC4	Col4a5 - Sdc4	COLLAGEN	ECM-Receptor	KEGG: mmu04512
Myoepithelial	DCs	Col4a5	Sdc4	1.36248e-07	0	COL4A5_SDC4	Col4a5 - Sdc4	COLLAGEN	ECM-Receptor	KEGG: mmu04512
Myoepithelial	NK cells	Col4a5	Sdc4	3.6412e-09	0	COL4A5_SDC4	Col4a5 - Sdc4	COLLAGEN	ECM-Receptor	KEGG: mmu04512
Myoepithelial	Acinar	Col6a1	Sdc4	1.02094e-08	0.04	COL6A1_SDC4	Col6a1 - Sdc4	COLLAGEN	ECM-Receptor	KEGG: mmu04512
Stromal	Acinar	Col6a1	Sdc4	2.37115e-07	0	COL6A1_SDC4	Col6a1 - Sdc4	COLLAGEN	ECM-Receptor	KEGG: mmu04512
Myoepithelial	Etv1+	Col6a1	Sdc4	8.62969e-08	0	COL6A1_SDC4	Col6a1 - Sdc4	COLLAGEN	ECM-Receptor	KEGG: mmu04512
Stromal	Etv1+	Col6a1	Sdc4	1.98427e-06	0	COL6A1_SDC4	Col6a1 - Sdc4	COLLAGEN	ECM-Receptor	KEGG: mmu04512
Myoepithelial	Intercalated duct	Col6a1	Sdc4	3.55496e-09	0.04	COL6A1_SDC4	Col6a1 - Sdc4	COLLAGEN	ECM-Receptor	KEGG: mmu04512
Stromal	Intercalated duct	Col6a1	Sdc4	8.25581e-08	0	COL6A1_SDC4	Col6a1 - Sdc4	COLLAGEN	ECM-Receptor	KEGG: mmu04512
Myoepithelial	Myoepithelial	Col6a1	Sdc4	2.20413e-08	0.02	COL6A1_SDC4	Col6a1 - Sdc4	COLLAGEN	ECM-Receptor	KEGG: mmu04512
Stromal	Myoepithelial	Col6a1	Sdc4	4.8825e-07	0	COL6A1_SDC4	Col6a1 - Sdc4	COLLAGEN	ECM-Receptor	KEGG: mmu04512
Myoepithelial	Stromal	Col6a1	Sdc4	7.43352e-08	0	COL6A1_SDC4	Col6a1 - Sdc4	COLLAGEN	ECM-Receptor	KEGG: mmu04512
Stromal	Stromal	Col6a1	Sdc4	1.67192e-06	0	COL6A1_SDC4	Col6a1 - Sdc4	COLLAGEN	ECM-Receptor	KEGG: mmu04512
Myoepithelial	B-cells	Col6a1	Sdc4	1.37499e-06	0	COL6A1_SDC4	Col6a1 - Sdc4	COLLAGEN	ECM-Receptor	KEGG: mmu04512
Stromal	B-cells	Col6a1	Sdc4	3.15244e-05	0	COL6A1_SDC4	Col6a1 - Sdc4	COLLAGEN	ECM-Receptor	KEGG: mmu04512
Myoepithelial	T-cells FoxP3+	Col6a1	Sdc4	7.29895e-08	0.02	COL6A1_SDC4	Col6a1 - Sdc4	COLLAGEN	ECM-Receptor	KEGG: mmu04512
Stromal	T-cells FoxP3+	Col6a1	Sdc4	1.69037e-06	0	COL6A1_SDC4	Col6a1 - Sdc4	COLLAGEN	ECM-Receptor	KEGG: mmu04512
Myoepithelial	T-cells Cxcr6+	Col6a1	Sdc4	1.08051e-07	0	COL6A1_SDC4	Col6a1 - Sdc4	COLLAGEN	ECM-Receptor	KEGG: mmu04512
Stromal	T-cells Cxcr6+	Col6a1	Sdc4	2.46111e-06	0	COL6A1_SDC4	Col6a1 - Sdc4	COLLAGEN	ECM-Receptor	KEGG: mmu04512
Myoepithelial	Macrophages	Col6a1	Sdc4	1.46608e-07	0	COL6A1_SDC4	Col6a1 - Sdc4	COLLAGEN	ECM-Receptor	KEGG: mmu04512
Stromal	Macrophages	Col6a1	Sdc4	3.37642e-06	0	COL6A1_SDC4	Col6a1 - Sdc4	COLLAGEN	ECM-Receptor	KEGG: mmu04512
Myoepithelial	DCs	Col6a1	Sdc4	2.03185e-07	0	COL6A1_SDC4	Col6a1 - Sdc4	COLLAGEN	ECM-Receptor	KEGG: mmu04512
Stromal	DCs	Col6a1	Sdc4	4.50159e-06	0	COL6A1_SDC4	Col6a1 - Sdc4	COLLAGEN	ECM-Receptor	KEGG: mmu04512
Myoepithelial	NK cells	Col6a1	Sdc4	5.45331e-09	0.03	COL6A1_SDC4	Col6a1 - Sdc4	COLLAGEN	ECM-Receptor	KEGG: mmu04512
Stromal	NK cells	Col6a1	Sdc4	1.26457e-07	0	COL6A1_SDC4	Col6a1 - Sdc4	COLLAGEN	ECM-Receptor	KEGG: mmu04512
Stromal	Acinar	Col6a2	Sdc4	1.93339e-07	0	COL6A2_SDC4	Col6a2 - Sdc4	COLLAGEN	ECM-Receptor	KEGG: mmu04512
Stromal	Etv1+	Col6a2	Sdc4	1.62174e-06	0	COL6A2_SDC4	Col6a2 - Sdc4	COLLAGEN	ECM-Receptor	KEGG: mmu04512
Stromal	Intercalated duct	Col6a2	Sdc4	6.73175e-08	0	COL6A2_SDC4	Col6a2 - Sdc4	COLLAGEN	ECM-Receptor	KEGG: mmu04512
Stromal	Myoepithelial	Col6a2	Sdc4	4.02487e-07	0	COL6A2_SDC4	Col6a2 - Sdc4	COLLAGEN	ECM-Receptor	KEGG: mmu04512
Stromal	Stromal	Col6a2	Sdc4	1.37346e-06	0	COL6A2_SDC4	Col6a2 - Sdc4	COLLAGEN	ECM-Receptor	KEGG: mmu04512
Stromal	B-cells	Col6a2	Sdc4	2.57822e-05	0	COL6A2_SDC4	Col6a2 - Sdc4	COLLAGEN	ECM-Receptor	KEGG: mmu04512
Stromal	T-cells FoxP3+	Col6a2	Sdc4	1.37922e-06	0	COL6A2_SDC4	Col6a2 - Sdc4	COLLAGEN	ECM-Receptor	KEGG: mmu04512
Stromal	T-cells Cxcr6+	Col6a2	Sdc4	2.01589e-06	0	COL6A2_SDC4	Col6a2 - Sdc4	COLLAGEN	ECM-Receptor	KEGG: mmu04512
Stromal	Macrophages	Col6a2	Sdc4	2.75852e-06	0	COL6A2_SDC4	Col6a2 - Sdc4	COLLAGEN	ECM-Receptor	KEGG: mmu04512
Stromal	DCs	Col6a2	Sdc4	3.71073e-06	0	COL6A2_SDC4	Col6a2 - Sdc4	COLLAGEN	ECM-Receptor	KEGG: mmu04512
Stromal	NK cells	Col6a2	Sdc4	1.03149e-07	0	COL6A2_SDC4	Col6a2 - Sdc4	COLLAGEN	ECM-Receptor	KEGG: mmu04512
Stromal	Acinar	Col6a3	Sdc4	1.73691e-07	0	COL6A3_SDC4	Col6a3 - Sdc4	COLLAGEN	ECM-Receptor	KEGG: mmu04512
Stromal	Etv1+	Col6a3	Sdc4	1.45848e-06	0	COL6A3_SDC4	Col6a3 - Sdc4	COLLAGEN	ECM-Receptor	KEGG: mmu04512
Stromal	Intercalated duct	Col6a3	Sdc4	6.04771e-08	0	COL6A3_SDC4	Col6a3 - Sdc4	COLLAGEN	ECM-Receptor	KEGG: mmu04512
Stromal	Myoepithelial	Col6a3	Sdc4	3.63379e-07	0	COL6A3_SDC4	Col6a3 - Sdc4	COLLAGEN	ECM-Receptor	KEGG: mmu04512
Stromal	Stromal	Col6a3	Sdc4	1.23804e-06	0	COL6A3_SDC4	Col6a3 - Sdc4	COLLAGEN	ECM-Receptor	KEGG: mmu04512
Stromal	B-cells	Col6a3	Sdc4	2.31937e-05	0	COL6A3_SDC4	Col6a3 - Sdc4	COLLAGEN	ECM-Receptor	KEGG: mmu04512
Stromal	T-cells FoxP3+	Col6a3	Sdc4	1.23943e-06	0	COL6A3_SDC4	Col6a3 - Sdc4	COLLAGEN	ECM-Receptor	KEGG: mmu04512
Stromal	T-cells Cxcr6+	Col6a3	Sdc4	1.81474e-06	0	COL6A3_SDC4	Col6a3 - Sdc4	COLLAGEN	ECM-Receptor	KEGG: mmu04512
Stromal	Macrophages	Col6a3	Sdc4	2.48039e-06	0	COL6A3_SDC4	Col6a3 - Sdc4	COLLAGEN	ECM-Receptor	KEGG: mmu04512
Stromal	DCs	Col6a3	Sdc4	3.35012e-06	0	COL6A3_SDC4	Col6a3 - Sdc4	COLLAGEN	ECM-Receptor	KEGG: mmu04512
Stromal	NK cells	Col6a3	Sdc4	9.26817e-08	0	COL6A3_SDC4	Col6a3 - Sdc4	COLLAGEN	ECM-Receptor	KEGG: mmu04512
Stromal	Acinar	Col6a5	Sdc4	9.92837e-09	0	COL6A5_SDC4	Col6a5 - Sdc4	COLLAGEN	ECM-Receptor	KEGG: mmu04512
Stromal	Etv1+	Col6a5	Sdc4	8.41087e-08	0	COL6A5_SDC4	Col6a5 - Sdc4	COLLAGEN	ECM-Receptor	KEGG: mmu04512
Stromal	Intercalated duct	Col6a5	Sdc4	3.45716e-09	0	COL6A5_SDC4	Col6a5 - Sdc4	COLLAGEN	ECM-Receptor	KEGG: mmu04512
Stromal	Myoepithelial	Col6a5	Sdc4	2.16666e-08	0	COL6A5_SDC4	Col6a5 - Sdc4	COLLAGEN	ECM-Receptor	KEGG: mmu04512
Stromal	Stromal	Col6a5	Sdc4	7.28139e-08	0	COL6A5_SDC4	Col6a5 - Sdc4	COLLAGEN	ECM-Receptor	KEGG: mmu04512
Stromal	B-cells	Col6a5	Sdc4	1.341e-06	0	COL6A5_SDC4	Col6a5 - Sdc4	COLLAGEN	ECM-Receptor	KEGG: mmu04512
Stromal	T-cells FoxP3+	Col6a5	Sdc4	7.10252e-08	0	COL6A5_SDC4	Col6a5 - Sdc4	COLLAGEN	ECM-Receptor	KEGG: mmu04512
Stromal	T-cells Cxcr6+	Col6a5	Sdc4	1.05535e-07	0	COL6A5_SDC4	Col6a5 - Sdc4	COLLAGEN	ECM-Receptor	KEGG: mmu04512
Stromal	Macrophages	Col6a5	Sdc4	1.4284e-07	0	COL6A5_SDC4	Col6a5 - Sdc4	COLLAGEN	ECM-Receptor	KEGG: mmu04512
Stromal	DCs	Col6a5	Sdc4	1.99724e-07	0	COL6A5_SDC4	Col6a5 - Sdc4	COLLAGEN	ECM-Receptor	KEGG: mmu04512
Stromal	NK cells	Col6a5	Sdc4	5.30502e-09	0	COL6A5_SDC4	Col6a5 - Sdc4	COLLAGEN	ECM-Receptor	KEGG: mmu04512
Stromal	Acinar	Col6a6	Sdc4	5.69641e-08	0	COL6A6_SDC4	Col6a6 - Sdc4	COLLAGEN	ECM-Receptor	KEGG: mmu04512
Stromal	Etv1+	Col6a6	Sdc4	4.81346e-07	0	COL6A6_SDC4	Col6a6 - Sdc4	COLLAGEN	ECM-Receptor	KEGG: mmu04512
Stromal	Intercalated duct	Col6a6	Sdc4	1.98351e-08	0	COL6A6_SDC4	Col6a6 - Sdc4	COLLAGEN	ECM-Receptor	KEGG: mmu04512
Stromal	Myoepithelial	Col6a6	Sdc4	1.22792e-07	0	COL6A6_SDC4	Col6a6 - Sdc4	COLLAGEN	ECM-Receptor	KEGG: mmu04512
Stromal	Stromal	Col6a6	Sdc4	4.1433e-07	0	COL6A6_SDC4	Col6a6 - Sdc4	COLLAGEN	ECM-Receptor	KEGG: mmu04512
Stromal	B-cells	Col6a6	Sdc4	7.66869e-06	0	COL6A6_SDC4	Col6a6 - Sdc4	COLLAGEN	ECM-Receptor	KEGG: mmu04512
Stromal	T-cells FoxP3+	Col6a6	Sdc4	4.07214e-07	0	COL6A6_SDC4	Col6a6 - Sdc4	COLLAGEN	ECM-Receptor	KEGG: mmu04512
Stromal	T-cells Cxcr6+	Col6a6	Sdc4	6.02502e-07	0	COL6A6_SDC4	Col6a6 - Sdc4	COLLAGEN	ECM-Receptor	KEGG: mmu04512
Stromal	Macrophages	Col6a6	Sdc4	8.17792e-07	0	COL6A6_SDC4	Col6a6 - Sdc4	COLLAGEN	ECM-Receptor	KEGG: mmu04512
Stromal	DCs	Col6a6	Sdc4	1.13195e-06	0	COL6A6_SDC4	Col6a6 - Sdc4	COLLAGEN	ECM-Receptor	KEGG: mmu04512
Stromal	NK cells	Col6a6	Sdc4	3.04257e-08	0	COL6A6_SDC4	Col6a6 - Sdc4	COLLAGEN	ECM-Receptor	KEGG: mmu04512
Myoepithelial	Acinar	Col9a2	Sdc4	6.8159e-09	0	COL9A2_SDC4	Col9a2 - Sdc4	COLLAGEN	ECM-Receptor	KEGG: mmu04512
Myoepithelial	Etv1+	Col9a2	Sdc4	5.76657e-08	0	COL9A2_SDC4	Col9a2 - Sdc4	COLLAGEN	ECM-Receptor	KEGG: mmu04512
Myoepithelial	Intercalated duct	Col9a2	Sdc4	2.37335e-09	0	COL9A2_SDC4	Col9a2 - Sdc4	COLLAGEN	ECM-Receptor	KEGG: mmu04512
Myoepithelial	Myoepithelial	Col9a2	Sdc4	1.47803e-08	0	COL9A2_SDC4	Col9a2 - Sdc4	COLLAGEN	ECM-Receptor	KEGG: mmu04512
Myoepithelial	Stromal	Col9a2	Sdc4	4.9775e-08	0	COL9A2_SDC4	Col9a2 - Sdc4	COLLAGEN	ECM-Receptor	KEGG: mmu04512
Myoepithelial	B-cells	Col9a2	Sdc4	9.19048e-07	0	COL9A2_SDC4	Col9a2 - Sdc4	COLLAGEN	ECM-Receptor	KEGG: mmu04512
Myoepithelial	T-cells FoxP3+	Col9a2	Sdc4	4.87413e-08	0	COL9A2_SDC4	Col9a2 - Sdc4	COLLAGEN	ECM-Receptor	KEGG: mmu04512
Myoepithelial	T-cells Cxcr6+	Col9a2	Sdc4	7.22655e-08	0	COL9A2_SDC4	Col9a2 - Sdc4	COLLAGEN	ECM-Receptor	KEGG: mmu04512
Myoepithelial	Macrophages	Col9a2	Sdc4	9.79529e-08	0	COL9A2_SDC4	Col9a2 - Sdc4	COLLAGEN	ECM-Receptor	KEGG: mmu04512
Myoepithelial	DCs	Col9a2	Sdc4	1.36248e-07	0	COL9A2_SDC4	Col9a2 - Sdc4	COLLAGEN	ECM-Receptor	KEGG: mmu04512
Myoepithelial	NK cells	Col9a2	Sdc4	3.6412e-09	0	COL9A2_SDC4	Col9a2 - Sdc4	COLLAGEN	ECM-Receptor	KEGG: mmu04512
Myoepithelial	Acinar	Col9a3	Sdc4	6.8159e-09	0.01	COL9A3_SDC4	Col9a3 - Sdc4	COLLAGEN	ECM-Receptor	KEGG: mmu04512
Myoepithelial	Etv1+	Col9a3	Sdc4	5.76657e-08	0	COL9A3_SDC4	Col9a3 - Sdc4	COLLAGEN	ECM-Receptor	KEGG: mmu04512
Myoepithelial	Intercalated duct	Col9a3	Sdc4	2.37335e-09	0	COL9A3_SDC4	Col9a3 - Sdc4	COLLAGEN	ECM-Receptor	KEGG: mmu04512
Myoepithelial	Myoepithelial	Col9a3	Sdc4	1.47803e-08	0	COL9A3_SDC4	Col9a3 - Sdc4	COLLAGEN	ECM-Receptor	KEGG: mmu04512
Myoepithelial	Stromal	Col9a3	Sdc4	4.9775e-08	0	COL9A3_SDC4	Col9a3 - Sdc4	COLLAGEN	ECM-Receptor	KEGG: mmu04512
Myoepithelial	B-cells	Col9a3	Sdc4	9.19048e-07	0	COL9A3_SDC4	Col9a3 - Sdc4	COLLAGEN	ECM-Receptor	KEGG: mmu04512
Myoepithelial	T-cells FoxP3+	Col9a3	Sdc4	4.87413e-08	0.01	COL9A3_SDC4	Col9a3 - Sdc4	COLLAGEN	ECM-Receptor	KEGG: mmu04512
Myoepithelial	T-cells Cxcr6+	Col9a3	Sdc4	7.22655e-08	0	COL9A3_SDC4	Col9a3 - Sdc4	COLLAGEN	ECM-Receptor	KEGG: mmu04512
Myoepithelial	Macrophages	Col9a3	Sdc4	9.79529e-08	0	COL9A3_SDC4	Col9a3 - Sdc4	COLLAGEN	ECM-Receptor	KEGG: mmu04512
Myoepithelial	DCs	Col9a3	Sdc4	1.36248e-07	0	COL9A3_SDC4	Col9a3 - Sdc4	COLLAGEN	ECM-Receptor	KEGG: mmu04512
Myoepithelial	NK cells	Col9a3	Sdc4	3.6412e-09	0.01	COL9A3_SDC4	Col9a3 - Sdc4	COLLAGEN	ECM-Receptor	KEGG: mmu04512
Stromal	Acinar	Fn1	Sdc4	1.29987e-07	0	FN1_SDC4	Fn1 - Sdc4	FN1	ECM-Receptor	KEGG: mmu04512
Stromal	Etv1+	Fn1	Sdc4	1.09406e-06	0	FN1_SDC4	Fn1 - Sdc4	FN1	ECM-Receptor	KEGG: mmu04512
Stromal	Intercalated duct	Fn1	Sdc4	4.52604e-08	0	FN1_SDC4	Fn1 - Sdc4	FN1	ECM-Receptor	KEGG: mmu04512
Stromal	Myoepithelial	Fn1	Sdc4	2.74977e-07	0	FN1_SDC4	Fn1 - Sdc4	FN1	ECM-Receptor	KEGG: mmu04512
Stromal	Stromal	Fn1	Sdc4	9.33523e-07	0	FN1_SDC4	Fn1 - Sdc4	FN1	ECM-Receptor	KEGG: mmu04512
Stromal	B-cells	Fn1	Sdc4	1.74104e-05	0	FN1_SDC4	Fn1 - Sdc4	FN1	ECM-Receptor	KEGG: mmu04512
Stromal	T-cells FoxP3+	Fn1	Sdc4	9.28182e-07	0	FN1_SDC4	Fn1 - Sdc4	FN1	ECM-Receptor	KEGG: mmu04512
Stromal	T-cells Cxcr6+	Fn1	Sdc4	1.36433e-06	0	FN1_SDC4	Fn1 - Sdc4	FN1	ECM-Receptor	KEGG: mmu04512
Stromal	Macrophages	Fn1	Sdc4	1.85994e-06	0	FN1_SDC4	Fn1 - Sdc4	FN1	ECM-Receptor	KEGG: mmu04512
Stromal	DCs	Fn1	Sdc4	2.53502e-06	0	FN1_SDC4	Fn1 - Sdc4	FN1	ECM-Receptor	KEGG: mmu04512
Stromal	NK cells	Fn1	Sdc4	6.9386e-08	0	FN1_SDC4	Fn1 - Sdc4	FN1	ECM-Receptor	KEGG: mmu04512
Stromal	Acinar	Tnxb	Sdc4	7.61888e-08	0	TNXB_SDC4	Tnxb - Sdc4	TENASCIN	ECM-Receptor	KEGG: mmu04512
Stromal	Etv1+	Tnxb	Sdc4	6.43125e-07	0	TNXB_SDC4	Tnxb - Sdc4	TENASCIN	ECM-Receptor	KEGG: mmu04512
Stromal	Intercalated duct	Tnxb	Sdc4	2.6529e-08	0	TNXB_SDC4	Tnxb - Sdc4	TENASCIN	ECM-Receptor	KEGG: mmu04512
Stromal	Myoepithelial	Tnxb	Sdc4	1.63416e-07	0	TNXB_SDC4	Tnxb - Sdc4	TENASCIN	ECM-Receptor	KEGG: mmu04512
Stromal	Stromal	Tnxb	Sdc4	5.52301e-07	0	TNXB_SDC4	Tnxb - Sdc4	TENASCIN	ECM-Receptor	KEGG: mmu04512
Stromal	B-cells	Tnxb	Sdc4	1.0243e-05	0	TNXB_SDC4	Tnxb - Sdc4	TENASCIN	ECM-Receptor	KEGG: mmu04512
Stromal	T-cells FoxP3+	Tnxb	Sdc4	5.44482e-07	0	TNXB_SDC4	Tnxb - Sdc4	TENASCIN	ECM-Receptor	KEGG: mmu04512
Stromal	T-cells Cxcr6+	Tnxb	Sdc4	8.04206e-07	0	TNXB_SDC4	Tnxb - Sdc4	TENASCIN	ECM-Receptor	KEGG: mmu04512
Stromal	Macrophages	Tnxb	Sdc4	1.09283e-06	0	TNXB_SDC4	Tnxb - Sdc4	TENASCIN	ECM-Receptor	KEGG: mmu04512
Stromal	DCs	Tnxb	Sdc4	1.50646e-06	0	TNXB_SDC4	Tnxb - Sdc4	TENASCIN	ECM-Receptor	KEGG: mmu04512
Stromal	NK cells	Tnxb	Sdc4	4.06874e-08	0	TNXB_SDC4	Tnxb - Sdc4	TENASCIN	ECM-Receptor	KEGG: mmu04512
Etv1+	Acinar	Thbs1	Sdc4	2.5169e-07	0	THBS1_SDC4	Thbs1 - Sdc4	THBS	ECM-Receptor	KEGG: mmu04512
Etv1+	Etv1+	Thbs1	Sdc4	2.12551e-06	0	THBS1_SDC4	Thbs1 - Sdc4	THBS	ECM-Receptor	KEGG: mmu04512
Myoepithelial	Etv1+	Thbs1	Sdc4	5.37625e-07	0	THBS1_SDC4	Thbs1 - Sdc4	THBS	ECM-Receptor	KEGG: mmu04512
Etv1+	Intercalated duct	Thbs1	Sdc4	8.7639e-08	0	THBS1_SDC4	Thbs1 - Sdc4	THBS	ECM-Receptor	KEGG: mmu04512
Etv1+	Myoepithelial	Thbs1	Sdc4	5.40988e-07	0	THBS1_SDC4	Thbs1 - Sdc4	THBS	ECM-Receptor	KEGG: mmu04512
Myoepithelial	Myoepithelial	Thbs1	Sdc4	1.30129e-07	0	THBS1_SDC4	Thbs1 - Sdc4	THBS	ECM-Receptor	KEGG: mmu04512
Etv1+	Stromal	Thbs1	Sdc4	1.82713e-06	0	THBS1_SDC4	Thbs1 - Sdc4	THBS	ECM-Receptor	KEGG: mmu04512
Myoepithelial	Stromal	Thbs1	Sdc4	4.48558e-07	0	THBS1_SDC4	Thbs1 - Sdc4	THBS	ECM-Receptor	KEGG: mmu04512
Etv1+	B-cells	Thbs1	Sdc4	3.38571e-05	0	THBS1_SDC4	Thbs1 - Sdc4	THBS	ECM-Receptor	KEGG: mmu04512
Myoepithelial	B-cells	Thbs1	Sdc4	8.53014e-06	0	THBS1_SDC4	Thbs1 - Sdc4	THBS	ECM-Receptor	KEGG: mmu04512
Etv1+	T-cells FoxP3+	Thbs1	Sdc4	1.79893e-06	0	THBS1_SDC4	Thbs1 - Sdc4	THBS	ECM-Receptor	KEGG: mmu04512
Myoepithelial	T-cells FoxP3+	Thbs1	Sdc4	4.59494e-07	0	THBS1_SDC4	Thbs1 - Sdc4	THBS	ECM-Receptor	KEGG: mmu04512
Etv1+	T-cells Cxcr6+	Thbs1	Sdc4	2.65899e-06	0	THBS1_SDC4	Thbs1 - Sdc4	THBS	ECM-Receptor	KEGG: mmu04512
Myoepithelial	T-cells Cxcr6+	Thbs1	Sdc4	6.63993e-07	0	THBS1_SDC4	Thbs1 - Sdc4	THBS	ECM-Receptor	KEGG: mmu04512
Etv1+	Macrophages	Thbs1	Sdc4	3.61151e-06	0	THBS1_SDC4	Thbs1 - Sdc4	THBS	ECM-Receptor	KEGG: mmu04512
Myoepithelial	Macrophages	Thbs1	Sdc4	9.15483e-07	0	THBS1_SDC4	Thbs1 - Sdc4	THBS	ECM-Receptor	KEGG: mmu04512
Etv1+	DCs	Thbs1	Sdc4	4.9871e-06	0	THBS1_SDC4	Thbs1 - Sdc4	THBS	ECM-Receptor	KEGG: mmu04512
Myoepithelial	DCs	Thbs1	Sdc4	1.19985e-06	0	THBS1_SDC4	Thbs1 - Sdc4	THBS	ECM-Receptor	KEGG: mmu04512
Etv1+	NK cells	Thbs1	Sdc4	1.3442e-07	0	THBS1_SDC4	Thbs1 - Sdc4	THBS	ECM-Receptor	KEGG: mmu04512
Stromal	Acinar	Thbs2	Sdc4	8.6381e-09	0	THBS2_SDC4	Thbs2 - Sdc4	THBS	ECM-Receptor	KEGG: mmu04512
Stromal	Etv1+	Thbs2	Sdc4	7.31833e-08	0	THBS2_SDC4	Thbs2 - Sdc4	THBS	ECM-Receptor	KEGG: mmu04512
Stromal	Intercalated duct	Thbs2	Sdc4	3.00788e-09	0	THBS2_SDC4	Thbs2 - Sdc4	THBS	ECM-Receptor	KEGG: mmu04512
Stromal	Myoepithelial	Thbs2	Sdc4	1.88573e-08	0	THBS2_SDC4	Thbs2 - Sdc4	THBS	ECM-Receptor	KEGG: mmu04512
Stromal	Stromal	Thbs2	Sdc4	6.33656e-08	0	THBS2_SDC4	Thbs2 - Sdc4	THBS	ECM-Receptor	KEGG: mmu04512
Stromal	B-cells	Thbs2	Sdc4	1.16683e-06	0	THBS2_SDC4	Thbs2 - Sdc4	THBS	ECM-Receptor	KEGG: mmu04512
Stromal	T-cells FoxP3+	Thbs2	Sdc4	6.17962e-08	0	THBS2_SDC4	Thbs2 - Sdc4	THBS	ECM-Receptor	KEGG: mmu04512
Stromal	T-cells Cxcr6+	Thbs2	Sdc4	9.18328e-08	0	THBS2_SDC4	Thbs2 - Sdc4	THBS	ECM-Receptor	KEGG: mmu04512
Stromal	Macrophages	Thbs2	Sdc4	1.24284e-07	0	THBS2_SDC4	Thbs2 - Sdc4	THBS	ECM-Receptor	KEGG: mmu04512
Stromal	DCs	Thbs2	Sdc4	1.73827e-07	0	THBS2_SDC4	Thbs2 - Sdc4	THBS	ECM-Receptor	KEGG: mmu04512
Stromal	NK cells	Thbs2	Sdc4	4.61564e-09	0	THBS2_SDC4	Thbs2 - Sdc4	THBS	ECM-Receptor	KEGG: mmu04512
Stromal	Acinar	Thbs3	Sdc4	5.58004e-08	0	THBS3_SDC4	Thbs3 - Sdc4	THBS	ECM-Receptor	KEGG: mmu04512
Stromal	Etv1+	Thbs3	Sdc4	4.71542e-07	0	THBS3_SDC4	Thbs3 - Sdc4	THBS	ECM-Receptor	KEGG: mmu04512
Stromal	Intercalated duct	Thbs3	Sdc4	1.94299e-08	0	THBS3_SDC4	Thbs3 - Sdc4	THBS	ECM-Receptor	KEGG: mmu04512
Stromal	Myoepithelial	Thbs3	Sdc4	1.2032e-07	0	THBS3_SDC4	Thbs3 - Sdc4	THBS	ECM-Receptor	KEGG: mmu04512
Stromal	Stromal	Thbs3	Sdc4	4.05948e-07	0	THBS3_SDC4	Thbs3 - Sdc4	THBS	ECM-Receptor	KEGG: mmu04512
Stromal	B-cells	Thbs3	Sdc4	7.51264e-06	0	THBS3_SDC4	Thbs3 - Sdc4	THBS	ECM-Receptor	KEGG: mmu04512
Stromal	T-cells FoxP3+	Thbs3	Sdc4	3.98902e-07	0	THBS3_SDC4	Thbs3 - Sdc4	THBS	ECM-Receptor	KEGG: mmu04512
Stromal	T-cells Cxcr6+	Thbs3	Sdc4	5.90266e-07	0	THBS3_SDC4	Thbs3 - Sdc4	THBS	ECM-Receptor	KEGG: mmu04512
Stromal	Macrophages	Thbs3	Sdc4	8.01128e-07	0	THBS3_SDC4	Thbs3 - Sdc4	THBS	ECM-Receptor	KEGG: mmu04512
Stromal	DCs	Thbs3	Sdc4	1.10916e-06	0	THBS3_SDC4	Thbs3 - Sdc4	THBS	ECM-Receptor	KEGG: mmu04512
Stromal	NK cells	Thbs3	Sdc4	2.98044e-08	0	THBS3_SDC4	Thbs3 - Sdc4	THBS	ECM-Receptor	KEGG: mmu04512
Etv1+	Endothelial	Thbs1	Cd36	3.66888e-06	0	THBS1_CD36	Thbs1 - Cd36	THBS	ECM-Receptor	KEGG: mmu04512
Myoepithelial	Endothelial	Thbs1	Cd36	9.20866e-07	0	THBS1_CD36	Thbs1 - Cd36	THBS	ECM-Receptor	KEGG: mmu04512
Stromal	Endothelial	Thbs2	Cd36	1.26556e-07	0	THBS2_CD36	Thbs2 - Cd36	THBS	ECM-Receptor	KEGG: mmu04512
Stromal	Endothelial	Thbs3	Cd36	8.14246e-07	0	THBS3_CD36	Thbs3 - Cd36	THBS	ECM-Receptor	KEGG: mmu04512
Etv1+	Striated duct	Thbs1	Cd47	2.31157e-06	0	THBS1_CD47	Thbs1 - Cd47	THBS	ECM-Receptor	KEGG: mmu04512
Myoepithelial	Striated duct	Thbs1	Cd47	5.85122e-07	0.01	THBS1_CD47	Thbs1 - Cd47	THBS	ECM-Receptor	KEGG: mmu04512
Etv1+	Myoepithelial	Thbs1	Cd47	1.20265e-07	0	THBS1_CD47	Thbs1 - Cd47	THBS	ECM-Receptor	KEGG: mmu04512
Myoepithelial	Myoepithelial	Thbs1	Cd47	3.04001e-08	0.02	THBS1_CD47	Thbs1 - Cd47	THBS	ECM-Receptor	KEGG: mmu04512
Etv1+	Stromal	Thbs1	Cd47	2.24213e-06	0	THBS1_CD47	Thbs1 - Cd47	THBS	ECM-Receptor	KEGG: mmu04512
Myoepithelial	Stromal	Thbs1	Cd47	5.45126e-07	0	THBS1_CD47	Thbs1 - Cd47	THBS	ECM-Receptor	KEGG: mmu04512
Etv1+	Endothelial	Thbs1	Cd47	7.65796e-06	0	THBS1_CD47	Thbs1 - Cd47	THBS	ECM-Receptor	KEGG: mmu04512
Myoepithelial	Endothelial	Thbs1	Cd47	1.87822e-06	0	THBS1_CD47	Thbs1 - Cd47	THBS	ECM-Receptor	KEGG: mmu04512
Etv1+	B-cells	Thbs1	Cd47	5.88659e-05	0	THBS1_CD47	Thbs1 - Cd47	THBS	ECM-Receptor	KEGG: mmu04512
Myoepithelial	B-cells	Thbs1	Cd47	1.46387e-05	0	THBS1_CD47	Thbs1 - Cd47	THBS	ECM-Receptor	KEGG: mmu04512
Etv1+	T-cells CD4+	Thbs1	Cd47	2.15164e-05	0	THBS1_CD47	Thbs1 - Cd47	THBS	ECM-Receptor	KEGG: mmu04512
Myoepithelial	T-cells CD4+	Thbs1	Cd47	5.39754e-06	0	THBS1_CD47	Thbs1 - Cd47	THBS	ECM-Receptor	KEGG: mmu04512
Etv1+	T-cells CD4+CD8+	Thbs1	Cd47	2.1118e-05	0	THBS1_CD47	Thbs1 - Cd47	THBS	ECM-Receptor	KEGG: mmu04512
Myoepithelial	T-cells CD4+CD8+	Thbs1	Cd47	5.22015e-06	0	THBS1_CD47	Thbs1 - Cd47	THBS	ECM-Receptor	KEGG: mmu04512
Etv1+	T-cells CD8+	Thbs1	Cd47	2.30892e-05	0	THBS1_CD47	Thbs1 - Cd47	THBS	ECM-Receptor	KEGG: mmu04512
Myoepithelial	T-cells CD8+	Thbs1	Cd47	5.63732e-06	0	THBS1_CD47	Thbs1 - Cd47	THBS	ECM-Receptor	KEGG: mmu04512
Etv1+	T-cells FoxP3+	Thbs1	Cd47	1.62147e-05	0	THBS1_CD47	Thbs1 - Cd47	THBS	ECM-Receptor	KEGG: mmu04512
Myoepithelial	T-cells FoxP3+	Thbs1	Cd47	4.00661e-06	0	THBS1_CD47	Thbs1 - Cd47	THBS	ECM-Receptor	KEGG: mmu04512
Etv1+	T-cells Cxcr6+	Thbs1	Cd47	1.9706e-06	0	THBS1_CD47	Thbs1 - Cd47	THBS	ECM-Receptor	KEGG: mmu04512
Myoepithelial	T-cells Cxcr6+	Thbs1	Cd47	4.95486e-07	0	THBS1_CD47	Thbs1 - Cd47	THBS	ECM-Receptor	KEGG: mmu04512
Etv1+	Macrophages	Thbs1	Cd47	2.66965e-06	0	THBS1_CD47	Thbs1 - Cd47	THBS	ECM-Receptor	KEGG: mmu04512
Myoepithelial	Macrophages	Thbs1	Cd47	6.78812e-07	0.03	THBS1_CD47	Thbs1 - Cd47	THBS	ECM-Receptor	KEGG: mmu04512
Etv1+	DCs	Thbs1	Cd47	1.0145e-05	0	THBS1_CD47	Thbs1 - Cd47	THBS	ECM-Receptor	KEGG: mmu04512
Myoepithelial	DCs	Thbs1	Cd47	2.2936e-06	0	THBS1_CD47	Thbs1 - Cd47	THBS	ECM-Receptor	KEGG: mmu04512
Etv1+	NK cells	Thbs1	Cd47	4.70697e-06	0	THBS1_CD47	Thbs1 - Cd47	THBS	ECM-Receptor	KEGG: mmu04512
Myoepithelial	NK cells	Thbs1	Cd47	1.1122e-06	0	THBS1_CD47	Thbs1 - Cd47	THBS	ECM-Receptor	KEGG: mmu04512
Stromal	Striated duct	Thbs2	Cd47	7.95759e-08	0	THBS2_CD47	Thbs2 - Cd47	THBS	ECM-Receptor	KEGG: mmu04512
Stromal	Myoepithelial	Thbs2	Cd47	4.14149e-09	0	THBS2_CD47	Thbs2 - Cd47	THBS	ECM-Receptor	KEGG: mmu04512
Stromal	Stromal	Thbs2	Cd47	7.79448e-08	0	THBS2_CD47	Thbs2 - Cd47	THBS	ECM-Receptor	KEGG: mmu04512
Stromal	Endothelial	Thbs2	Cd47	2.65643e-07	0	THBS2_CD47	Thbs2 - Cd47	THBS	ECM-Receptor	KEGG: mmu04512
Stromal	B-cells	Thbs2	Cd47	2.03508e-06	0	THBS2_CD47	Thbs2 - Cd47	THBS	ECM-Receptor	KEGG: mmu04512
Stromal	T-cells CD4+	Thbs2	Cd47	7.42292e-07	0	THBS2_CD47	Thbs2 - Cd47	THBS	ECM-Receptor	KEGG: mmu04512
Stromal	T-cells CD4+CD8+	Thbs2	Cd47	7.31149e-07	0	THBS2_CD47	Thbs2 - Cd47	THBS	ECM-Receptor	KEGG: mmu04512
Stromal	T-cells CD8+	Thbs2	Cd47	8.01827e-07	0	THBS2_CD47	Thbs2 - Cd47	THBS	ECM-Receptor	KEGG: mmu04512
Stromal	T-cells FoxP3+	Thbs2	Cd47	5.61438e-07	0	THBS2_CD47	Thbs2 - Cd47	THBS	ECM-Receptor	KEGG: mmu04512
Stromal	T-cells Cxcr6+	Thbs2	Cd47	6.79459e-08	0	THBS2_CD47	Thbs2 - Cd47	THBS	ECM-Receptor	KEGG: mmu04512
Stromal	Macrophages	Thbs2	Cd47	9.1805e-08	0	THBS2_CD47	Thbs2 - Cd47	THBS	ECM-Receptor	KEGG: mmu04512
Stromal	DCs	Thbs2	Cd47	3.5943e-07	0	THBS2_CD47	Thbs2 - Cd47	THBS	ECM-Receptor	KEGG: mmu04512
Stromal	NK cells	Thbs2	Cd47	1.6482e-07	0	THBS2_CD47	Thbs2 - Cd47	THBS	ECM-Receptor	KEGG: mmu04512
Stromal	Striated duct	Thbs3	Cd47	5.12803e-07	0	THBS3_CD47	Thbs3 - Cd47	THBS	ECM-Receptor	KEGG: mmu04512
Stromal	Myoepithelial	Thbs3	Cd47	2.66816e-08	0	THBS3_CD47	Thbs3 - Cd47	THBS	ECM-Receptor	KEGG: mmu04512
Stromal	Stromal	Thbs3	Cd47	4.98395e-07	0	THBS3_CD47	Thbs3 - Cd47	THBS	ECM-Receptor	KEGG: mmu04512
Stromal	Endothelial	Thbs3	Cd47	1.70151e-06	0	THBS3_CD47	Thbs3 - Cd47	THBS	ECM-Receptor	KEGG: mmu04512
Stromal	B-cells	Thbs3	Cd47	1.30703e-05	0	THBS3_CD47	Thbs3 - Cd47	THBS	ECM-Receptor	KEGG: mmu04512
Stromal	T-cells CD4+	Thbs3	Cd47	4.77533e-06	0	THBS3_CD47	Thbs3 - Cd47	THBS	ECM-Receptor	KEGG: mmu04512
Stromal	T-cells CD4+CD8+	Thbs3	Cd47	4.69034e-06	0	THBS3_CD47	Thbs3 - Cd47	THBS	ECM-Receptor	KEGG: mmu04512
Stromal	T-cells CD8+	Thbs3	Cd47	5.13131e-06	0	THBS3_CD47	Thbs3 - Cd47	THBS	ECM-Receptor	KEGG: mmu04512
Stromal	T-cells FoxP3+	Thbs3	Cd47	3.60137e-06	0	THBS3_CD47	Thbs3 - Cd47	THBS	ECM-Receptor	KEGG: mmu04512
Stromal	T-cells Cxcr6+	Thbs3	Cd47	4.37304e-07	0	THBS3_CD47	Thbs3 - Cd47	THBS	ECM-Receptor	KEGG: mmu04512
Stromal	Macrophages	Thbs3	Cd47	5.9211e-07	0	THBS3_CD47	Thbs3 - Cd47	THBS	ECM-Receptor	KEGG: mmu04512
Stromal	DCs	Thbs3	Cd47	2.26376e-06	0	THBS3_CD47	Thbs3 - Cd47	THBS	ECM-Receptor	KEGG: mmu04512
Stromal	NK cells	Thbs3	Cd47	1.04783e-06	0	THBS3_CD47	Thbs3 - Cd47	THBS	ECM-Receptor	KEGG: mmu04512
Myoepithelial	Myoepithelial	Agrn	Dag1	5.34463e-09	0	AGRN_DAG1	Agrn - Dag1	AGRN	ECM-Receptor	KEGG: mmu04512
Endothelial	Myoepithelial	Agrn	Dag1	4.89962e-08	0	AGRN_DAG1	Agrn - Dag1	AGRN	ECM-Receptor	KEGG: mmu04512
Myoepithelial	Stromal	Agrn	Dag1	3.20393e-08	0	AGRN_DAG1	Agrn - Dag1	AGRN	ECM-Receptor	KEGG: mmu04512
Endothelial	Stromal	Agrn	Dag1	2.93821e-07	0	AGRN_DAG1	Agrn - Dag1	AGRN	ECM-Receptor	KEGG: mmu04512
Myoepithelial	Endothelial	Agrn	Dag1	1.5397e-08	0	AGRN_DAG1	Agrn - Dag1	AGRN	ECM-Receptor	KEGG: mmu04512
Endothelial	Endothelial	Agrn	Dag1	1.40932e-07	0	AGRN_DAG1	Agrn - Dag1	AGRN	ECM-Receptor	KEGG: mmu04512
Myoepithelial	DCs	Agrn	Dag1	8.71436e-09	0	AGRN_DAG1	Agrn - Dag1	AGRN	ECM-Receptor	KEGG: mmu04512
Endothelial	DCs	Agrn	Dag1	7.97698e-08	0	AGRN_DAG1	Agrn - Dag1	AGRN	ECM-Receptor	KEGG: mmu04512
Myoepithelial	Myoepithelial	Hspg2	Dag1	5.92375e-09	0.03	HSPG2_DAG1	Hspg2 - Dag1	HSPG	ECM-Receptor	KEGG: mmu04512
Stromal	Myoepithelial	Hspg2	Dag1	1.25689e-07	0	HSPG2_DAG1	Hspg2 - Dag1	HSPG	ECM-Receptor	KEGG: mmu04512
Endothelial	Myoepithelial	Hspg2	Dag1	4.81302e-07	0	HSPG2_DAG1	Hspg2 - Dag1	HSPG	ECM-Receptor	KEGG: mmu04512
Myoepithelial	Stromal	Hspg2	Dag1	3.55084e-08	0.01	HSPG2_DAG1	Hspg2 - Dag1	HSPG	ECM-Receptor	KEGG: mmu04512
Stromal	Stromal	Hspg2	Dag1	7.51663e-07	0	HSPG2_DAG1	Hspg2 - Dag1	HSPG	ECM-Receptor	KEGG: mmu04512
Endothelial	Stromal	Hspg2	Dag1	2.87893e-06	0	HSPG2_DAG1	Hspg2 - Dag1	HSPG	ECM-Receptor	KEGG: mmu04512
Myoepithelial	Endothelial	Hspg2	Dag1	1.70705e-08	0	HSPG2_DAG1	Hspg2 - Dag1	HSPG	ECM-Receptor	KEGG: mmu04512
Stromal	Endothelial	Hspg2	Dag1	3.65873e-07	0	HSPG2_DAG1	Hspg2 - Dag1	HSPG	ECM-Receptor	KEGG: mmu04512
Endothelial	Endothelial	Hspg2	Dag1	1.39981e-06	0	HSPG2_DAG1	Hspg2 - Dag1	HSPG	ECM-Receptor	KEGG: mmu04512
Myoepithelial	DCs	Hspg2	Dag1	9.66141e-09	0	HSPG2_DAG1	Hspg2 - Dag1	HSPG	ECM-Receptor	KEGG: mmu04512
Stromal	DCs	Hspg2	Dag1	2.06986e-07	0	HSPG2_DAG1	Hspg2 - Dag1	HSPG	ECM-Receptor	KEGG: mmu04512
Endothelial	DCs	Hspg2	Dag1	7.91951e-07	0	HSPG2_DAG1	Hspg2 - Dag1	HSPG	ECM-Receptor	KEGG: mmu04512
Stromal	Myoepithelial	Lama2	Dag1	8.84424e-08	0	LAMA2_DAG1	Lama2 - Dag1	LAMININ	ECM-Receptor	KEGG: mmu04512
Stromal	Stromal	Lama2	Dag1	5.29393e-07	0	LAMA2_DAG1	Lama2 - Dag1	LAMININ	ECM-Receptor	KEGG: mmu04512
Stromal	Endothelial	Lama2	Dag1	2.56442e-07	0	LAMA2_DAG1	Lama2 - Dag1	LAMININ	ECM-Receptor	KEGG: mmu04512
Stromal	DCs	Lama2	Dag1	1.45102e-07	0	LAMA2_DAG1	Lama2 - Dag1	LAMININ	ECM-Receptor	KEGG: mmu04512
Myoepithelial	Myoepithelial	Lama3	Dag1	5.30829e-09	0	LAMA3_DAG1	Lama3 - Dag1	LAMININ	ECM-Receptor	KEGG: mmu04512
Endothelial	Myoepithelial	Lama3	Dag1	7.97405e-08	0	LAMA3_DAG1	Lama3 - Dag1	LAMININ	ECM-Receptor	KEGG: mmu04512
Myoepithelial	Stromal	Lama3	Dag1	3.18216e-08	0	LAMA3_DAG1	Lama3 - Dag1	LAMININ	ECM-Receptor	KEGG: mmu04512
Endothelial	Stromal	Lama3	Dag1	4.78102e-07	0	LAMA3_DAG1	Lama3 - Dag1	LAMININ	ECM-Receptor	KEGG: mmu04512
Myoepithelial	Endothelial	Lama3	Dag1	1.5292e-08	0	LAMA3_DAG1	Lama3 - Dag1	LAMININ	ECM-Receptor	KEGG: mmu04512
Endothelial	Endothelial	Lama3	Dag1	2.29544e-07	0	LAMA3_DAG1	Lama3 - Dag1	LAMININ	ECM-Receptor	KEGG: mmu04512
Myoepithelial	DCs	Lama3	Dag1	8.65495e-09	0	LAMA3_DAG1	Lama3 - Dag1	LAMININ	ECM-Receptor	KEGG: mmu04512
Endothelial	DCs	Lama3	Dag1	1.29921e-07	0	LAMA3_DAG1	Lama3 - Dag1	LAMININ	ECM-Receptor	KEGG: mmu04512
Stromal	Myoepithelial	Lama4	Dag1	9.58979e-08	0	LAMA4_DAG1	Lama4 - Dag1	LAMININ	ECM-Receptor	KEGG: mmu04512
Endothelial	Myoepithelial	Lama4	Dag1	1.28155e-07	0	LAMA4_DAG1	Lama4 - Dag1	LAMININ	ECM-Receptor	KEGG: mmu04512
Stromal	Stromal	Lama4	Dag1	5.73916e-07	0	LAMA4_DAG1	Lama4 - Dag1	LAMININ	ECM-Receptor	KEGG: mmu04512
Endothelial	Stromal	Lama4	Dag1	7.68162e-07	0	LAMA4_DAG1	Lama4 - Dag1	LAMININ	ECM-Receptor	KEGG: mmu04512
Stromal	Endothelial	Lama4	Dag1	2.78277e-07	0	LAMA4_DAG1	Lama4 - Dag1	LAMININ	ECM-Receptor	KEGG: mmu04512
Endothelial	Endothelial	Lama4	Dag1	3.69368e-07	0	LAMA4_DAG1	Lama4 - Dag1	LAMININ	ECM-Receptor	KEGG: mmu04512
Stromal	DCs	Lama4	Dag1	1.57452e-07	0	LAMA4_DAG1	Lama4 - Dag1	LAMININ	ECM-Receptor	KEGG: mmu04512
Endothelial	DCs	Lama4	Dag1	2.0905e-07	0	LAMA4_DAG1	Lama4 - Dag1	LAMININ	ECM-Receptor	KEGG: mmu04512
Myoepithelial	Myoepithelial	Lama5	Dag1	1.06186e-08	0	LAMA5_DAG1	Lama5 - Dag1	LAMININ	ECM-Receptor	KEGG: mmu04512
Myoepithelial	Stromal	Lama5	Dag1	6.36147e-08	0	LAMA5_DAG1	Lama5 - Dag1	LAMININ	ECM-Receptor	KEGG: mmu04512
Myoepithelial	Endothelial	Lama5	Dag1	3.0675e-08	0	LAMA5_DAG1	Lama5 - Dag1	LAMININ	ECM-Receptor	KEGG: mmu04512
Myoepithelial	DCs	Lama5	Dag1	1.73594e-08	0	LAMA5_DAG1	Lama5 - Dag1	LAMININ	ECM-Receptor	KEGG: mmu04512
Myoepithelial	Myoepithelial	Lamb1	Dag1	7.99288e-09	0.01	LAMB1_DAG1	Lamb1 - Dag1	LAMININ	ECM-Receptor	KEGG: mmu04512
Stromal	Myoepithelial	Lamb1	Dag1	1.026e-07	0	LAMB1_DAG1	Lamb1 - Dag1	LAMININ	ECM-Receptor	KEGG: mmu04512
Endothelial	Myoepithelial	Lamb1	Dag1	1.46358e-07	0	LAMB1_DAG1	Lamb1 - Dag1	LAMININ	ECM-Receptor	KEGG: mmu04512
Myoepithelial	Stromal	Lamb1	Dag1	4.78993e-08	0	LAMB1_DAG1	Lamb1 - Dag1	LAMININ	ECM-Receptor	KEGG: mmu04512
Stromal	Stromal	Lamb1	Dag1	6.13925e-07	0	LAMB1_DAG1	Lamb1 - Dag1	LAMININ	ECM-Receptor	KEGG: mmu04512
Endothelial	Stromal	Lamb1	Dag1	8.77175e-07	0	LAMB1_DAG1	Lamb1 - Dag1	LAMININ	ECM-Receptor	KEGG: mmu04512
Myoepithelial	Endothelial	Lamb1	Dag1	2.3058e-08	0	LAMB1_DAG1	Lamb1 - Dag1	LAMININ	ECM-Receptor	KEGG: mmu04512
Stromal	Endothelial	Lamb1	Dag1	2.97935e-07	0	LAMB1_DAG1	Lamb1 - Dag1	LAMININ	ECM-Receptor	KEGG: mmu04512
Endothelial	Endothelial	Lamb1	Dag1	4.22027e-07	0	LAMB1_DAG1	Lamb1 - Dag1	LAMININ	ECM-Receptor	KEGG: mmu04512
Myoepithelial	DCs	Lamb1	Dag1	1.30496e-08	0	LAMB1_DAG1	Lamb1 - Dag1	LAMININ	ECM-Receptor	KEGG: mmu04512
Stromal	DCs	Lamb1	Dag1	1.68569e-07	0	LAMB1_DAG1	Lamb1 - Dag1	LAMININ	ECM-Receptor	KEGG: mmu04512
Endothelial	DCs	Lamb1	Dag1	2.38849e-07	0	LAMB1_DAG1	Lamb1 - Dag1	LAMININ	ECM-Receptor	KEGG: mmu04512
Myoepithelial	Myoepithelial	Lamb2	Dag1	5.30829e-09	0.03	LAMB2_DAG1	Lamb2 - Dag1	LAMININ	ECM-Receptor	KEGG: mmu04512
Stromal	Myoepithelial	Lamb2	Dag1	6.06667e-08	0	LAMB2_DAG1	Lamb2 - Dag1	LAMININ	ECM-Receptor	KEGG: mmu04512
Endothelial	Myoepithelial	Lamb2	Dag1	9.43607e-08	0	LAMB2_DAG1	Lamb2 - Dag1	LAMININ	ECM-Receptor	KEGG: mmu04512
Myoepithelial	Stromal	Lamb2	Dag1	3.18216e-08	0	LAMB2_DAG1	Lamb2 - Dag1	LAMININ	ECM-Receptor	KEGG: mmu04512
Stromal	Stromal	Lamb2	Dag1	3.63378e-07	0	LAMB2_DAG1	Lamb2 - Dag1	LAMININ	ECM-Receptor	KEGG: mmu04512
Endothelial	Stromal	Lamb2	Dag1	5.65712e-07	0	LAMB2_DAG1	Lamb2 - Dag1	LAMININ	ECM-Receptor	KEGG: mmu04512
Myoepithelial	Endothelial	Lamb2	Dag1	1.5292e-08	0	LAMB2_DAG1	Lamb2 - Dag1	LAMININ	ECM-Receptor	KEGG: mmu04512
Stromal	Endothelial	Lamb2	Dag1	1.75393e-07	0	LAMB2_DAG1	Lamb2 - Dag1	LAMININ	ECM-Receptor	KEGG: mmu04512
Endothelial	Endothelial	Lamb2	Dag1	2.71732e-07	0	LAMB2_DAG1	Lamb2 - Dag1	LAMININ	ECM-Receptor	KEGG: mmu04512
Myoepithelial	DCs	Lamb2	Dag1	8.65495e-09	0	LAMB2_DAG1	Lamb2 - Dag1	LAMININ	ECM-Receptor	KEGG: mmu04512
Stromal	DCs	Lamb2	Dag1	9.92539e-08	0	LAMB2_DAG1	Lamb2 - Dag1	LAMININ	ECM-Receptor	KEGG: mmu04512
Endothelial	DCs	Lamb2	Dag1	1.53797e-07	0	LAMB2_DAG1	Lamb2 - Dag1	LAMININ	ECM-Receptor	KEGG: mmu04512
Myoepithelial	Myoepithelial	Lamb3	Dag1	1.67e-08	0	LAMB3_DAG1	Lamb3 - Dag1	LAMININ	ECM-Receptor	KEGG: mmu04512
B-cells	Myoepithelial	Lamb3	Dag1	1.0918e-06	0	LAMB3_DAG1	Lamb3 - Dag1	LAMININ	ECM-Receptor	KEGG: mmu04512
T-cells CD8+	Myoepithelial	Lamb3	Dag1	6.56977e-08	0.01	LAMB3_DAG1	Lamb3 - Dag1	LAMININ	ECM-Receptor	KEGG: mmu04512
NK cells	Myoepithelial	Lamb3	Dag1	2.61683e-08	0.02	LAMB3_DAG1	Lamb3 - Dag1	LAMININ	ECM-Receptor	KEGG: mmu04512
Myoepithelial	Stromal	Lamb3	Dag1	9.99736e-08	0	LAMB3_DAG1	Lamb3 - Dag1	LAMININ	ECM-Receptor	KEGG: mmu04512
B-cells	Stromal	Lamb3	Dag1	6.54548e-06	0	LAMB3_DAG1	Lamb3 - Dag1	LAMININ	ECM-Receptor	KEGG: mmu04512
T-cells CD8+	Stromal	Lamb3	Dag1	3.94035e-07	0	LAMB3_DAG1	Lamb3 - Dag1	LAMININ	ECM-Receptor	KEGG: mmu04512
NK cells	Stromal	Lamb3	Dag1	1.56898e-07	0	LAMB3_DAG1	Lamb3 - Dag1	LAMININ	ECM-Receptor	KEGG: mmu04512
Myoepithelial	Endothelial	Lamb3	Dag1	4.8397e-08	0	LAMB3_DAG1	Lamb3 - Dag1	LAMININ	ECM-Receptor	KEGG: mmu04512
B-cells	Endothelial	Lamb3	Dag1	3.14434e-06	0	LAMB3_DAG1	Lamb3 - Dag1	LAMININ	ECM-Receptor	KEGG: mmu04512
T-cells CD8+	Endothelial	Lamb3	Dag1	1.88852e-07	0	LAMB3_DAG1	Lamb3 - Dag1	LAMININ	ECM-Receptor	KEGG: mmu04512
NK cells	Endothelial	Lamb3	Dag1	7.53285e-08	0	LAMB3_DAG1	Lamb3 - Dag1	LAMININ	ECM-Receptor	KEGG: mmu04512
Myoepithelial	DCs	Lamb3	Dag1	2.73849e-08	0	LAMB3_DAG1	Lamb3 - Dag1	LAMININ	ECM-Receptor	KEGG: mmu04512
B-cells	DCs	Lamb3	Dag1	1.77965e-06	0	LAMB3_DAG1	Lamb3 - Dag1	LAMININ	ECM-Receptor	KEGG: mmu04512
T-cells CD8+	DCs	Lamb3	Dag1	1.06896e-07	0	LAMB3_DAG1	Lamb3 - Dag1	LAMININ	ECM-Receptor	KEGG: mmu04512
NK cells	DCs	Lamb3	Dag1	4.26357e-08	0	LAMB3_DAG1	Lamb3 - Dag1	LAMININ	ECM-Receptor	KEGG: mmu04512
Stromal	Myoepithelial	Lamc1	Dag1	7.03458e-08	0	LAMC1_DAG1	Lamc1 - Dag1	LAMININ	ECM-Receptor	KEGG: mmu04512
Endothelial	Myoepithelial	Lamc1	Dag1	3.64871e-08	0	LAMC1_DAG1	Lamc1 - Dag1	LAMININ	ECM-Receptor	KEGG: mmu04512
T-cells FoxP3+	Myoepithelial	Lamc1	Dag1	8.44008e-08	0	LAMC1_DAG1	Lamc1 - Dag1	LAMININ	ECM-Receptor	KEGG: mmu04512
T-cells Cxcr6+	Myoepithelial	Lamc1	Dag1	4.22574e-08	0	LAMC1_DAG1	Lamc1 - Dag1	LAMININ	ECM-Receptor	KEGG: mmu04512
Myoepithelial	Stromal	Lamc1	Dag1	3.18216e-08	0.01	LAMC1_DAG1	Lamc1 - Dag1	LAMININ	ECM-Receptor	KEGG: mmu04512
Stromal	Stromal	Lamc1	Dag1	4.21255e-07	0	LAMC1_DAG1	Lamc1 - Dag1	LAMININ	ECM-Receptor	KEGG: mmu04512
Endothelial	Stromal	Lamc1	Dag1	2.18823e-07	0	LAMC1_DAG1	Lamc1 - Dag1	LAMININ	ECM-Receptor	KEGG: mmu04512
T-cells FoxP3+	Stromal	Lamc1	Dag1	5.06183e-07	0	LAMC1_DAG1	Lamc1 - Dag1	LAMININ	ECM-Receptor	KEGG: mmu04512
T-cells Cxcr6+	Stromal	Lamc1	Dag1	2.53375e-07	0	LAMC1_DAG1	Lamc1 - Dag1	LAMININ	ECM-Receptor	KEGG: mmu04512
Myoepithelial	Endothelial	Lamc1	Dag1	1.5292e-08	0	LAMC1_DAG1	Lamc1 - Dag1	LAMININ	ECM-Receptor	KEGG: mmu04512
Stromal	Endothelial	Lamc1	Dag1	2.03582e-07	0	LAMC1_DAG1	Lamc1 - Dag1	LAMININ	ECM-Receptor	KEGG: mmu04512
Endothelial	Endothelial	Lamc1	Dag1	1.04918e-07	0	LAMC1_DAG1	Lamc1 - Dag1	LAMININ	ECM-Receptor	KEGG: mmu04512
T-cells FoxP3+	Endothelial	Lamc1	Dag1	2.42671e-07	0	LAMC1_DAG1	Lamc1 - Dag1	LAMININ	ECM-Receptor	KEGG: mmu04512
T-cells Cxcr6+	Endothelial	Lamc1	Dag1	1.2162e-07	0	LAMC1_DAG1	Lamc1 - Dag1	LAMININ	ECM-Receptor	KEGG: mmu04512
Myoepithelial	DCs	Lamc1	Dag1	8.65495e-09	0	LAMC1_DAG1	Lamc1 - Dag1	LAMININ	ECM-Receptor	KEGG: mmu04512
Stromal	DCs	Lamc1	Dag1	1.15202e-07	0	LAMC1_DAG1	Lamc1 - Dag1	LAMININ	ECM-Receptor	KEGG: mmu04512
Endothelial	DCs	Lamc1	Dag1	5.93859e-08	0	LAMC1_DAG1	Lamc1 - Dag1	LAMININ	ECM-Receptor	KEGG: mmu04512
T-cells FoxP3+	DCs	Lamc1	Dag1	1.37358e-07	0	LAMC1_DAG1	Lamc1 - Dag1	LAMININ	ECM-Receptor	KEGG: mmu04512
T-cells Cxcr6+	DCs	Lamc1	Dag1	6.88374e-08	0	LAMC1_DAG1	Lamc1 - Dag1	LAMININ	ECM-Receptor	KEGG: mmu04512
Myoepithelial	Myoepithelial	Lamc3	Dag1	2.35418e-08	0	LAMC3_DAG1	Lamc3 - Dag1	LAMININ	ECM-Receptor	KEGG: mmu04512
Myoepithelial	Stromal	Lamc3	Dag1	1.40816e-07	0	LAMC3_DAG1	Lamc3 - Dag1	LAMININ	ECM-Receptor	KEGG: mmu04512
Myoepithelial	Endothelial	Lamc3	Dag1	6.84712e-08	0	LAMC3_DAG1	Lamc3 - Dag1	LAMININ	ECM-Receptor	KEGG: mmu04512
Myoepithelial	DCs	Lamc3	Dag1	3.87378e-08	0	LAMC3_DAG1	Lamc3 - Dag1	LAMININ	ECM-Receptor	KEGG: mmu04512
DCs	T-cells CD4+	Alcam	Cd6	1.33467e-06	0	ALCAM_CD6	Alcam - Cd6	ALCAM	Cell-Cell Contact	KEGG: mmu04514
DCs	T-cells CD4+CD8+	Alcam	Cd6	4.95143e-07	0	ALCAM_CD6	Alcam - Cd6	ALCAM	Cell-Cell Contact	KEGG: mmu04514
DCs	T-cells CD8+	Alcam	Cd6	1.21239e-06	0	ALCAM_CD6	Alcam - Cd6	ALCAM	Cell-Cell Contact	KEGG: mmu04514
DCs	T-cells FoxP3+	Alcam	Cd6	1.07198e-06	0	ALCAM_CD6	Alcam - Cd6	ALCAM	Cell-Cell Contact	KEGG: mmu04514
Macrophages	Acinar	App	Cd74	9.11028e-08	0.03	APP_CD74	App - Cd74	APP	Cell-Cell Contact	PMID: 19849849
Endothelial	Striated duct	App	Cd74	2.19914e-06	0.01	APP_CD74	App - Cd74	APP	Cell-Cell Contact	PMID: 19849849
Macrophages	Striated duct	App	Cd74	1.00606e-07	0.03	APP_CD74	App - Cd74	APP	Cell-Cell Contact	PMID: 19849849
Stromal	Myoepithelial	App	Cd74	1.36111e-07	0.03	APP_CD74	App - Cd74	APP	Cell-Cell Contact	PMID: 19849849
Endothelial	Myoepithelial	App	Cd74	8.22266e-07	0	APP_CD74	App - Cd74	APP	Cell-Cell Contact	PMID: 19849849
Macrophages	Myoepithelial	App	Cd74	3.84152e-08	0.02	APP_CD74	App - Cd74	APP	Cell-Cell Contact	PMID: 19849849
Stromal	Stromal	App	Cd74	2.85679e-07	0.03	APP_CD74	App - Cd74	APP	Cell-Cell Contact	PMID: 19849849
Endothelial	Stromal	App	Cd74	1.73382e-06	0	APP_CD74	App - Cd74	APP	Cell-Cell Contact	PMID: 19849849
Macrophages	Stromal	App	Cd74	7.98804e-08	0.03	APP_CD74	App - Cd74	APP	Cell-Cell Contact	PMID: 19849849
Endothelial	Endothelial	App	Cd74	8.22642e-07	0.04	APP_CD74	App - Cd74	APP	Cell-Cell Contact	PMID: 19849849
Macrophages	Endothelial	App	Cd74	3.75654e-08	0.03	APP_CD74	App - Cd74	APP	Cell-Cell Contact	PMID: 19849849
Myoepithelial	B-cells	App	Cd74	9.42467e-05	0	APP_CD74	App - Cd74	APP	Cell-Cell Contact	PMID: 19849849
Stromal	B-cells	App	Cd74	0.000296363	0	APP_CD74	App - Cd74	APP	Cell-Cell Contact	PMID: 19849849
Endothelial	B-cells	App	Cd74	0.00167731	0	APP_CD74	App - Cd74	APP	Cell-Cell Contact	PMID: 19849849
Macrophages	B-cells	App	Cd74	9.69204e-05	0	APP_CD74	App - Cd74	APP	Cell-Cell Contact	PMID: 19849849
DCs	B-cells	App	Cd74	6.08457e-05	0	APP_CD74	App - Cd74	APP	Cell-Cell Contact	PMID: 19849849
NK cells	B-cells	App	Cd74	5.37993e-05	0	APP_CD74	App - Cd74	APP	Cell-Cell Contact	PMID: 19849849
Stromal	T-cells FoxP3+	App	Cd74	4.90818e-06	0.01	APP_CD74	App - Cd74	APP	Cell-Cell Contact	PMID: 19849849
Endothelial	T-cells FoxP3+	App	Cd74	2.97242e-05	0	APP_CD74	App - Cd74	APP	Cell-Cell Contact	PMID: 19849849
Macrophages	T-cells FoxP3+	App	Cd74	1.37836e-06	0.01	APP_CD74	App - Cd74	APP	Cell-Cell Contact	PMID: 19849849
Stromal	T-cells Cxcr6+	App	Cd74	9.22596e-07	0.02	APP_CD74	App - Cd74	APP	Cell-Cell Contact	PMID: 19849849
Endothelial	T-cells Cxcr6+	App	Cd74	5.59286e-06	0	APP_CD74	App - Cd74	APP	Cell-Cell Contact	PMID: 19849849
Macrophages	T-cells Cxcr6+	App	Cd74	2.58572e-07	0.02	APP_CD74	App - Cd74	APP	Cell-Cell Contact	PMID: 19849849
Myoepithelial	Macrophages	App	Cd74	1.33172e-05	0	APP_CD74	App - Cd74	APP	Cell-Cell Contact	PMID: 19849849
Stromal	Macrophages	App	Cd74	4.12206e-05	0	APP_CD74	App - Cd74	APP	Cell-Cell Contact	PMID: 19849849
Endothelial	Macrophages	App	Cd74	0.000235674	0	APP_CD74	App - Cd74	APP	Cell-Cell Contact	PMID: 19849849
Macrophages	Macrophages	App	Cd74	1.31467e-05	0	APP_CD74	App - Cd74	APP	Cell-Cell Contact	PMID: 19849849
DCs	Macrophages	App	Cd74	8.26777e-06	0	APP_CD74	App - Cd74	APP	Cell-Cell Contact	PMID: 19849849
NK cells	Macrophages	App	Cd74	7.31475e-06	0	APP_CD74	App - Cd74	APP	Cell-Cell Contact	PMID: 19849849
Myoepithelial	DCs	App	Cd74	3.26948e-06	0	APP_CD74	App - Cd74	APP	Cell-Cell Contact	PMID: 19849849
Stromal	DCs	App	Cd74	1.01079e-05	0	APP_CD74	App - Cd74	APP	Cell-Cell Contact	PMID: 19849849
Endothelial	DCs	App	Cd74	5.78351e-05	0	APP_CD74	App - Cd74	APP	Cell-Cell Contact	PMID: 19849849
Macrophages	DCs	App	Cd74	3.21782e-06	0	APP_CD74	App - Cd74	APP	Cell-Cell Contact	PMID: 19849849
DCs	DCs	App	Cd74	2.02389e-06	0	APP_CD74	App - Cd74	APP	Cell-Cell Contact	PMID: 19849849
NK cells	DCs	App	Cd74	1.79067e-06	0.01	APP_CD74	App - Cd74	APP	Cell-Cell Contact	PMID: 19849849
Stromal	NK cells	App	Cd74	5.30042e-07	0.02	APP_CD74	App - Cd74	APP	Cell-Cell Contact	PMID: 19849849
Endothelial	NK cells	App	Cd74	3.21286e-06	0	APP_CD74	App - Cd74	APP	Cell-Cell Contact	PMID: 19849849
Macrophages	NK cells	App	Cd74	1.48582e-07	0.02	APP_CD74	App - Cd74	APP	Cell-Cell Contact	PMID: 19849849
Macrophages	Macrophages	Cadm1	Cadm1	2.07098e-09	0	CADM1_CADM1	Cadm1 - Cadm1	CADM	Cell-Cell Contact	PMID: 24503895
DCs	Macrophages	Cadm1	Cadm1	2.2886e-08	0	CADM1_CADM1	Cadm1 - Cadm1	CADM	Cell-Cell Contact	PMID: 24503895
Macrophages	DCs	Cadm1	Cadm1	2.2886e-08	0	CADM1_CADM1	Cadm1 - Cadm1	CADM	Cell-Cell Contact	PMID: 24503895
DCs	DCs	Cadm1	Cadm1	2.52477e-07	0	CADM1_CADM1	Cadm1 - Cadm1	CADM	Cell-Cell Contact	PMID: 24503895
Stromal	Stromal	Cadm3	Cadm3	9.55793e-08	0	CADM3_CADM3	Cadm3 - Cadm3	CADM	Cell-Cell Contact	KEGG: mmu04514
Myoepithelial	NK cells	Cd200	Cd200r4	2.16878e-08	0	CD200_CD200R4	Cd200 - Cd200r4	CD200	Cell-Cell Contact	KEGG: mmu04514
Endothelial	NK cells	Cd200	Cd200r4	6.37726e-07	0	CD200_CD200R4	Cd200 - Cd200r4	CD200	Cell-Cell Contact	KEGG: mmu04514
DCs	NK cells	Cd200	Cd200r4	1.38334e-07	0	CD200_CD200R4	Cd200 - Cd200r4	CD200	Cell-Cell Contact	KEGG: mmu04514
B-cells	B-cells	Cd22	Ptprc	0.000240604	0	CD22_PTPRC	Cd22 - Ptprc	CD22	Cell-Cell Contact	KEGG: mmu04514
B-cells	T-cells CD4+	Cd22	Ptprc	0.000164039	0	CD22_PTPRC	Cd22 - Ptprc	CD22	Cell-Cell Contact	KEGG: mmu04514
B-cells	T-cells CD4+CD8+	Cd22	Ptprc	0.000103344	0	CD22_PTPRC	Cd22 - Ptprc	CD22	Cell-Cell Contact	KEGG: mmu04514
B-cells	T-cells CD8+	Cd22	Ptprc	0.000105704	0	CD22_PTPRC	Cd22 - Ptprc	CD22	Cell-Cell Contact	KEGG: mmu04514
B-cells	T-cells FoxP3+	Cd22	Ptprc	8.93344e-05	0	CD22_PTPRC	Cd22 - Ptprc	CD22	Cell-Cell Contact	KEGG: mmu04514
B-cells	T-cells Cxcr6+	Cd22	Ptprc	1.07232e-05	0	CD22_PTPRC	Cd22 - Ptprc	CD22	Cell-Cell Contact	KEGG: mmu04514
B-cells	Macrophages	Cd22	Ptprc	1.05551e-05	0	CD22_PTPRC	Cd22 - Ptprc	CD22	Cell-Cell Contact	KEGG: mmu04514
B-cells	DCs	Cd22	Ptprc	9.79751e-06	0	CD22_PTPRC	Cd22 - Ptprc	CD22	Cell-Cell Contact	KEGG: mmu04514
B-cells	NK cells	Cd22	Ptprc	1.50032e-05	0	CD22_PTPRC	Cd22 - Ptprc	CD22	Cell-Cell Contact	KEGG: mmu04514
T-cells Cxcr6+	Myoepithelial	Cd226	Nectin2	3.3145e-08	0	CD226_NECTIN2	Cd226 - Nectin2	CD226	Cell-Cell Contact	PMID: 24440149
T-cells Cxcr6+	Endothelial	Cd226	Nectin2	1.50893e-07	0	CD226_NECTIN2	Cd226 - Nectin2	CD226	Cell-Cell Contact	PMID: 24440149
T-cells Cxcr6+	Etv1+	Cd226	Pvr	5.35342e-08	0	CD226_PVR	Cd226 - Pvr	CD226	Cell-Cell Contact	PMID: 24440149
T-cells Cxcr6+	Myoepithelial	Cd226	Pvr	1.25982e-08	0	CD226_PVR	Cd226 - Pvr	CD226	Cell-Cell Contact	PMID: 24440149
T-cells Cxcr6+	Endothelial	Cd226	Pvr	1.28343e-07	0	CD226_PVR	Cd226 - Pvr	CD226	Cell-Cell Contact	PMID: 24440149
T-cells Cxcr6+	DCs	Cd226	Pvr	1.78134e-07	0	CD226_PVR	Cd226 - Pvr	CD226	Cell-Cell Contact	PMID: 24440149
B-cells	NK cells	Fcer2a	ITGAX_ITGB2	1.06344e-05	0	FCER2A_ITGAX_ITGB2	Fcer2a - (Itgax+Itgb2)	CD23	Cell-Cell Contact	PMID: 7621072
B-cells	Myoepithelial	Fcer2a	ITGAV_ITGB3	1.87724e-06	0	FCER2A_ITGAV_ITGB3	Fcer2a - (Itgav+Itgb3)	CD23	Cell-Cell Contact	PMID: 10037797
B-cells	B-cells	Fcer2a	Cr2	0.000178198	0	FCER2A_CR2	Fcer2a - Cr2	CD23	Cell-Cell Contact	PMID: 16785534
Myoepithelial	T-cells CD8+	Entpd1	Adora2a	9.66021e-08	0	ENTPD1_ADORA2A	Entpd1 - Adora2a	CD39	Cell-Cell Contact	PMID: 21677139
Endothelial	T-cells CD8+	Entpd1	Adora2a	2.14482e-07	0	ENTPD1_ADORA2A	Entpd1 - Adora2a	CD39	Cell-Cell Contact	PMID: 21677139
Macrophages	T-cells CD8+	Entpd1	Adora2a	2.13958e-07	0	ENTPD1_ADORA2A	Entpd1 - Adora2a	CD39	Cell-Cell Contact	PMID: 21677139
[truncated: 1,130 more rows]

## Sheet: PG_IR_cellChat
Supplemental Table S3. Cell Chat results (IR PG). Related to Figures 3-5
source	target	ligand	receptor	prob	pval	interaction_name	interaction_name_2	pathway_name	annotation	evidence
Stromal	Endothelial	Tgfb1	TGFbR1_R2	6.21005e-09	0.04	TGFB1_TGFBR1_TGFBR2	Tgfb1 - (Tgfbr1+Tgfbr2)	TGFb	Secreted Signaling	KEGG: mmu04350
Endothelial	Endothelial	Tgfb1	TGFbR1_R2	1.43076e-07	0	TGFB1_TGFBR1_TGFBR2	Tgfb1 - (Tgfbr1+Tgfbr2)	TGFb	Secreted Signaling	KEGG: mmu04350
B-cells	Endothelial	Tgfb1	TGFbR1_R2	6.33196e-06	0	TGFB1_TGFBR1_TGFBR2	Tgfb1 - (Tgfbr1+Tgfbr2)	TGFb	Secreted Signaling	KEGG: mmu04350
T-cells CD4+	Endothelial	Tgfb1	TGFbR1_R2	8.60341e-07	0.04	TGFB1_TGFBR1_TGFBR2	Tgfb1 - (Tgfbr1+Tgfbr2)	TGFb	Secreted Signaling	KEGG: mmu04350
T-cells CD4+CD8+	Endothelial	Tgfb1	TGFbR1_R2	7.22526e-07	0.02	TGFB1_TGFBR1_TGFBR2	Tgfb1 - (Tgfbr1+Tgfbr2)	TGFb	Secreted Signaling	KEGG: mmu04350
T-cells CD8+	Endothelial	Tgfb1	TGFbR1_R2	4.49389e-07	0.02	TGFB1_TGFBR1_TGFBR2	Tgfb1 - (Tgfbr1+Tgfbr2)	TGFb	Secreted Signaling	KEGG: mmu04350
T-cells FoxP3+	Endothelial	Tgfb1	TGFbR1_R2	1.78312e-06	0	TGFB1_TGFBR1_TGFBR2	Tgfb1 - (Tgfbr1+Tgfbr2)	TGFb	Secreted Signaling	KEGG: mmu04350
T-cells Cxcr6+	Endothelial	Tgfb1	TGFbR1_R2	2.57861e-07	0	TGFB1_TGFBR1_TGFBR2	Tgfb1 - (Tgfbr1+Tgfbr2)	TGFb	Secreted Signaling	KEGG: mmu04350
Macrophages	Endothelial	Tgfb1	TGFbR1_R2	2.64295e-07	0.01	TGFB1_TGFBR1_TGFBR2	Tgfb1 - (Tgfbr1+Tgfbr2)	TGFb	Secreted Signaling	KEGG: mmu04350
DCs	Endothelial	Tgfb1	TGFbR1_R2	3.05272e-07	0	TGFB1_TGFBR1_TGFBR2	Tgfb1 - (Tgfbr1+Tgfbr2)	TGFb	Secreted Signaling	KEGG: mmu04350
NK cells	Endothelial	Tgfb1	TGFbR1_R2	5.60952e-07	0	TGFB1_TGFBR1_TGFBR2	Tgfb1 - (Tgfbr1+Tgfbr2)	TGFb	Secreted Signaling	KEGG: mmu04350
Stromal	Macrophages	Tgfb1	TGFbR1_R2	1.28543e-08	0	TGFB1_TGFBR1_TGFBR2	Tgfb1 - (Tgfbr1+Tgfbr2)	TGFb	Secreted Signaling	KEGG: mmu04350
Endothelial	Macrophages	Tgfb1	TGFbR1_R2	2.96178e-07	0	TGFB1_TGFBR1_TGFBR2	Tgfb1 - (Tgfbr1+Tgfbr2)	TGFb	Secreted Signaling	KEGG: mmu04350
B-cells	Macrophages	Tgfb1	TGFbR1_R2	1.31107e-05	0	TGFB1_TGFBR1_TGFBR2	Tgfb1 - (Tgfbr1+Tgfbr2)	TGFb	Secreted Signaling	KEGG: mmu04350
T-cells CD4+	Macrophages	Tgfb1	TGFbR1_R2	1.7808e-06	0	TGFB1_TGFBR1_TGFBR2	Tgfb1 - (Tgfbr1+Tgfbr2)	TGFb	Secreted Signaling	KEGG: mmu04350
T-cells CD4+CD8+	Macrophages	Tgfb1	TGFbR1_R2	1.49554e-06	0	TGFB1_TGFBR1_TGFBR2	Tgfb1 - (Tgfbr1+Tgfbr2)	TGFb	Secreted Signaling	KEGG: mmu04350
T-cells CD8+	Macrophages	Tgfb1	TGFbR1_R2	9.30197e-07	0	TGFB1_TGFBR1_TGFBR2	Tgfb1 - (Tgfbr1+Tgfbr2)	TGFb	Secreted Signaling	KEGG: mmu04350
T-cells FoxP3+	Macrophages	Tgfb1	TGFbR1_R2	3.6914e-06	0	TGFB1_TGFBR1_TGFBR2	Tgfb1 - (Tgfbr1+Tgfbr2)	TGFb	Secreted Signaling	KEGG: mmu04350
T-cells Cxcr6+	Macrophages	Tgfb1	TGFbR1_R2	5.33895e-07	0	TGFB1_TGFBR1_TGFBR2	Tgfb1 - (Tgfbr1+Tgfbr2)	TGFb	Secreted Signaling	KEGG: mmu04350
Macrophages	Macrophages	Tgfb1	TGFbR1_R2	5.47094e-07	0	TGFB1_TGFBR1_TGFBR2	Tgfb1 - (Tgfbr1+Tgfbr2)	TGFb	Secreted Signaling	KEGG: mmu04350
DCs	Macrophages	Tgfb1	TGFbR1_R2	6.32027e-07	0	TGFB1_TGFBR1_TGFBR2	Tgfb1 - (Tgfbr1+Tgfbr2)	TGFb	Secreted Signaling	KEGG: mmu04350
NK cells	Macrophages	Tgfb1	TGFbR1_R2	1.16157e-06	0	TGFB1_TGFBR1_TGFBR2	Tgfb1 - (Tgfbr1+Tgfbr2)	TGFb	Secreted Signaling	KEGG: mmu04350
Endothelial	DCs	Tgfb1	TGFbR1_R2	3.66605e-07	0	TGFB1_TGFBR1_TGFBR2	Tgfb1 - (Tgfbr1+Tgfbr2)	TGFb	Secreted Signaling	KEGG: mmu04350
B-cells	DCs	Tgfb1	TGFbR1_R2	1.61871e-05	0	TGFB1_TGFBR1_TGFBR2	Tgfb1 - (Tgfbr1+Tgfbr2)	TGFb	Secreted Signaling	KEGG: mmu04350
T-cells CD4+	DCs	Tgfb1	TGFbR1_R2	2.20666e-06	0	TGFB1_TGFBR1_TGFBR2	Tgfb1 - (Tgfbr1+Tgfbr2)	TGFb	Secreted Signaling	KEGG: mmu04350
T-cells CD4+CD8+	DCs	Tgfb1	TGFbR1_R2	1.85316e-06	0	TGFB1_TGFBR1_TGFBR2	Tgfb1 - (Tgfbr1+Tgfbr2)	TGFb	Secreted Signaling	KEGG: mmu04350
T-cells CD8+	DCs	Tgfb1	TGFbR1_R2	1.15241e-06	0	TGFB1_TGFBR1_TGFBR2	Tgfb1 - (Tgfbr1+Tgfbr2)	TGFb	Secreted Signaling	KEGG: mmu04350
T-cells FoxP3+	DCs	Tgfb1	TGFbR1_R2	4.56636e-06	0	TGFB1_TGFBR1_TGFBR2	Tgfb1 - (Tgfbr1+Tgfbr2)	TGFb	Secreted Signaling	KEGG: mmu04350
T-cells Cxcr6+	DCs	Tgfb1	TGFbR1_R2	6.59443e-07	0	TGFB1_TGFBR1_TGFBR2	Tgfb1 - (Tgfbr1+Tgfbr2)	TGFb	Secreted Signaling	KEGG: mmu04350
Macrophages	DCs	Tgfb1	TGFbR1_R2	6.77435e-07	0	TGFB1_TGFBR1_TGFBR2	Tgfb1 - (Tgfbr1+Tgfbr2)	TGFb	Secreted Signaling	KEGG: mmu04350
DCs	DCs	Tgfb1	TGFbR1_R2	7.81107e-07	0	TGFB1_TGFBR1_TGFBR2	Tgfb1 - (Tgfbr1+Tgfbr2)	TGFb	Secreted Signaling	KEGG: mmu04350
NK cells	DCs	Tgfb1	TGFbR1_R2	1.43298e-06	0	TGFB1_TGFBR1_TGFBR2	Tgfb1 - (Tgfbr1+Tgfbr2)	TGFb	Secreted Signaling	KEGG: mmu04350
Stromal	Endothelial	Tgfb2	TGFbR1_R2	4.6464e-09	0	TGFB2_TGFBR1_TGFBR2	Tgfb2 - (Tgfbr1+Tgfbr2)	TGFb	Secreted Signaling	KEGG: mmu04350
Stromal	Macrophages	Tgfb2	TGFbR1_R2	9.61748e-09	0	TGFB2_TGFBR1_TGFBR2	Tgfb2 - (Tgfbr1+Tgfbr2)	TGFb	Secreted Signaling	KEGG: mmu04350
Stromal	DCs	Tgfb2	TGFbR1_R2	1.19172e-08	0	TGFB2_TGFBR1_TGFBR2	Tgfb2 - (Tgfbr1+Tgfbr2)	TGFb	Secreted Signaling	KEGG: mmu04350
Stromal	Endothelial	Tgfb3	TGFbR1_R2	9.60941e-09	0	TGFB3_TGFBR1_TGFBR2	Tgfb3 - (Tgfbr1+Tgfbr2)	TGFb	Secreted Signaling	KEGG: mmu04350
Stromal	Macrophages	Tgfb3	TGFbR1_R2	1.98914e-08	0	TGFB3_TGFBR1_TGFBR2	Tgfb3 - (Tgfbr1+Tgfbr2)	TGFb	Secreted Signaling	KEGG: mmu04350
Stromal	DCs	Tgfb3	TGFbR1_R2	2.46334e-08	0	TGFB3_TGFBR1_TGFBR2	Tgfb3 - (Tgfbr1+Tgfbr2)	TGFb	Secreted Signaling	KEGG: mmu04350
Stromal	Stromal	Gdf15	Tgfbr2	2.46214e-08	0	GDF15_TGFBR2	Gdf15 - Tgfbr2	GDF	Secreted Signaling	KEGG: mmu04350
Stromal	Endothelial	Gdf15	Tgfbr2	1.19216e-07	0	GDF15_TGFBR2	Gdf15 - Tgfbr2	GDF	Secreted Signaling	KEGG: mmu04350
Stromal	B-cells	Gdf15	Tgfbr2	3.6512e-07	0	GDF15_TGFBR2	Gdf15 - Tgfbr2	GDF	Secreted Signaling	KEGG: mmu04350
Stromal	T-cells CD4+	Gdf15	Tgfbr2	1.00144e-06	0	GDF15_TGFBR2	Gdf15 - Tgfbr2	GDF	Secreted Signaling	KEGG: mmu04350
Stromal	T-cells CD4+CD8+	Gdf15	Tgfbr2	5.07705e-07	0	GDF15_TGFBR2	Gdf15 - Tgfbr2	GDF	Secreted Signaling	KEGG: mmu04350
Stromal	T-cells CD8+	Gdf15	Tgfbr2	2.61953e-07	0	GDF15_TGFBR2	Gdf15 - Tgfbr2	GDF	Secreted Signaling	KEGG: mmu04350
Stromal	T-cells FoxP3+	Gdf15	Tgfbr2	3.20675e-07	0	GDF15_TGFBR2	Gdf15 - Tgfbr2	GDF	Secreted Signaling	KEGG: mmu04350
Stromal	Macrophages	Gdf15	Tgfbr2	3.6333e-08	0	GDF15_TGFBR2	Gdf15 - Tgfbr2	GDF	Secreted Signaling	KEGG: mmu04350
Stromal	DCs	Gdf15	Tgfbr2	2.79844e-08	0	GDF15_TGFBR2	Gdf15 - Tgfbr2	GDF	Secreted Signaling	KEGG: mmu04350
Stromal	NK cells	Gdf15	Tgfbr2	8.38848e-08	0	GDF15_TGFBR2	Gdf15 - Tgfbr2	GDF	Secreted Signaling	KEGG: mmu04350
Myoepithelial	Stromal	Wnt10a	FZD1_LRP6	7.77205e-10	0	WNT10A_FZD1_LRP6	Wnt10a - (Fzd1+Lrp6)	WNT	Secreted Signaling	KEGG: mmu04310; PMID: 23209147
Myoepithelial	Myoepithelial	Wnt10a	FZD4_LRP6	1.1451e-09	0	WNT10A_FZD4_LRP6	Wnt10a - (Fzd4+Lrp6)	WNT	Secreted Signaling	KEGG: mmu04310; PMID: 23209147
Myoepithelial	Stromal	Wnt10a	FZD4_LRP6	6.96596e-10	0	WNT10A_FZD4_LRP6	Wnt10a - (Fzd4+Lrp6)	WNT	Secreted Signaling	KEGG: mmu04310; PMID: 23209147
Myoepithelial	Myoepithelial	Wnt10a	FZD5_LRP6	1.88205e-09	0	WNT10A_FZD5_LRP6	Wnt10a - (Fzd5+Lrp6)	WNT	Secreted Signaling	KEGG: mmu04310; PMID: 23209147
Myoepithelial	Stromal	Wnt10a	FZD8_LRP6	7.00686e-10	0	WNT10A_FZD8_LRP6	Wnt10a - (Fzd8+Lrp6)	WNT	Secreted Signaling	KEGG: mmu04310; PMID: 23209147
Myoepithelial	Myoepithelial	Tgfa	Egfr	1.81888e-09	0	TGFA_EGFR	Tgfa - Egfr	EGF	Secreted Signaling	KEGG: mmu04012
Myoepithelial	Stromal	Tgfa	Egfr	2.31431e-09	0	TGFA_EGFR	Tgfa - Egfr	EGF	Secreted Signaling	KEGG: mmu04012
T-cells Cxcr6+	Myoepithelial	Areg	Egfr	6.10941e-09	0	AREG_EGFR	Areg - Egfr	EGF	Secreted Signaling	KEGG: mmu04012
T-cells Cxcr6+	Stromal	Areg	Egfr	7.77149e-09	0	AREG_EGFR	Areg - Egfr	EGF	Secreted Signaling	KEGG: mmu04012
Etv1+	Myoepithelial	Hbegf	Egfr	1.14278e-09	0	HBEGF_EGFR	Hbegf - Egfr	EGF	Secreted Signaling	KEGG: mmu04012
Stromal	Myoepithelial	Hbegf	Egfr	7.97004e-09	0	HBEGF_EGFR	Hbegf - Egfr	EGF	Secreted Signaling	KEGG: mmu04012
Endothelial	Myoepithelial	Hbegf	Egfr	5.94366e-08	0	HBEGF_EGFR	Hbegf - Egfr	EGF	Secreted Signaling	KEGG: mmu04012
Etv1+	Stromal	Hbegf	Egfr	1.45339e-09	0	HBEGF_EGFR	Hbegf - Egfr	EGF	Secreted Signaling	KEGG: mmu04012
Stromal	Stromal	Hbegf	Egfr	1.01466e-08	0	HBEGF_EGFR	Hbegf - Egfr	EGF	Secreted Signaling	KEGG: mmu04012
Endothelial	Stromal	Hbegf	Egfr	7.57014e-08	0	HBEGF_EGFR	Hbegf - Egfr	EGF	Secreted Signaling	KEGG: mmu04012
Myoepithelial	Etv1+	Nrg1	Erbb3	1.80964e-08	0	NRG1_ERBB3	Nrg1 - Erbb3	NRG	Secreted Signaling	KEGG: mmu04012
Myoepithelial	Etv1+	Nrg2	Erbb3	1.60332e-08	0	NRG2_ERBB3	Nrg2 - Erbb3	NRG	Secreted Signaling	KEGG: mmu04012
Stromal	Etv1+	Nrg2	Erbb3	3.71848e-08	0	NRG2_ERBB3	Nrg2 - Erbb3	NRG	Secreted Signaling	KEGG: mmu04012
Myoepithelial	Myoepithelial	Fgf7	Fgfr1	1.86887e-09	0.01	FGF7_FGFR1	Fgf7 - Fgfr1	FGF	Secreted Signaling	PMC: 4393358
Stromal	Myoepithelial	Fgf7	Fgfr1	4.39378e-09	0	FGF7_FGFR1	Fgf7 - Fgfr1	FGF	Secreted Signaling	PMC: 4393358
Myoepithelial	Stromal	Fgf7	Fgfr1	2.56599e-08	0	FGF7_FGFR1	Fgf7 - Fgfr1	FGF	Secreted Signaling	PMC: 4393358
Stromal	Stromal	Fgf7	Fgfr1	6.02449e-08	0	FGF7_FGFR1	Fgf7 - Fgfr1	FGF	Secreted Signaling	PMC: 4393358
Stromal	Myoepithelial	Fgf10	Fgfr1	5.01269e-09	0	FGF10_FGFR1	Fgf10 - Fgfr1	FGF	Secreted Signaling	PMC: 4393358
Stromal	Stromal	Fgf10	Fgfr1	6.86425e-08	0	FGF10_FGFR1	Fgf10 - Fgfr1	FGF	Secreted Signaling	PMC: 4393358
Myoepithelial	Stromal	Pdgfa	Pdgfra	3.98219e-08	0	PDGFA_PDGFRA	Pdgfa - Pdgfra	PDGF	Secreted Signaling	PMID: 15207812
DCs	Stromal	Pdgfa	Pdgfra	1.25905e-07	0	PDGFA_PDGFRA	Pdgfa - Pdgfra	PDGF	Secreted Signaling	PMID: 15207812
Myoepithelial	Stromal	Pdgfa	Pdgfrb	1.58513e-08	0	PDGFA_PDGFRB	Pdgfa - Pdgfrb	PDGF	Secreted Signaling	PMID: 15207812
DCs	Stromal	Pdgfa	Pdgfrb	4.94462e-08	0	PDGFA_PDGFRB	Pdgfa - Pdgfrb	PDGF	Secreted Signaling	PMID: 15207812
Endothelial	Stromal	Pdgfb	Pdgfra	1.07702e-07	0	PDGFB_PDGFRA	Pdgfb - Pdgfra	PDGF	Secreted Signaling	PMID: 15207812
Endothelial	Stromal	Pdgfb	Pdgfrb	4.23614e-08	0	PDGFB_PDGFRB	Pdgfb - Pdgfrb	PDGF	Secreted Signaling	PMID: 15207812
Endothelial	Stromal	Pdgfd	Pdgfrb	3.39709e-09	0	PDGFD_PDGFRB	Pdgfd - Pdgfrb	PDGF	Secreted Signaling	PMID: 15207812
Myoepithelial	Endothelial	Vegfa	Flt1	3.70004e-07	0	VEGFA_VEGFR1	Vegfa - Vegfr1	VEGF	Secreted Signaling	KEGG: mmu04370; PMID: 16633338
Stromal	Endothelial	Vegfa	Flt1	1.56558e-06	0	VEGFA_VEGFR1	Vegfa - Vegfr1	VEGF	Secreted Signaling	KEGG: mmu04370; PMID: 16633338
Endothelial	Endothelial	Vegfa	Flt1	1.08561e-06	0	VEGFA_VEGFR1	Vegfa - Vegfr1	VEGF	Secreted Signaling	KEGG: mmu04370; PMID: 16633338
NK cells	Endothelial	Vegfa	Flt1	9.82807e-07	0	VEGFA_VEGFR1	Vegfa - Vegfr1	VEGF	Secreted Signaling	KEGG: mmu04370; PMID: 16633338
Myoepithelial	Endothelial	Vegfa	Kdr	3.83199e-07	0	VEGFA_VEGFR2	Vegfa - Vegfr2	VEGF	Secreted Signaling	KEGG: mmu04370; PMID: 16633338
Stromal	Endothelial	Vegfa	Kdr	1.61976e-06	0	VEGFA_VEGFR2	Vegfa - Vegfr2	VEGF	Secreted Signaling	KEGG: mmu04370; PMID: 16633338
Endothelial	Endothelial	Vegfa	Kdr	1.12507e-06	0	VEGFA_VEGFR2	Vegfa - Vegfr2	VEGF	Secreted Signaling	KEGG: mmu04370; PMID: 16633338
NK cells	Endothelial	Vegfa	Kdr	1.01859e-06	0	VEGFA_VEGFR2	Vegfa - Vegfr2	VEGF	Secreted Signaling	KEGG: mmu04370; PMID: 16633338
Striated duct	Endothelial	Vegfb	Flt1	6.33692e-07	0	VEGFB_VEGFR1	Vegfb - Vegfr1	VEGF	Secreted Signaling	KEGG: mmu04370; PMID: 16633338
Stromal	Endothelial	Vegfc	Kdr	1.57771e-07	0	VEGFC_VEGFR2	Vegfc - Vegfr2	VEGF	Secreted Signaling	KEGG: mmu04370; PMID: 16633338
Myoepithelial	Endothelial	Pgf	Flt1	4.96037e-07	0	PGF_VEGFR1	Pgf - Vegfr1	VEGF	Secreted Signaling	KEGG: mmu04370; PMID: 16633338
Myoepithelial	Endothelial	Vegfa	FLT1_KDR	4.17162e-07	0	VEGFA_VEGFR1R2	Vegfa - Vegfr1r2	VEGF	Secreted Signaling	PMID: 16633338
Stromal	Endothelial	Vegfa	FLT1_KDR	1.7587e-06	0	VEGFA_VEGFR1R2	Vegfa - Vegfr1r2	VEGF	Secreted Signaling	PMID: 16633338
Endothelial	Endothelial	Vegfa	FLT1_KDR	1.22687e-06	0	VEGFA_VEGFR1R2	Vegfa - Vegfr1r2	VEGF	Secreted Signaling	PMID: 16633338
NK cells	Endothelial	Vegfa	FLT1_KDR	1.11092e-06	0	VEGFA_VEGFR1R2	Vegfa - Vegfr1r2	VEGF	Secreted Signaling	PMID: 16633338
Stromal	Stromal	Igf1	Igf1r	5.01115e-09	0	IGF1_IGF1R	Igf1 - Igf1r	IGF	Secreted Signaling	PMID: 14604834
Stromal	Endothelial	Igf1	Igf1r	5.63721e-08	0	IGF1_IGF1R	Igf1 - Igf1r	IGF	Secreted Signaling	PMID: 14604834
Stromal	T-cells FoxP3+	Igf1	Igf1r	5.33875e-07	0	IGF1_IGF1R	Igf1 - Igf1r	IGF	Secreted Signaling	PMID: 14604834
Stromal	T-cells Cxcr6+	Igf1	Igf1r	1.84333e-07	0	IGF1_IGF1R	Igf1 - Igf1r	IGF	Secreted Signaling	PMID: 14604834
Stromal	Myoepithelial	Igf1	ITGA6_ITGB4	6.71113e-09	0	IGF1_ITGA6_ITGB4	Igf1 - (Itga6+Itgb4)	IGF	Secreted Signaling	PMID: 28190785; PMID: 28873464
Myoepithelial	Macrophages	Ccl5	Ccr1	8.5517e-09	0	CCL5_CCR1	Ccl5 - Ccr1	CCL	Secreted Signaling	KEGG: mmu04060
Stromal	Macrophages	Ccl5	Ccr1	8.42764e-09	0	CCL5_CCR1	Ccl5 - Ccr1	CCL	Secreted Signaling	KEGG: mmu04060
Endothelial	Macrophages	Ccl5	Ccr1	1.46039e-08	0	CCL5_CCR1	Ccl5 - Ccr1	CCL	Secreted Signaling	KEGG: mmu04060
T-cells CD8+	Macrophages	Ccl5	Ccr1	1.03716e-05	0	CCL5_CCR1	Ccl5 - Ccr1	CCL	Secreted Signaling	KEGG: mmu04060
DCs	Macrophages	Ccl5	Ccr1	9.89275e-07	0	CCL5_CCR1	Ccl5 - Ccr1	CCL	Secreted Signaling	KEGG: mmu04060
NK cells	Macrophages	Ccl5	Ccr1	1.91341e-06	0	CCL5_CCR1	Ccl5 - Ccr1	CCL	Secreted Signaling	KEGG: mmu04060
Macrophages	Macrophages	Ccl3	Ccr1	7.75619e-08	0	CCL3_CCR1	Ccl3 - Ccr1	CCL	Secreted Signaling	KEGG: mmu04060
Myoepithelial	Macrophages	Ccl7	Ccr1	8.71598e-09	0	CCL7_CCR1	Ccl7 - Ccr1	CCL	Secreted Signaling	KEGG: mmu04060
Stromal	Macrophages	Ccl7	Ccr1	2.03569e-08	0	CCL7_CCR1	Ccl7 - Ccr1	CCL	Secreted Signaling	KEGG: mmu04060
Myoepithelial	T-cells Cxcr6+	Ccl7	Ccr2	6.11901e-08	0	CCL7_CCR2	Ccl7 - Ccr2	CCL	Secreted Signaling	KEGG: mmu04060
Stromal	T-cells Cxcr6+	Ccl7	Ccr2	1.42782e-07	0	CCL7_CCR2	Ccl7 - Ccr2	CCL	Secreted Signaling	KEGG: mmu04060
Myoepithelial	DCs	Ccl7	Ccr2	4.29385e-08	0	CCL7_CCR2	Ccl7 - Ccr2	CCL	Secreted Signaling	KEGG: mmu04060
Stromal	DCs	Ccl7	Ccr2	1.00246e-07	0	CCL7_CCR2	Ccl7 - Ccr2	CCL	Secreted Signaling	KEGG: mmu04060
Myoepithelial	NK cells	Ccl7	Ccr2	3.40468e-08	0	CCL7_CCR2	Ccl7 - Ccr2	CCL	Secreted Signaling	KEGG: mmu04060
Stromal	NK cells	Ccl7	Ccr2	7.94965e-08	0	CCL7_CCR2	Ccl7 - Ccr2	CCL	Secreted Signaling	KEGG: mmu04060
Stromal	T-cells Cxcr6+	Ccl2	Ccr2	3.07435e-07	0	CCL2_CCR2	Ccl2 - Ccr2	CCL	Secreted Signaling	KEGG: mmu04060
Stromal	DCs	Ccl2	Ccr2	2.16758e-07	0	CCL2_CCR2	Ccl2 - Ccr2	CCL	Secreted Signaling	KEGG: mmu04060
Stromal	NK cells	Ccl2	Ccr2	1.72063e-07	0	CCL2_CCR2	Ccl2 - Ccr2	CCL	Secreted Signaling	KEGG: mmu04060
T-cells CD8+	T-cells CD8+	Ccl4	Ccr5	9.33847e-06	0	CCL4_CCR5	Ccl4 - Ccr5	CCL	Secreted Signaling	KEGG: mmu04060
Macrophages	T-cells CD8+	Ccl4	Ccr5	2.78808e-06	0	CCL4_CCR5	Ccl4 - Ccr5	CCL	Secreted Signaling	KEGG: mmu04060
DCs	T-cells CD8+	Ccl4	Ccr5	6.32294e-07	0	CCL4_CCR5	Ccl4 - Ccr5	CCL	Secreted Signaling	KEGG: mmu04060
T-cells CD8+	DCs	Ccl4	Ccr5	1.97152e-06	0	CCL4_CCR5	Ccl4 - Ccr5	CCL	Secreted Signaling	KEGG: mmu04060
Macrophages	DCs	Ccl4	Ccr5	5.88642e-07	0	CCL4_CCR5	Ccl4 - Ccr5	CCL	Secreted Signaling	KEGG: mmu04060
DCs	DCs	Ccl4	Ccr5	1.33519e-07	0	CCL4_CCR5	Ccl4 - Ccr5	CCL	Secreted Signaling	KEGG: mmu04060
T-cells CD8+	NK cells	Ccl4	Ccr5	8.17019e-06	0	CCL4_CCR5	Ccl4 - Ccr5	CCL	Secreted Signaling	KEGG: mmu04060
Macrophages	NK cells	Ccl4	Ccr5	2.44098e-06	0	CCL4_CCR5	Ccl4 - Ccr5	CCL	Secreted Signaling	KEGG: mmu04060
DCs	NK cells	Ccl4	Ccr5	5.55028e-07	0	CCL4_CCR5	Ccl4 - Ccr5	CCL	Secreted Signaling	KEGG: mmu04060
Myoepithelial	T-cells CD8+	Ccl5	Ccr5	1.08503e-07	0	CCL5_CCR5	Ccl5 - Ccr5	CCL	Secreted Signaling	KEGG: mmu04060
Stromal	T-cells CD8+	Ccl5	Ccr5	1.06977e-07	0	CCL5_CCR5	Ccl5 - Ccr5	CCL	Secreted Signaling	KEGG: mmu04060
Endothelial	T-cells CD8+	Ccl5	Ccr5	1.8543e-07	0	CCL5_CCR5	Ccl5 - Ccr5	CCL	Secreted Signaling	KEGG: mmu04060
T-cells CD8+	T-cells CD8+	Ccl5	Ccr5	0.00012965	0	CCL5_CCR5	Ccl5 - Ccr5	CCL	Secreted Signaling	KEGG: mmu04060
DCs	T-cells CD8+	Ccl5	Ccr5	1.24508e-05	0	CCL5_CCR5	Ccl5 - Ccr5	CCL	Secreted Signaling	KEGG: mmu04060
NK cells	T-cells CD8+	Ccl5	Ccr5	2.39159e-05	0	CCL5_CCR5	Ccl5 - Ccr5	CCL	Secreted Signaling	KEGG: mmu04060
Myoepithelial	DCs	Ccl5	Ccr5	2.29088e-08	0.01	CCL5_CCR5	Ccl5 - Ccr5	CCL	Secreted Signaling	KEGG: mmu04060
Stromal	DCs	Ccl5	Ccr5	2.25899e-08	0.02	CCL5_CCR5	Ccl5 - Ccr5	CCL	Secreted Signaling	KEGG: mmu04060
Endothelial	DCs	Ccl5	Ccr5	3.91604e-08	0.02	CCL5_CCR5	Ccl5 - Ccr5	CCL	Secreted Signaling	KEGG: mmu04060
T-cells CD8+	DCs	Ccl5	Ccr5	2.72408e-05	0	CCL5_CCR5	Ccl5 - Ccr5	CCL	Secreted Signaling	KEGG: mmu04060
DCs	DCs	Ccl5	Ccr5	2.62183e-06	0	CCL5_CCR5	Ccl5 - Ccr5	CCL	Secreted Signaling	KEGG: mmu04060
NK cells	DCs	Ccl5	Ccr5	5.02477e-06	0	CCL5_CCR5	Ccl5 - Ccr5	CCL	Secreted Signaling	KEGG: mmu04060
Myoepithelial	NK cells	Ccl5	Ccr5	9.50434e-08	0	CCL5_CCR5	Ccl5 - Ccr5	CCL	Secreted Signaling	KEGG: mmu04060
Stromal	NK cells	Ccl5	Ccr5	9.3913e-08	0	CCL5_CCR5	Ccl5 - Ccr5	CCL	Secreted Signaling	KEGG: mmu04060
Endothelial	NK cells	Ccl5	Ccr5	1.6302e-07	0	CCL5_CCR5	Ccl5 - Ccr5	CCL	Secreted Signaling	KEGG: mmu04060
T-cells CD8+	NK cells	Ccl5	Ccr5	0.000105879	0	CCL5_CCR5	Ccl5 - Ccr5	CCL	Secreted Signaling	KEGG: mmu04060
DCs	NK cells	Ccl5	Ccr5	1.04912e-05	0	CCL5_CCR5	Ccl5 - Ccr5	CCL	Secreted Signaling	KEGG: mmu04060
NK cells	NK cells	Ccl5	Ccr5	1.9521e-05	0	CCL5_CCR5	Ccl5 - Ccr5	CCL	Secreted Signaling	KEGG: mmu04060
Macrophages	T-cells CD8+	Ccl3	Ccr5	9.84622e-07	0	CCL3_CCR5	Ccl3 - Ccr5	CCL	Secreted Signaling	KEGG: mmu04060
Macrophages	DCs	Ccl3	Ccr5	2.07925e-07	0	CCL3_CCR5	Ccl3 - Ccr5	CCL	Secreted Signaling	KEGG: mmu04060
Macrophages	NK cells	Ccl3	Ccr5	8.64751e-07	0	CCL3_CCR5	Ccl3 - Ccr5	CCL	Secreted Signaling	KEGG: mmu04060
Stromal	T-cells CD8+	Cxcl10	Cxcr3	1.43385e-06	0	CXCL10_CXCR3	Cxcl10 - Cxcr3	CXCL	Secreted Signaling	KEGG: mmu04060
Endothelial	T-cells CD8+	Cxcl10	Cxcr3	9.04009e-07	0	CXCL10_CXCR3	Cxcl10 - Cxcr3	CXCL	Secreted Signaling	KEGG: mmu04060
Stromal	T-cells FoxP3+	Cxcl10	Cxcr3	2.86571e-07	0	CXCL10_CXCR3	Cxcl10 - Cxcr3	CXCL	Secreted Signaling	KEGG: mmu04060
Endothelial	T-cells FoxP3+	Cxcl10	Cxcr3	1.79657e-07	0	CXCL10_CXCR3	Cxcl10 - Cxcr3	CXCL	Secreted Signaling	KEGG: mmu04060
Stromal	T-cells Cxcr6+	Cxcl10	Cxcr3	1.5841e-08	0	CXCL10_CXCR3	Cxcl10 - Cxcr3	CXCL	Secreted Signaling	KEGG: mmu04060
Endothelial	T-cells Cxcr6+	Cxcl10	Cxcr3	9.92739e-09	0	CXCL10_CXCR3	Cxcl10 - Cxcr3	CXCL	Secreted Signaling	KEGG: mmu04060
Stromal	DCs	Cxcl10	Cxcr3	3.38895e-08	0	CXCL10_CXCR3	Cxcl10 - Cxcr3	CXCL	Secreted Signaling	KEGG: mmu04060
Endothelial	DCs	Cxcl10	Cxcr3	2.12441e-08	0	CXCL10_CXCR3	Cxcl10 - Cxcr3	CXCL	Secreted Signaling	KEGG: mmu04060
Stromal	NK cells	Cxcl10	Cxcr3	5.10299e-08	0	CXCL10_CXCR3	Cxcl10 - Cxcr3	CXCL	Secreted Signaling	KEGG: mmu04060
Endothelial	NK cells	Cxcl10	Cxcr3	3.20003e-08	0	CXCL10_CXCR3	Cxcl10 - Cxcr3	CXCL	Secreted Signaling	KEGG: mmu04060
Stromal	Myoepithelial	Cxcl12	Cxcr4	4.34303e-08	0	CXCL12_CXCR4	Cxcl12 - Cxcr4	CXCL	Secreted Signaling	KEGG: mmu04060
Endothelial	Myoepithelial	Cxcl12	Cxcr4	6.84126e-08	0	CXCL12_CXCR4	Cxcl12 - Cxcr4	CXCL	Secreted Signaling	KEGG: mmu04060
Stromal	B-cells	Cxcl12	Cxcr4	1.31616e-05	0	CXCL12_CXCR4	Cxcl12 - Cxcr4	CXCL	Secreted Signaling	KEGG: mmu04060
Endothelial	B-cells	Cxcl12	Cxcr4	2.09216e-05	0	CXCL12_CXCR4	Cxcl12 - Cxcr4	CXCL	Secreted Signaling	KEGG: mmu04060
Stromal	T-cells CD4+CD8+	Cxcl12	Cxcr4	3.98275e-06	0	CXCL12_CXCR4	Cxcl12 - Cxcr4	CXCL	Secreted Signaling	KEGG: mmu04060
Endothelial	T-cells CD4+CD8+	Cxcl12	Cxcr4	6.2485e-06	0	CXCL12_CXCR4	Cxcl12 - Cxcr4	CXCL	Secreted Signaling	KEGG: mmu04060
Stromal	T-cells CD8+	Cxcl12	Cxcr4	3.14227e-06	0	CXCL12_CXCR4	Cxcl12 - Cxcr4	CXCL	Secreted Signaling	KEGG: mmu04060
Endothelial	T-cells CD8+	Cxcl12	Cxcr4	4.95383e-06	0	CXCL12_CXCR4	Cxcl12 - Cxcr4	CXCL	Secreted Signaling	KEGG: mmu04060
Stromal	T-cells FoxP3+	Cxcl12	Cxcr4	4.93014e-06	0	CXCL12_CXCR4	Cxcl12 - Cxcr4	CXCL	Secreted Signaling	KEGG: mmu04060
Endothelial	T-cells FoxP3+	Cxcl12	Cxcr4	7.79215e-06	0	CXCL12_CXCR4	Cxcl12 - Cxcr4	CXCL	Secreted Signaling	KEGG: mmu04060
Stromal	T-cells Cxcr6+	Cxcl12	Cxcr4	2.1837e-07	0	CXCL12_CXCR4	Cxcl12 - Cxcr4	CXCL	Secreted Signaling	KEGG: mmu04060
Endothelial	T-cells Cxcr6+	Cxcl12	Cxcr4	3.42744e-07	0	CXCL12_CXCR4	Cxcl12 - Cxcr4	CXCL	Secreted Signaling	KEGG: mmu04060
Stromal	Macrophages	Cxcl12	Cxcr4	3.71489e-07	0	CXCL12_CXCR4	Cxcl12 - Cxcr4	CXCL	Secreted Signaling	KEGG: mmu04060
Endothelial	Macrophages	Cxcl12	Cxcr4	5.81176e-07	0	CXCL12_CXCR4	Cxcl12 - Cxcr4	CXCL	Secreted Signaling	KEGG: mmu04060
Stromal	DCs	Cxcl12	Cxcr4	3.40464e-07	0	CXCL12_CXCR4	Cxcl12 - Cxcr4	CXCL	Secreted Signaling	KEGG: mmu04060
Endothelial	DCs	Cxcl12	Cxcr4	5.345e-07	0	CXCL12_CXCR4	Cxcl12 - Cxcr4	CXCL	Secreted Signaling	KEGG: mmu04060
Stromal	NK cells	Cxcl12	Cxcr4	5.99514e-07	0	CXCL12_CXCR4	Cxcl12 - Cxcr4	CXCL	Secreted Signaling	KEGG: mmu04060
Endothelial	NK cells	Cxcl12	Cxcr4	9.45608e-07	0	CXCL12_CXCR4	Cxcl12 - Cxcr4	CXCL	Secreted Signaling	KEGG: mmu04060
Stromal	Endothelial	Cxcl12	Ackr3	4.33165e-08	0	CXCL12_ACKR3	Cxcl12 - Ackr3	CXCL	Secreted Signaling	KEGG: mmu04060
Endothelial	Endothelial	Cxcl12	Ackr3	6.75626e-08	0	CXCL12_ACKR3	Cxcl12 - Ackr3	CXCL	Secreted Signaling	KEGG: mmu04060
Stromal	T-cells CD8+	Cxcl16	Cxcr6	3.28715e-07	0	CXCL16_CXCR6	Cxcl16 - Cxcr6	CXCL	Secreted Signaling	KEGG: mmu04060
Macrophages	T-cells CD8+	Cxcl16	Cxcr6	4.35251e-06	0	CXCL16_CXCR6	Cxcl16 - Cxcr6	CXCL	Secreted Signaling	KEGG: mmu04060
DCs	T-cells CD8+	Cxcl16	Cxcr6	4.25948e-06	0	CXCL16_CXCR6	Cxcl16 - Cxcr6	CXCL	Secreted Signaling	KEGG: mmu04060
Stromal	T-cells FoxP3+	Cxcl16	Cxcr6	1.33116e-07	0	CXCL16_CXCR6	Cxcl16 - Cxcr6	CXCL	Secreted Signaling	KEGG: mmu04060
Macrophages	T-cells FoxP3+	Cxcl16	Cxcr6	1.76291e-06	0	CXCL16_CXCR6	Cxcl16 - Cxcr6	CXCL	Secreted Signaling	KEGG: mmu04060
DCs	T-cells FoxP3+	Cxcl16	Cxcr6	1.72757e-06	0	CXCL16_CXCR6	Cxcl16 - Cxcr6	CXCL	Secreted Signaling	KEGG: mmu04060
Stromal	T-cells Cxcr6+	Cxcl16	Cxcr6	6.36598e-07	0	CXCL16_CXCR6	Cxcl16 - Cxcr6	CXCL	Secreted Signaling	KEGG: mmu04060
Macrophages	T-cells Cxcr6+	Cxcl16	Cxcr6	8.39301e-06	0	CXCL16_CXCR6	Cxcl16 - Cxcr6	CXCL	Secreted Signaling	KEGG: mmu04060
DCs	T-cells Cxcr6+	Cxcl16	Cxcr6	7.95747e-06	0	CXCL16_CXCR6	Cxcl16 - Cxcr6	CXCL	Secreted Signaling	KEGG: mmu04060
Stromal	NK cells	Cxcl16	Cxcr6	1.19083e-08	0	CXCL16_CXCR6	Cxcl16 - Cxcr6	CXCL	Secreted Signaling	KEGG: mmu04060
Macrophages	NK cells	Cxcl16	Cxcr6	1.57711e-07	0	CXCL16_CXCR6	Cxcl16 - Cxcr6	CXCL	Secreted Signaling	KEGG: mmu04060
DCs	NK cells	Cxcl16	Cxcr6	1.54584e-07	0	CXCL16_CXCR6	Cxcl16 - Cxcr6	CXCL	Secreted Signaling	KEGG: mmu04060
Acinar	B-cells	Mif	CD74_CXCR4	9.7821e-05	0	MIF_CD74_CXCR4	Mif - (Cd74+Cxcr4)	MIF	Secreted Signaling	PMID: 29637711; PMID: 24760155
Striated duct	B-cells	Mif	CD74_CXCR4	4.42577e-05	0	MIF_CD74_CXCR4	Mif - (Cd74+Cxcr4)	MIF	Secreted Signaling	PMID: 29637711; PMID: 24760155
Myoepithelial	B-cells	Mif	CD74_CXCR4	5.139e-06	0	MIF_CD74_CXCR4	Mif - (Cd74+Cxcr4)	MIF	Secreted Signaling	PMID: 29637711; PMID: 24760155
Stromal	B-cells	Mif	CD74_CXCR4	7.4206e-06	0	MIF_CD74_CXCR4	Mif - (Cd74+Cxcr4)	MIF	Secreted Signaling	PMID: 29637711; PMID: 24760155
Endothelial	B-cells	Mif	CD74_CXCR4	1.89012e-05	0	MIF_CD74_CXCR4	Mif - (Cd74+Cxcr4)	MIF	Secreted Signaling	PMID: 29637711; PMID: 24760155
B-cells	B-cells	Mif	CD74_CXCR4	0.000458143	0	MIF_CD74_CXCR4	Mif - (Cd74+Cxcr4)	MIF	Secreted Signaling	PMID: 29637711; PMID: 24760155
T-cells CD4+	B-cells	Mif	CD74_CXCR4	0.000539849	0	MIF_CD74_CXCR4	Mif - (Cd74+Cxcr4)	MIF	Secreted Signaling	PMID: 29637711; PMID: 24760155
T-cells CD4+CD8+	B-cells	Mif	CD74_CXCR4	0.00055566	0	MIF_CD74_CXCR4	Mif - (Cd74+Cxcr4)	MIF	Secreted Signaling	PMID: 29637711; PMID: 24760155
T-cells CD8+	B-cells	Mif	CD74_CXCR4	0.000321976	0	MIF_CD74_CXCR4	Mif - (Cd74+Cxcr4)	MIF	Secreted Signaling	PMID: 29637711; PMID: 24760155
T-cells FoxP3+	B-cells	Mif	CD74_CXCR4	0.000367021	0	MIF_CD74_CXCR4	Mif - (Cd74+Cxcr4)	MIF	Secreted Signaling	PMID: 29637711; PMID: 24760155
T-cells Cxcr6+	B-cells	Mif	CD74_CXCR4	3.55701e-05	0	MIF_CD74_CXCR4	Mif - (Cd74+Cxcr4)	MIF	Secreted Signaling	PMID: 29637711; PMID: 24760155
Macrophages	B-cells	Mif	CD74_CXCR4	8.96994e-05	0	MIF_CD74_CXCR4	Mif - (Cd74+Cxcr4)	MIF	Secreted Signaling	PMID: 29637711; PMID: 24760155
DCs	B-cells	Mif	CD74_CXCR4	2.14241e-05	0	MIF_CD74_CXCR4	Mif - (Cd74+Cxcr4)	MIF	Secreted Signaling	PMID: 29637711; PMID: 24760155
NK cells	B-cells	Mif	CD74_CXCR4	1.74453e-05	0.01	MIF_CD74_CXCR4	Mif - (Cd74+Cxcr4)	MIF	Secreted Signaling	PMID: 29637711; PMID: 24760155
T-cells CD8+	T-cells FoxP3+	Mif	CD74_CXCR4	3.43488e-05	0.03	MIF_CD74_CXCR4	Mif - (Cd74+Cxcr4)	MIF	Secreted Signaling	PMID: 29637711; PMID: 24760155
Striated duct	Macrophages	Mif	CD74_CXCR4	2.2582e-06	0.01	MIF_CD74_CXCR4	Mif - (Cd74+Cxcr4)	MIF	Secreted Signaling	PMID: 29637711; PMID: 24760155
T-cells CD4+	Macrophages	Mif	CD74_CXCR4	2.75011e-05	0.02	MIF_CD74_CXCR4	Mif - (Cd74+Cxcr4)	MIF	Secreted Signaling	PMID: 29637711; PMID: 24760155
T-cells CD4+CD8+	Macrophages	Mif	CD74_CXCR4	2.83668e-05	0	MIF_CD74_CXCR4	Mif - (Cd74+Cxcr4)	MIF	Secreted Signaling	PMID: 29637711; PMID: 24760155
T-cells CD8+	Macrophages	Mif	CD74_CXCR4	1.64802e-05	0	MIF_CD74_CXCR4	Mif - (Cd74+Cxcr4)	MIF	Secreted Signaling	PMID: 29637711; PMID: 24760155
T-cells FoxP3+	Macrophages	Mif	CD74_CXCR4	1.87568e-05	0	MIF_CD74_CXCR4	Mif - (Cd74+Cxcr4)	MIF	Secreted Signaling	PMID: 29637711; PMID: 24760155
T-cells Cxcr6+	Macrophages	Mif	CD74_CXCR4	1.82044e-06	0.01	MIF_CD74_CXCR4	Mif - (Cd74+Cxcr4)	MIF	Secreted Signaling	PMID: 29637711; PMID: 24760155
Macrophages	Macrophages	Mif	CD74_CXCR4	4.58012e-06	0	MIF_CD74_CXCR4	Mif - (Cd74+Cxcr4)	MIF	Secreted Signaling	PMID: 29637711; PMID: 24760155
Striated duct	DCs	Mif	CD74_CXCR4	1.72503e-06	0	MIF_CD74_CXCR4	Mif - (Cd74+Cxcr4)	MIF	Secreted Signaling	PMID: 29637711; PMID: 24760155
Myoepithelial	DCs	Mif	CD74_CXCR4	2.00864e-07	0.04	MIF_CD74_CXCR4	Mif - (Cd74+Cxcr4)	MIF	Secreted Signaling	PMID: 29637711; PMID: 24760155
B-cells	DCs	Mif	CD74_CXCR4	1.78278e-05	0	MIF_CD74_CXCR4	Mif - (Cd74+Cxcr4)	MIF	Secreted Signaling	PMID: 29637711; PMID: 24760155
T-cells CD4+	DCs	Mif	CD74_CXCR4	2.10188e-05	0	MIF_CD74_CXCR4	Mif - (Cd74+Cxcr4)	MIF	Secreted Signaling	PMID: 29637711; PMID: 24760155
T-cells CD4+CD8+	DCs	Mif	CD74_CXCR4	2.16656e-05	0	MIF_CD74_CXCR4	Mif - (Cd74+Cxcr4)	MIF	Secreted Signaling	PMID: 29637711; PMID: 24760155
T-cells CD8+	DCs	Mif	CD74_CXCR4	1.25764e-05	0	MIF_CD74_CXCR4	Mif - (Cd74+Cxcr4)	MIF	Secreted Signaling	PMID: 29637711; PMID: 24760155
T-cells FoxP3+	DCs	Mif	CD74_CXCR4	1.43208e-05	0	MIF_CD74_CXCR4	Mif - (Cd74+Cxcr4)	MIF	Secreted Signaling	PMID: 29637711; PMID: 24760155
T-cells Cxcr6+	DCs	Mif	CD74_CXCR4	1.38927e-06	0	MIF_CD74_CXCR4	Mif - (Cd74+Cxcr4)	MIF	Secreted Signaling	PMID: 29637711; PMID: 24760155
Macrophages	DCs	Mif	CD74_CXCR4	3.49792e-06	0	MIF_CD74_CXCR4	Mif - (Cd74+Cxcr4)	MIF	Secreted Signaling	PMID: 29637711; PMID: 24760155
Striated duct	B-cells	Mif	CD74_CD44	1.61569e-05	0	MIF_CD74_CD44	Mif - (Cd74+Cd44)	MIF	Secreted Signaling	PMID: 29637711; PMID: 26175090
Myoepithelial	B-cells	Mif	CD74_CD44	1.88386e-06	0.04	MIF_CD74_CD44	Mif - (Cd74+Cd44)	MIF	Secreted Signaling	PMID: 29637711; PMID: 26175090
B-cells	B-cells	Mif	CD74_CD44	0.000166846	0	MIF_CD74_CD44	Mif - (Cd74+Cd44)	MIF	Secreted Signaling	PMID: 29637711; PMID: 26175090
T-cells CD4+	B-cells	Mif	CD74_CD44	0.000196762	0	MIF_CD74_CD44	Mif - (Cd74+Cd44)	MIF	Secreted Signaling	PMID: 29637711; PMID: 26175090
T-cells CD4+CD8+	B-cells	Mif	CD74_CD44	0.000202958	0	MIF_CD74_CD44	Mif - (Cd74+Cd44)	MIF	Secreted Signaling	PMID: 29637711; PMID: 26175090
T-cells CD8+	B-cells	Mif	CD74_CD44	0.000117914	0	MIF_CD74_CD44	Mif - (Cd74+Cd44)	MIF	Secreted Signaling	PMID: 29637711; PMID: 26175090
T-cells FoxP3+	B-cells	Mif	CD74_CD44	0.000134201	0	MIF_CD74_CD44	Mif - (Cd74+Cd44)	MIF	Secreted Signaling	PMID: 29637711; PMID: 26175090
T-cells Cxcr6+	B-cells	Mif	CD74_CD44	1.3025e-05	0	MIF_CD74_CD44	Mif - (Cd74+Cd44)	MIF	Secreted Signaling	PMID: 29637711; PMID: 26175090
Macrophages	B-cells	Mif	CD74_CD44	3.27697e-05	0	MIF_CD74_CD44	Mif - (Cd74+Cd44)	MIF	Secreted Signaling	PMID: 29637711; PMID: 26175090
Striated duct	T-cells FoxP3+	Mif	CD74_CD44	6.15303e-06	0.02	MIF_CD74_CD44	Mif - (Cd74+Cd44)	MIF	Secreted Signaling	PMID: 29637711; PMID: 26175090
B-cells	T-cells FoxP3+	Mif	CD74_CD44	6.3516e-05	0.04	MIF_CD74_CD44	Mif - (Cd74+Cd44)	MIF	Secreted Signaling	PMID: 29637711; PMID: 26175090
T-cells CD4+	T-cells FoxP3+	Mif	CD74_CD44	7.4914e-05	0.02	MIF_CD74_CD44	Mif - (Cd74+Cd44)	MIF	Secreted Signaling	PMID: 29637711; PMID: 26175090
T-cells CD4+CD8+	T-cells FoxP3+	Mif	CD74_CD44	7.72988e-05	0	MIF_CD74_CD44	Mif - (Cd74+Cd44)	MIF	Secreted Signaling	PMID: 29637711; PMID: 26175090
T-cells CD8+	T-cells FoxP3+	Mif	CD74_CD44	4.49275e-05	0	MIF_CD74_CD44	Mif - (Cd74+Cd44)	MIF	Secreted Signaling	PMID: 29637711; PMID: 26175090
T-cells FoxP3+	T-cells FoxP3+	Mif	CD74_CD44	5.11207e-05	0	MIF_CD74_CD44	Mif - (Cd74+Cd44)	MIF	Secreted Signaling	PMID: 29637711; PMID: 26175090
T-cells Cxcr6+	T-cells FoxP3+	Mif	CD74_CD44	4.96271e-06	0.01	MIF_CD74_CD44	Mif - (Cd74+Cd44)	MIF	Secreted Signaling	PMID: 29637711; PMID: 26175090
Macrophages	T-cells FoxP3+	Mif	CD74_CD44	1.24811e-05	0.01	MIF_CD74_CD44	Mif - (Cd74+Cd44)	MIF	Secreted Signaling	PMID: 29637711; PMID: 26175090
Striated duct	Macrophages	Mif	CD74_CD44	4.35371e-06	0	MIF_CD74_CD44	Mif - (Cd74+Cd44)	MIF	Secreted Signaling	PMID: 29637711; PMID: 26175090
Myoepithelial	Macrophages	Mif	CD74_CD44	5.06488e-07	0.01	MIF_CD74_CD44	Mif - (Cd74+Cd44)	MIF	Secreted Signaling	PMID: 29637711; PMID: 26175090
Stromal	Macrophages	Mif	CD74_CD44	7.30044e-07	0	MIF_CD74_CD44	Mif - (Cd74+Cd44)	MIF	Secreted Signaling	PMID: 29637711; PMID: 26175090
B-cells	Macrophages	Mif	CD74_CD44	4.50185e-05	0	MIF_CD74_CD44	Mif - (Cd74+Cd44)	MIF	Secreted Signaling	PMID: 29637711; PMID: 26175090
T-cells CD4+	Macrophages	Mif	CD74_CD44	5.30669e-05	0	MIF_CD74_CD44	Mif - (Cd74+Cd44)	MIF	Secreted Signaling	PMID: 29637711; PMID: 26175090
T-cells CD4+CD8+	Macrophages	Mif	CD74_CD44	5.46743e-05	0	MIF_CD74_CD44	Mif - (Cd74+Cd44)	MIF	Secreted Signaling	PMID: 29637711; PMID: 26175090
T-cells CD8+	Macrophages	Mif	CD74_CD44	3.1719e-05	0	MIF_CD74_CD44	Mif - (Cd74+Cd44)	MIF	Secreted Signaling	PMID: 29637711; PMID: 26175090
T-cells FoxP3+	Macrophages	Mif	CD74_CD44	3.61309e-05	0	MIF_CD74_CD44	Mif - (Cd74+Cd44)	MIF	Secreted Signaling	PMID: 29637711; PMID: 26175090
T-cells Cxcr6+	Macrophages	Mif	CD74_CD44	3.50396e-06	0	MIF_CD74_CD44	Mif - (Cd74+Cd44)	MIF	Secreted Signaling	PMID: 29637711; PMID: 26175090
Macrophages	Macrophages	Mif	CD74_CD44	8.8268e-06	0	MIF_CD74_CD44	Mif - (Cd74+Cd44)	MIF	Secreted Signaling	PMID: 29637711; PMID: 26175090
DCs	Macrophages	Mif	CD74_CD44	2.10291e-06	0.01	MIF_CD74_CD44	Mif - (Cd74+Cd44)	MIF	Secreted Signaling	PMID: 29637711; PMID: 26175090
Acinar	DCs	Mif	CD74_CD44	1.15314e-05	0	MIF_CD74_CD44	Mif - (Cd74+Cd44)	MIF	Secreted Signaling	PMID: 29637711; PMID: 26175090
Intercalated duct	DCs	Mif	CD74_CD44	2.74879e-06	0	MIF_CD74_CD44	Mif - (Cd74+Cd44)	MIF	Secreted Signaling	PMID: 29637711; PMID: 26175090
Striated duct	DCs	Mif	CD74_CD44	5.17738e-06	0	MIF_CD74_CD44	Mif - (Cd74+Cd44)	MIF	Secreted Signaling	PMID: 29637711; PMID: 26175090
Myoepithelial	DCs	Mif	CD74_CD44	5.98382e-07	0	MIF_CD74_CD44	Mif - (Cd74+Cd44)	MIF	Secreted Signaling	PMID: 29637711; PMID: 26175090
Stromal	DCs	Mif	CD74_CD44	8.67885e-07	0	MIF_CD74_CD44	Mif - (Cd74+Cd44)	MIF	Secreted Signaling	PMID: 29637711; PMID: 26175090
Endothelial	DCs	Mif	CD74_CD44	2.2238e-06	0	MIF_CD74_CD44	Mif - (Cd74+Cd44)	MIF	Secreted Signaling	PMID: 29637711; PMID: 26175090
B-cells	DCs	Mif	CD74_CD44	5.37418e-05	0	MIF_CD74_CD44	Mif - (Cd74+Cd44)	MIF	Secreted Signaling	PMID: 29637711; PMID: 26175090
T-cells CD4+	DCs	Mif	CD74_CD44	6.32678e-05	0	MIF_CD74_CD44	Mif - (Cd74+Cd44)	MIF	Secreted Signaling	PMID: 29637711; PMID: 26175090
T-cells CD4+CD8+	DCs	Mif	CD74_CD44	6.49641e-05	0	MIF_CD74_CD44	Mif - (Cd74+Cd44)	MIF	Secreted Signaling	PMID: 29637711; PMID: 26175090
T-cells CD8+	DCs	Mif	CD74_CD44	3.75322e-05	0	MIF_CD74_CD44	Mif - (Cd74+Cd44)	MIF	Secreted Signaling	PMID: 29637711; PMID: 26175090
T-cells FoxP3+	DCs	Mif	CD74_CD44	4.28577e-05	0	MIF_CD74_CD44	Mif - (Cd74+Cd44)	MIF	Secreted Signaling	PMID: 29637711; PMID: 26175090
T-cells Cxcr6+	DCs	Mif	CD74_CD44	4.14684e-06	0	MIF_CD74_CD44	Mif - (Cd74+Cd44)	MIF	Secreted Signaling	PMID: 29637711; PMID: 26175090
Macrophages	DCs	Mif	CD74_CD44	1.04847e-05	0	MIF_CD74_CD44	Mif - (Cd74+Cd44)	MIF	Secreted Signaling	PMID: 29637711; PMID: 26175090
DCs	DCs	Mif	CD74_CD44	2.51993e-06	0	MIF_CD74_CD44	Mif - (Cd74+Cd44)	MIF	Secreted Signaling	PMID: 29637711; PMID: 26175090
NK cells	DCs	Mif	CD74_CD44	2.05499e-06	0	MIF_CD74_CD44	Mif - (Cd74+Cd44)	MIF	Secreted Signaling	PMID: 29637711; PMID: 26175090
Acinar	Endothelial	Mif	Ackr3	8.76363e-08	0	MIF_ACKR3	Mif - Ackr3	MIF	Secreted Signaling	PMID: 26175090
Intercalated duct	Endothelial	Mif	Ackr3	2.08822e-08	0	MIF_ACKR3	Mif - Ackr3	MIF	Secreted Signaling	PMID: 26175090
Striated duct	Endothelial	Mif	Ackr3	4.00669e-08	0	MIF_ACKR3	Mif - Ackr3	MIF	Secreted Signaling	PMID: 26175090
Myoepithelial	Endothelial	Mif	Ackr3	4.68249e-09	0	MIF_ACKR3	Mif - Ackr3	MIF	Secreted Signaling	PMID: 26175090
Stromal	Endothelial	Mif	Ackr3	6.72003e-09	0	MIF_ACKR3	Mif - Ackr3	MIF	Secreted Signaling	PMID: 26175090
Endothelial	Endothelial	Mif	Ackr3	1.69778e-08	0	MIF_ACKR3	Mif - Ackr3	MIF	Secreted Signaling	PMID: 26175090
B-cells	Endothelial	Mif	Ackr3	4.13203e-07	0	MIF_ACKR3	Mif - Ackr3	MIF	Secreted Signaling	PMID: 26175090
T-cells CD4+	Endothelial	Mif	Ackr3	4.87509e-07	0	MIF_ACKR3	Mif - Ackr3	MIF	Secreted Signaling	PMID: 26175090
T-cells CD4+CD8+	Endothelial	Mif	Ackr3	5.03454e-07	0	MIF_ACKR3	Mif - Ackr3	MIF	Secreted Signaling	PMID: 26175090
T-cells CD8+	Endothelial	Mif	Ackr3	2.92923e-07	0	MIF_ACKR3	Mif - Ackr3	MIF	Secreted Signaling	PMID: 26175090
T-cells FoxP3+	Endothelial	Mif	Ackr3	3.33096e-07	0	MIF_ACKR3	Mif - Ackr3	MIF	Secreted Signaling	PMID: 26175090
T-cells Cxcr6+	Endothelial	Mif	Ackr3	3.2355e-08	0	MIF_ACKR3	Mif - Ackr3	MIF	Secreted Signaling	PMID: 26175090
Macrophages	Endothelial	Mif	Ackr3	8.1297e-08	0	MIF_ACKR3	Mif - Ackr3	MIF	Secreted Signaling	PMID: 26175090
DCs	Endothelial	Mif	Ackr3	1.92514e-08	0	MIF_ACKR3	Mif - Ackr3	MIF	Secreted Signaling	PMID: 26175090
NK cells	Endothelial	Mif	Ackr3	1.56445e-08	0	MIF_ACKR3	Mif - Ackr3	MIF	Secreted Signaling	PMID: 26175090
Myoepithelial	Macrophages	Cx3cl1	Cx3cr1	1.74383e-08	0	CX3CL1_CX3CR1	Cx3cl1 - Cx3cr1	CX3C	Secreted Signaling	KEGG: mmu04060
Myoepithelial	Myoepithelial	Il7	IL7R_IL2RG	3.29821e-09	0	IL7_IL7R_IL2RG	Il7 - (Il7r+Il2rg)	IL2	Secreted Signaling	KEGG: mmu04060
Stromal	Myoepithelial	Il7	IL7R_IL2RG	2.50226e-09	0	IL7_IL7R_IL2RG	Il7 - (Il7r+Il2rg)	IL2	Secreted Signaling	KEGG: mmu04060
Myoepithelial	T-cells CD4+	Il7	IL7R_IL2RG	1.59042e-06	0	IL7_IL7R_IL2RG	Il7 - (Il7r+Il2rg)	IL2	Secreted Signaling	KEGG: mmu04060
Stromal	T-cells CD4+	Il7	IL7R_IL2RG	1.20965e-06	0	IL7_IL7R_IL2RG	Il7 - (Il7r+Il2rg)	IL2	Secreted Signaling	KEGG: mmu04060
Myoepithelial	T-cells CD4+CD8+	Il7	IL7R_IL2RG	1.37748e-06	0	IL7_IL7R_IL2RG	Il7 - (Il7r+Il2rg)	IL2	Secreted Signaling	KEGG: mmu04060
Stromal	T-cells CD4+CD8+	Il7	IL7R_IL2RG	1.04793e-06	0	IL7_IL7R_IL2RG	Il7 - (Il7r+Il2rg)	IL2	Secreted Signaling	KEGG: mmu04060
Myoepithelial	T-cells CD8+	Il7	IL7R_IL2RG	8.72246e-07	0	IL7_IL7R_IL2RG	Il7 - (Il7r+Il2rg)	IL2	Secreted Signaling	KEGG: mmu04060
Stromal	T-cells CD8+	Il7	IL7R_IL2RG	6.64586e-07	0	IL7_IL7R_IL2RG	Il7 - (Il7r+Il2rg)	IL2	Secreted Signaling	KEGG: mmu04060
Myoepithelial	T-cells FoxP3+	Il7	IL7R_IL2RG	6.13748e-07	0	IL7_IL7R_IL2RG	Il7 - (Il7r+Il2rg)	IL2	Secreted Signaling	KEGG: mmu04060
Stromal	T-cells FoxP3+	Il7	IL7R_IL2RG	4.66408e-07	0	IL7_IL7R_IL2RG	Il7 - (Il7r+Il2rg)	IL2	Secreted Signaling	KEGG: mmu04060
Myoepithelial	T-cells Cxcr6+	Il7	IL7R_IL2RG	1.20985e-07	0	IL7_IL7R_IL2RG	Il7 - (Il7r+Il2rg)	IL2	Secreted Signaling	KEGG: mmu04060
Stromal	T-cells Cxcr6+	Il7	IL7R_IL2RG	9.23119e-08	0	IL7_IL7R_IL2RG	Il7 - (Il7r+Il2rg)	IL2	Secreted Signaling	KEGG: mmu04060
Myoepithelial	Macrophages	Il7	IL7R_IL2RG	8.38508e-09	0	IL7_IL7R_IL2RG	Il7 - (Il7r+Il2rg)	IL2	Secreted Signaling	KEGG: mmu04060
Stromal	Macrophages	Il7	IL7R_IL2RG	6.35328e-09	0	IL7_IL7R_IL2RG	Il7 - (Il7r+Il2rg)	IL2	Secreted Signaling	KEGG: mmu04060
Myoepithelial	DCs	Il7	IL7R_IL2RG	7.40975e-08	0	IL7_IL7R_IL2RG	Il7 - (Il7r+Il2rg)	IL2	Secreted Signaling	KEGG: mmu04060
Stromal	DCs	Il7	IL7R_IL2RG	5.62963e-08	0	IL7_IL7R_IL2RG	Il7 - (Il7r+Il2rg)	IL2	Secreted Signaling	KEGG: mmu04060
Myoepithelial	NK cells	Il7	IL7R_IL2RG	1.31975e-07	0	IL7_IL7R_IL2RG	Il7 - (Il7r+Il2rg)	IL2	Secreted Signaling	KEGG: mmu04060
Stromal	NK cells	Il7	IL7R_IL2RG	1.00454e-07	0	IL7_IL7R_IL2RG	Il7 - (Il7r+Il2rg)	IL2	Secreted Signaling	KEGG: mmu04060
Stromal	T-cells CD4+	Il6	IL6R_IL6ST	7.69662e-07	0	IL6_IL6R_IL6ST	Il6 - (Il6r+Il6st)	IL6	Secreted Signaling	KEGG: mmu04060
Stromal	T-cells CD4+CD8+	Il6	IL6R_IL6ST	2.88879e-06	0	IL6_IL6R_IL6ST	Il6 - (Il6r+Il6st)	IL6	Secreted Signaling	KEGG: mmu04060
Stromal	T-cells CD8+	Il6	IL6R_IL6ST	4.45828e-07	0	IL6_IL6R_IL6ST	Il6 - (Il6r+Il6st)	IL6	Secreted Signaling	KEGG: mmu04060
Stromal	T-cells FoxP3+	Il6	IL6R_IL6ST	1.09958e-06	0	IL6_IL6R_IL6ST	Il6 - (Il6r+Il6st)	IL6	Secreted Signaling	KEGG: mmu04060
Stromal	DCs	Il6	IL6R_IL6ST	3.87077e-08	0	IL6_IL6R_IL6ST	Il6 - (Il6r+Il6st)	IL6	Secreted Signaling	KEGG: mmu04060
Stromal	Myoepithelial	Il11	IL11R complex 1	3.55196e-09	0	IL11_IL11RA1_IL6ST	Il11 - (Il11ra1+Il6st)	IL6	Secreted Signaling	KEGG: mmu04060
Stromal	Stromal	Il11	IL11R complex 1	2.15224e-08	0	IL11_IL11RA1_IL6ST	Il11 - (Il11ra1+Il6st)	IL6	Secreted Signaling	KEGG: mmu04060
Stromal	Endothelial	Il11	IL11R complex 1	2.1922e-08	0	IL11_IL11RA1_IL6ST	Il11 - (Il11ra1+Il6st)	IL6	Secreted Signaling	KEGG: mmu04060
NK cells	Stromal	Clcf1	CNTFR_LIFR	3.33009e-08	0	CLCF1_CNTFR_LIFR	Clcf1 - (Cntfr+Lifr)	LIFR	Secreted Signaling	KEGG: mmu04060
Myoepithelial	Myoepithelial	Ctf1	LIFR_IL6ST	1.25851e-09	0	CTF1_LIFR_IL6ST	Ctf1 - (Lifr+Il6st)	LIFR	Secreted Signaling	KEGG: mmu04060
Myoepithelial	Stromal	Ctf1	LIFR_IL6ST	6.13662e-09	0	CTF1_LIFR_IL6ST	Ctf1 - (Lifr+Il6st)	LIFR	Secreted Signaling	KEGG: mmu04060
Myoepithelial	Endothelial	Ctf1	LIFR_IL6ST	1.16713e-08	0	CTF1_LIFR_IL6ST	Ctf1 - (Lifr+Il6st)	LIFR	Secreted Signaling	KEGG: mmu04060
Myoepithelial	DCs	Ctf1	LIFR_IL6ST	5.51548e-09	0	CTF1_LIFR_IL6ST	Ctf1 - (Lifr+Il6st)	LIFR	Secreted Signaling	KEGG: mmu04060
Myoepithelial	Myoepithelial	Lif	LIFR_IL6ST	1.11017e-09	0	LIF_LIFR_IL6ST	Lif - (Lifr+Il6st)	LIFR	Secreted Signaling	KEGG: mmu04060
Myoepithelial	Stromal	Lif	LIFR_IL6ST	5.41415e-09	0	LIF_LIFR_IL6ST	Lif - (Lifr+Il6st)	LIFR	Secreted Signaling	KEGG: mmu04060
Myoepithelial	Endothelial	Lif	LIFR_IL6ST	1.02955e-08	0	LIF_LIFR_IL6ST	Lif - (Lifr+Il6st)	LIFR	Secreted Signaling	KEGG: mmu04060
Myoepithelial	DCs	Lif	LIFR_IL6ST	4.86508e-09	0	LIF_LIFR_IL6ST	Lif - (Lifr+Il6st)	LIFR	Secreted Signaling	KEGG: mmu04060
Stromal	T-cells CD8+	Il18	IL18R1_IL18RAP	8.26024e-08	0	IL18_IL18R1_IL18RAP	Il18 - (Il18r1+Il18rap)	IL1	Secreted Signaling	KEGG: mmu04060
Macrophages	T-cells CD8+	Il18	IL18R1_IL18RAP	6.6213e-08	0	IL18_IL18R1_IL18RAP	Il18 - (Il18r1+Il18rap)	IL1	Secreted Signaling	KEGG: mmu04060
Stromal	T-cells Cxcr6+	Il18	IL18R1_IL18RAP	2.64659e-08	0	IL18_IL18R1_IL18RAP	Il18 - (Il18r1+Il18rap)	IL1	Secreted Signaling	KEGG: mmu04060
Macrophages	T-cells Cxcr6+	Il18	IL18R1_IL18RAP	2.12309e-08	0	IL18_IL18R1_IL18RAP	Il18 - (Il18r1+Il18rap)	IL1	Secreted Signaling	KEGG: mmu04060
Stromal	NK cells	Il18	IL18R1_IL18RAP	4.85831e-08	0	IL18_IL18R1_IL18RAP	Il18 - (Il18r1+Il18rap)	IL1	Secreted Signaling	KEGG: mmu04060
Macrophages	NK cells	Il18	IL18R1_IL18RAP	3.89785e-08	0	IL18_IL18R1_IL18RAP	Il18 - (Il18r1+Il18rap)	IL1	Secreted Signaling	KEGG: mmu04060
Myoepithelial	Macrophages	Csf1	Csf1r	7.36348e-08	0	CSF1_CSF1R	Csf1 - Csf1r	CSF	Secreted Signaling	KEGG: mmu04060
Stromal	Macrophages	Csf1	Csf1r	1.87444e-07	0	CSF1_CSF1R	Csf1 - Csf1r	CSF	Secreted Signaling	KEGG: mmu04060
Endothelial	Macrophages	Csf1	Csf1r	9.80857e-08	0	CSF1_CSF1R	Csf1 - Csf1r	CSF	Secreted Signaling	KEGG: mmu04060
T-cells CD4+	T-cells CD4+	Il16	Cd4	6.48986e-06	0	IL16_CD4	Il16 - Cd4	IL16	Secreted Signaling	KEGG: mmu04060
T-cells CD4+CD8+	T-cells CD4+	Il16	Cd4	1.92174e-05	0	IL16_CD4	Il16 - Cd4	IL16	Secreted Signaling	KEGG: mmu04060
T-cells CD8+	T-cells CD4+	Il16	Cd4	6.31285e-06	0	IL16_CD4	Il16 - Cd4	IL16	Secreted Signaling	KEGG: mmu04060
T-cells FoxP3+	T-cells CD4+	Il16	Cd4	1.04812e-05	0	IL16_CD4	Il16 - Cd4	IL16	Secreted Signaling	KEGG: mmu04060
DCs	T-cells CD4+	Il16	Cd4	1.23442e-07	0	IL16_CD4	Il16 - Cd4	IL16	Secreted Signaling	KEGG: mmu04060
NK cells	T-cells CD4+	Il16	Cd4	9.14887e-07	0	IL16_CD4	Il16 - Cd4	IL16	Secreted Signaling	KEGG: mmu04060
T-cells CD4+	T-cells CD4+CD8+	Il16	Cd4	4.41145e-06	0	IL16_CD4	Il16 - Cd4	IL16	Secreted Signaling	KEGG: mmu04060
T-cells CD4+CD8+	T-cells CD4+CD8+	Il16	Cd4	1.30638e-05	0	IL16_CD4	Il16 - Cd4	IL16	Secreted Signaling	KEGG: mmu04060
T-cells CD8+	T-cells CD4+CD8+	Il16	Cd4	4.2913e-06	0	IL16_CD4	Il16 - Cd4	IL16	Secreted Signaling	KEGG: mmu04060
T-cells FoxP3+	T-cells CD4+CD8+	Il16	Cd4	7.12499e-06	0	IL16_CD4	Il16 - Cd4	IL16	Secreted Signaling	KEGG: mmu04060
DCs	T-cells CD4+CD8+	Il16	Cd4	8.39079e-08	0.01	IL16_CD4	Il16 - Cd4	IL16	Secreted Signaling	KEGG: mmu04060
NK cells	T-cells CD4+CD8+	Il16	Cd4	6.21906e-07	0	IL16_CD4	Il16 - Cd4	IL16	Secreted Signaling	KEGG: mmu04060
T-cells CD4+	T-cells FoxP3+	Il16	Cd4	8.73243e-06	0	IL16_CD4	Il16 - Cd4	IL16	Secreted Signaling	KEGG: mmu04060
T-cells CD4+CD8+	T-cells FoxP3+	Il16	Cd4	2.58406e-05	0	IL16_CD4	Il16 - Cd4	IL16	Secreted Signaling	KEGG: mmu04060
T-cells CD8+	T-cells FoxP3+	Il16	Cd4	8.49087e-06	0	IL16_CD4	Il16 - Cd4	IL16	Secreted Signaling	KEGG: mmu04060
T-cells FoxP3+	T-cells FoxP3+	Il16	Cd4	1.40948e-05	0	IL16_CD4	Il16 - Cd4	IL16	Secreted Signaling	KEGG: mmu04060
DCs	T-cells FoxP3+	Il16	Cd4	1.66128e-07	0.01	IL16_CD4	Il16 - Cd4	IL16	Secreted Signaling	KEGG: mmu04060
NK cells	T-cells FoxP3+	Il16	Cd4	1.2307e-06	0	IL16_CD4	Il16 - Cd4	IL16	Secreted Signaling	KEGG: mmu04060
T-cells CD4+	DCs	Il16	Cd4	5.36795e-07	0.01	IL16_CD4	Il16 - Cd4	IL16	Secreted Signaling	KEGG: mmu04060
T-cells CD4+CD8+	DCs	Il16	Cd4	1.58934e-06	0	IL16_CD4	Il16 - Cd4	IL16	Secreted Signaling	KEGG: mmu04060
T-cells CD8+	DCs	Il16	Cd4	5.22119e-07	0	IL16_CD4	Il16 - Cd4	IL16	Secreted Signaling	KEGG: mmu04060
T-cells FoxP3+	DCs	Il16	Cd4	8.66848e-07	0	IL16_CD4	Il16 - Cd4	IL16	Secreted Signaling	KEGG: mmu04060
NK cells	DCs	Il16	Cd4	7.56696e-08	0.02	IL16_CD4	Il16 - Cd4	IL16	Secreted Signaling	KEGG: mmu04060
T-cells CD8+	Myoepithelial	Ifng	IFNGR1_IFNGR2	7.01115e-08	0	IFNG_IFNGR1_IFNGR2	Ifng - (Ifngr1+Ifngr2)	IFN-II	Secreted Signaling	KEGG: mmu04060
NK cells	Myoepithelial	Ifng	IFNGR1_IFNGR2	8.1441e-08	0	IFNG_IFNGR1_IFNGR2	Ifng - (Ifngr1+Ifngr2)	IFN-II	Secreted Signaling	KEGG: mmu04060
T-cells CD8+	Stromal	Ifng	IFNGR1_IFNGR2	1.69511e-07	0	IFNG_IFNGR1_IFNGR2	Ifng - (Ifngr1+Ifngr2)	IFN-II	Secreted Signaling	KEGG: mmu04060
NK cells	Stromal	Ifng	IFNGR1_IFNGR2	1.9674e-07	0	IFNG_IFNGR1_IFNGR2	Ifng - (Ifngr1+Ifngr2)	IFN-II	Secreted Signaling	KEGG: mmu04060
T-cells CD8+	B-cells	Ifng	IFNGR1_IFNGR2	8.97051e-06	0	IFNG_IFNGR1_IFNGR2	Ifng - (Ifngr1+Ifngr2)	IFN-II	Secreted Signaling	KEGG: mmu04060
NK cells	B-cells	Ifng	IFNGR1_IFNGR2	1.04296e-05	0	IFNG_IFNGR1_IFNGR2	Ifng - (Ifngr1+Ifngr2)	IFN-II	Secreted Signaling	KEGG: mmu04060
T-cells CD8+	T-cells CD4+	Ifng	IFNGR1_IFNGR2	2.54831e-05	0	IFNG_IFNGR1_IFNGR2	Ifng - (Ifngr1+Ifngr2)	IFN-II	Secreted Signaling	KEGG: mmu04060
NK cells	T-cells CD4+	Ifng	IFNGR1_IFNGR2	2.94779e-05	0	IFNG_IFNGR1_IFNGR2	Ifng - (Ifngr1+Ifngr2)	IFN-II	Secreted Signaling	KEGG: mmu04060
T-cells CD8+	T-cells CD4+CD8+	Ifng	IFNGR1_IFNGR2	1.4202e-05	0	IFNG_IFNGR1_IFNGR2	Ifng - (Ifngr1+Ifngr2)	IFN-II	Secreted Signaling	KEGG: mmu04060
NK cells	T-cells CD4+CD8+	Ifng	IFNGR1_IFNGR2	1.64712e-05	0	IFNG_IFNGR1_IFNGR2	Ifng - (Ifngr1+Ifngr2)	IFN-II	Secreted Signaling	KEGG: mmu04060
T-cells CD8+	T-cells FoxP3+	Ifng	IFNGR1_IFNGR2	7.8864e-06	0	IFNG_IFNGR1_IFNGR2	Ifng - (Ifngr1+Ifngr2)	IFN-II	Secreted Signaling	KEGG: mmu04060
NK cells	T-cells FoxP3+	Ifng	IFNGR1_IFNGR2	9.15018e-06	0	IFNG_IFNGR1_IFNGR2	Ifng - (Ifngr1+Ifngr2)	IFN-II	Secreted Signaling	KEGG: mmu04060
T-cells CD8+	T-cells Cxcr6+	Ifng	IFNGR1_IFNGR2	1.21789e-06	0	IFNG_IFNGR1_IFNGR2	Ifng - (Ifngr1+Ifngr2)	IFN-II	Secreted Signaling	KEGG: mmu04060
NK cells	T-cells Cxcr6+	Ifng	IFNGR1_IFNGR2	1.40737e-06	0	IFNG_IFNGR1_IFNGR2	Ifng - (Ifngr1+Ifngr2)	IFN-II	Secreted Signaling	KEGG: mmu04060
T-cells CD8+	Macrophages	Ifng	IFNGR1_IFNGR2	6.64625e-07	0	IFNG_IFNGR1_IFNGR2	Ifng - (Ifngr1+Ifngr2)	IFN-II	Secreted Signaling	KEGG: mmu04060
NK cells	Macrophages	Ifng	IFNGR1_IFNGR2	7.73823e-07	0	IFNG_IFNGR1_IFNGR2	Ifng - (Ifngr1+Ifngr2)	IFN-II	Secreted Signaling	KEGG: mmu04060
T-cells CD8+	DCs	Ifng	IFNGR1_IFNGR2	4.67345e-07	0	IFNG_IFNGR1_IFNGR2	Ifng - (Ifngr1+Ifngr2)	IFN-II	Secreted Signaling	KEGG: mmu04060
NK cells	DCs	Ifng	IFNGR1_IFNGR2	5.4375e-07	0	IFNG_IFNGR1_IFNGR2	Ifng - (Ifngr1+Ifngr2)	IFN-II	Secreted Signaling	KEGG: mmu04060
T-cells Cxcr6+	Etv1+	Tnf	Tnfrsf1a	1.94154e-08	0	TNF_TNFRSF1A	Tnf - Tnfrsf1a	TNF	Secreted Signaling	KEGG: mmu04060
Macrophages	Etv1+	Tnf	Tnfrsf1a	6.14867e-09	0	TNF_TNFRSF1A	Tnf - Tnfrsf1a	TNF	Secreted Signaling	KEGG: mmu04060
DCs	Etv1+	Tnf	Tnfrsf1a	1.15673e-08	0	TNF_TNFRSF1A	Tnf - Tnfrsf1a	TNF	Secreted Signaling	KEGG: mmu04060
T-cells Cxcr6+	Intercalated duct	Tnf	Tnfrsf1a	2.14323e-08	0	TNF_TNFRSF1A	Tnf - Tnfrsf1a	TNF	Secreted Signaling	KEGG: mmu04060
Macrophages	Intercalated duct	Tnf	Tnfrsf1a	6.78735e-09	0	TNF_TNFRSF1A	Tnf - Tnfrsf1a	TNF	Secreted Signaling	KEGG: mmu04060
DCs	Intercalated duct	Tnf	Tnfrsf1a	1.27688e-08	0	TNF_TNFRSF1A	Tnf - Tnfrsf1a	TNF	Secreted Signaling	KEGG: mmu04060
T-cells Cxcr6+	Myoepithelial	Tnf	Tnfrsf1a	1.67657e-08	0	TNF_TNFRSF1A	Tnf - Tnfrsf1a	TNF	Secreted Signaling	KEGG: mmu04060
Macrophages	Myoepithelial	Tnf	Tnfrsf1a	5.3166e-09	0	TNF_TNFRSF1A	Tnf - Tnfrsf1a	TNF	Secreted Signaling	KEGG: mmu04060
DCs	Myoepithelial	Tnf	Tnfrsf1a	9.99763e-09	0	TNF_TNFRSF1A	Tnf - Tnfrsf1a	TNF	Secreted Signaling	KEGG: mmu04060
T-cells Cxcr6+	Stromal	Tnf	Tnfrsf1a	6.61279e-08	0	TNF_TNFRSF1A	Tnf - Tnfrsf1a	TNF	Secreted Signaling	KEGG: mmu04060
Macrophages	Stromal	Tnf	Tnfrsf1a	2.0999e-08	0	TNF_TNFRSF1A	Tnf - Tnfrsf1a	TNF	Secreted Signaling	KEGG: mmu04060
DCs	Stromal	Tnf	Tnfrsf1a	3.94699e-08	0	TNF_TNFRSF1A	Tnf - Tnfrsf1a	TNF	Secreted Signaling	KEGG: mmu04060
T-cells Cxcr6+	Endothelial	Tnf	Tnfrsf1a	1.54863e-07	0	TNF_TNFRSF1A	Tnf - Tnfrsf1a	TNF	Secreted Signaling	KEGG: mmu04060
Macrophages	Endothelial	Tnf	Tnfrsf1a	4.91005e-08	0	TNF_TNFRSF1A	Tnf - Tnfrsf1a	TNF	Secreted Signaling	KEGG: mmu04060
DCs	Endothelial	Tnf	Tnfrsf1a	9.23364e-08	0	TNF_TNFRSF1A	Tnf - Tnfrsf1a	TNF	Secreted Signaling	KEGG: mmu04060
T-cells Cxcr6+	T-cells Cxcr6+	Tnf	Tnfrsf1a	1.01107e-08	0	TNF_TNFRSF1A	Tnf - Tnfrsf1a	TNF	Secreted Signaling	KEGG: mmu04060
Macrophages	T-cells Cxcr6+	Tnf	Tnfrsf1a	3.20202e-09	0	TNF_TNFRSF1A	Tnf - Tnfrsf1a	TNF	Secreted Signaling	KEGG: mmu04060
DCs	T-cells Cxcr6+	Tnf	Tnfrsf1a	6.02381e-09	0	TNF_TNFRSF1A	Tnf - Tnfrsf1a	TNF	Secreted Signaling	KEGG: mmu04060
T-cells Cxcr6+	Macrophages	Tnf	Tnfrsf1a	8.11895e-08	0	TNF_TNFRSF1A	Tnf - Tnfrsf1a	TNF	Secreted Signaling	KEGG: mmu04060
Macrophages	Macrophages	Tnf	Tnfrsf1a	2.57172e-08	0	TNF_TNFRSF1A	Tnf - Tnfrsf1a	TNF	Secreted Signaling	KEGG: mmu04060
DCs	Macrophages	Tnf	Tnfrsf1a	4.83777e-08	0	TNF_TNFRSF1A	Tnf - Tnfrsf1a	TNF	Secreted Signaling	KEGG: mmu04060
T-cells Cxcr6+	NK cells	Tnf	Tnfrsf1a	9.48838e-09	0	TNF_TNFRSF1A	Tnf - Tnfrsf1a	TNF	Secreted Signaling	KEGG: mmu04060
Macrophages	NK cells	Tnf	Tnfrsf1a	3.00479e-09	0	TNF_TNFRSF1A	Tnf - Tnfrsf1a	TNF	Secreted Signaling	KEGG: mmu04060
DCs	NK cells	Tnf	Tnfrsf1a	5.65286e-09	0	TNF_TNFRSF1A	Tnf - Tnfrsf1a	TNF	Secreted Signaling	KEGG: mmu04060
T-cells Cxcr6+	Myoepithelial	Tnf	Tnfrsf1b	7.97006e-09	0	TNF_TNFRSF1B	Tnf - Tnfrsf1b	TNF	Secreted Signaling	KEGG: mmu04060
Macrophages	Myoepithelial	Tnf	Tnfrsf1b	2.52551e-09	0	TNF_TNFRSF1B	Tnf - Tnfrsf1b	TNF	Secreted Signaling	KEGG: mmu04060
DCs	Myoepithelial	Tnf	Tnfrsf1b	4.75026e-09	0	TNF_TNFRSF1B	Tnf - Tnfrsf1b	TNF	Secreted Signaling	KEGG: mmu04060
T-cells Cxcr6+	T-cells CD8+	Tnf	Tnfrsf1b	2.47462e-07	0	TNF_TNFRSF1B	Tnf - Tnfrsf1b	TNF	Secreted Signaling	KEGG: mmu04060
Macrophages	T-cells CD8+	Tnf	Tnfrsf1b	7.83859e-08	0	TNF_TNFRSF1B	Tnf - Tnfrsf1b	TNF	Secreted Signaling	KEGG: mmu04060
DCs	T-cells CD8+	Tnf	Tnfrsf1b	1.47454e-07	0	TNF_TNFRSF1B	Tnf - Tnfrsf1b	TNF	Secreted Signaling	KEGG: mmu04060
T-cells Cxcr6+	T-cells FoxP3+	Tnf	Tnfrsf1b	5.05428e-08	0	TNF_TNFRSF1B	Tnf - Tnfrsf1b	TNF	Secreted Signaling	KEGG: mmu04060
Macrophages	T-cells FoxP3+	Tnf	Tnfrsf1b	1.60057e-08	0	TNF_TNFRSF1B	Tnf - Tnfrsf1b	TNF	Secreted Signaling	KEGG: mmu04060
DCs	T-cells FoxP3+	Tnf	Tnfrsf1b	3.01114e-08	0	TNF_TNFRSF1B	Tnf - Tnfrsf1b	TNF	Secreted Signaling	KEGG: mmu04060
T-cells Cxcr6+	T-cells Cxcr6+	Tnf	Tnfrsf1b	6.73715e-08	0	TNF_TNFRSF1B	Tnf - Tnfrsf1b	TNF	Secreted Signaling	KEGG: mmu04060
Macrophages	T-cells Cxcr6+	Tnf	Tnfrsf1b	2.13502e-08	0	TNF_TNFRSF1B	Tnf - Tnfrsf1b	TNF	Secreted Signaling	KEGG: mmu04060
DCs	T-cells Cxcr6+	Tnf	Tnfrsf1b	4.01566e-08	0	TNF_TNFRSF1B	Tnf - Tnfrsf1b	TNF	Secreted Signaling	KEGG: mmu04060
T-cells Cxcr6+	DCs	Tnf	Tnfrsf1b	5.85815e-08	0	TNF_TNFRSF1B	Tnf - Tnfrsf1b	TNF	Secreted Signaling	KEGG: mmu04060
Macrophages	DCs	Tnf	Tnfrsf1b	1.85586e-08	0	TNF_TNFRSF1B	Tnf - Tnfrsf1b	TNF	Secreted Signaling	KEGG: mmu04060
DCs	DCs	Tnf	Tnfrsf1b	3.49097e-08	0	TNF_TNFRSF1B	Tnf - Tnfrsf1b	TNF	Secreted Signaling	KEGG: mmu04060
T-cells Cxcr6+	NK cells	Tnf	Tnfrsf1b	6.51634e-08	0	TNF_TNFRSF1B	Tnf - Tnfrsf1b	TNF	Secreted Signaling	KEGG: mmu04060
Macrophages	NK cells	Tnf	Tnfrsf1b	2.06439e-08	0	TNF_TNFRSF1B	Tnf - Tnfrsf1b	TNF	Secreted Signaling	KEGG: mmu04060
DCs	NK cells	Tnf	Tnfrsf1b	3.88322e-08	0	TNF_TNFRSF1B	Tnf - Tnfrsf1b	TNF	Secreted Signaling	KEGG: mmu04060
T-cells CD8+	Myoepithelial	Fasl	Fas	7.61707e-08	0	FASL_FAS	Fasl - Fas	FASLG	Secreted Signaling	KEGG: mmu04060
NK cells	Myoepithelial	Fasl	Fas	1.91012e-08	0	FASL_FAS	Fasl - Fas	FASLG	Secreted Signaling	KEGG: mmu04060
T-cells CD8+	Stromal	Fasl	Fas	4.74047e-07	0	FASL_FAS	Fasl - Fas	FASLG	Secreted Signaling	KEGG: mmu04060
NK cells	Stromal	Fasl	Fas	1.18802e-07	0	FASL_FAS	Fasl - Fas	FASLG	Secreted Signaling	KEGG: mmu04060
T-cells CD8+	T-cells Cxcr6+	Fasl	Fas	4.1509e-07	0	FASL_FAS	Fasl - Fas	FASLG	Secreted Signaling	KEGG: mmu04060
NK cells	T-cells Cxcr6+	Fasl	Fas	1.041e-07	0	FASL_FAS	Fasl - Fas	FASLG	Secreted Signaling	KEGG: mmu04060
T-cells CD8+	DCs	Fasl	Fas	1.45592e-06	0	FASL_FAS	Fasl - Fas	FASLG	Secreted Signaling	KEGG: mmu04060
NK cells	DCs	Fasl	Fas	3.65025e-07	0	FASL_FAS	Fasl - Fas	FASLG	Secreted Signaling	KEGG: mmu04060
Myoepithelial	Endothelial	Tnfsf10	Tnfrsf10b	3.72194e-09	0	TNFSF10_TNFRSF10B	Tnfsf10 - Tnfrsf10b	TRAIL	Secreted Signaling	KEGG: mmu04060
Endothelial	Endothelial	Tnfsf10	Tnfrsf10b	7.76216e-08	0	TNFSF10_TNFRSF10B	Tnfsf10 - Tnfrsf10b	TRAIL	Secreted Signaling	KEGG: mmu04060
Myoepithelial	Myoepithelial	Ngf	Ngfr	7.5758e-09	0	NGF_NGFR	Ngf - Ngfr	NGF	Secreted Signaling	KEGG: mmu04060
Stromal	Myoepithelial	Ngf	Ngfr	2.09822e-09	0	NGF_NGFR	Ngf - Ngfr	NGF	Secreted Signaling	KEGG: mmu04060
Stromal	Etv1+	Tnfsf12	Tnfrsf12a	1.32733e-08	0	TNFSF12_TNFRSF12A	Tnfsf12 - Tnfrsf12a	TWEAK	Secreted Signaling	KEGG: mmu04060
Endothelial	Etv1+	Tnfsf12	Tnfrsf12a	1.33119e-08	0	TNFSF12_TNFRSF12A	Tnfsf12 - Tnfrsf12a	TWEAK	Secreted Signaling	KEGG: mmu04060
Stromal	Myoepithelial	Tnfsf12	Tnfrsf12a	4.91596e-08	0	TNFSF12_TNFRSF12A	Tnfsf12 - Tnfrsf12a	TWEAK	Secreted Signaling	KEGG: mmu04060
Endothelial	Myoepithelial	Tnfsf12	Tnfrsf12a	4.99982e-08	0	TNFSF12_TNFRSF12A	Tnfsf12 - Tnfrsf12a	TWEAK	Secreted Signaling	KEGG: mmu04060
Stromal	Stromal	Tnfsf12	Tnfrsf12a	5.69412e-08	0	TNFSF12_TNFRSF12A	Tnfsf12 - Tnfrsf12a	TWEAK	Secreted Signaling	KEGG: mmu04060
Endothelial	Stromal	Tnfsf12	Tnfrsf12a	5.75652e-08	0	TNFSF12_TNFRSF12A	Tnfsf12 - Tnfrsf12a	TWEAK	Secreted Signaling	KEGG: mmu04060
Stromal	Endothelial	Tnfsf12	Tnfrsf12a	7.59825e-08	0	TNFSF12_TNFRSF12A	Tnfsf12 - Tnfrsf12a	TWEAK	Secreted Signaling	KEGG: mmu04060
Endothelial	Endothelial	Tnfsf12	Tnfrsf12a	7.63454e-08	0	TNFSF12_TNFRSF12A	Tnfsf12 - Tnfrsf12a	TWEAK	Secreted Signaling	KEGG: mmu04060
Stromal	Macrophages	Tnfsf12	Tnfrsf12a	1.85595e-08	0	TNFSF12_TNFRSF12A	Tnfsf12 - Tnfrsf12a	TWEAK	Secreted Signaling	KEGG: mmu04060
Endothelial	Macrophages	Tnfsf12	Tnfrsf12a	1.86137e-08	0	TNFSF12_TNFRSF12A	Tnfsf12 - Tnfrsf12a	TWEAK	Secreted Signaling	KEGG: mmu04060
DCs	Myoepithelial	Cd70	Cd27	3.77767e-09	0	CD70_CD27	Cd70 - Cd27	CD70	Secreted Signaling	KEGG: mmu04060
DCs	Stromal	Cd70	Cd27	1.81666e-09	0	CD70_CD27	Cd70 - Cd27	CD70	Secreted Signaling	KEGG: mmu04060
DCs	T-cells CD4+	Cd70	Cd27	2.22924e-06	0	CD70_CD27	Cd70 - Cd27	CD70	Secreted Signaling	KEGG: mmu04060
DCs	T-cells CD4+CD8+	Cd70	Cd27	9.92242e-07	0	CD70_CD27	Cd70 - Cd27	CD70	Secreted Signaling	KEGG: mmu04060
DCs	T-cells CD8+	Cd70	Cd27	6.75144e-07	0	CD70_CD27	Cd70 - Cd27	CD70	Secreted Signaling	KEGG: mmu04060
DCs	T-cells FoxP3+	Cd70	Cd27	9.131e-07	0	CD70_CD27	Cd70 - Cd27	CD70	Secreted Signaling	KEGG: mmu04060
DCs	NK cells	Cd70	Cd27	9.77296e-08	0	CD70_CD27	Cd70 - Cd27	CD70	Secreted Signaling	KEGG: mmu04060
Stromal	T-cells FoxP3+	Tnfsf9	Tnfrsf9	1.77268e-07	0	TNFSF9_TNFRSF9	Tnfsf9 - Tnfrsf9	CD137	Secreted Signaling	KEGG: mmu04060
Stromal	T-cells Cxcr6+	Tnfsf9	Tnfrsf9	9.04134e-09	0	TNFSF9_TNFRSF9	Tnfsf9 - Tnfrsf9	CD137	Secreted Signaling	KEGG: mmu04060
Stromal	DCs	Tnfsf9	Tnfrsf9	1.27621e-08	0	TNFSF9_TNFRSF9	Tnfsf9 - Tnfrsf9	CD137	Secreted Signaling	KEGG: mmu04060
Stromal	NK cells	Tnfsf9	Tnfrsf9	6.95737e-08	0	TNFSF9_TNFRSF9	Tnfsf9 - Tnfrsf9	CD137	Secreted Signaling	KEGG: mmu04060
Stromal	B-cells	Tnfsf13b	Tnfrsf13b	6.38603e-08	0	TNFSF13B_TNFRSF13B	Tnfsf13b - Tnfrsf13b	BAFF	Secreted Signaling	KEGG: mmu04060
Stromal	DCs	Tnfsf13b	Tnfrsf13b	2.2238e-08	0	TNFSF13B_TNFRSF13B	Tnfsf13b - Tnfrsf13b	BAFF	Secreted Signaling	KEGG: mmu04060
Stromal	B-cells	Tnfsf13b	Tnfrsf13c	3.1474e-06	0	TNFSF13B_TNFRSF13C	Tnfsf13b - Tnfrsf13c	BAFF	Secreted Signaling	KEGG: mmu04060
Macrophages	Etv1+	Spp1	Cd44	1.0954e-07	0	SPP1_CD44	Spp1 - Cd44	SPP1	Secreted Signaling	PMID: 21907263
Macrophages	Intercalated duct	Spp1	Cd44	4.25785e-08	0	SPP1_CD44	Spp1 - Cd44	SPP1	Secreted Signaling	PMID: 21907263
Macrophages	Myoepithelial	Spp1	Cd44	1.3714e-08	0	SPP1_CD44	Spp1 - Cd44	SPP1	Secreted Signaling	PMID: 21907263
Macrophages	Stromal	Spp1	Cd44	5.03127e-09	0	SPP1_CD44	Spp1 - Cd44	SPP1	Secreted Signaling	PMID: 21907263
Macrophages	B-cells	Spp1	Cd44	2.61353e-07	0	SPP1_CD44	Spp1 - Cd44	SPP1	Secreted Signaling	PMID: 21907263
Macrophages	T-cells CD8+	Spp1	Cd44	3.15832e-07	0	SPP1_CD44	Spp1 - Cd44	SPP1	Secreted Signaling	PMID: 21907263
Macrophages	T-cells FoxP3+	Spp1	Cd44	1.27438e-06	0	SPP1_CD44	Spp1 - Cd44	SPP1	Secreted Signaling	PMID: 21907263
Macrophages	T-cells Cxcr6+	Spp1	Cd44	3.91593e-07	0	SPP1_CD44	Spp1 - Cd44	SPP1	Secreted Signaling	PMID: 21907263
Macrophages	Macrophages	Spp1	Cd44	2.07327e-07	0	SPP1_CD44	Spp1 - Cd44	SPP1	Secreted Signaling	PMID: 21907263
Macrophages	DCs	Spp1	Cd44	4.74252e-07	0	SPP1_CD44	Spp1 - Cd44	SPP1	Secreted Signaling	PMID: 21907263
Macrophages	NK cells	Spp1	Cd44	1.38511e-07	0	SPP1_CD44	Spp1 - Cd44	SPP1	Secreted Signaling	PMID: 21907263
Macrophages	Myoepithelial	Spp1	ITGAV_ITGB1	5.33407e-09	0	SPP1_ITGAV_ITGB1	Spp1 - (Itgav+Itgb1)	SPP1	Secreted Signaling	PMID: 21907263
Macrophages	Stromal	Spp1	ITGAV_ITGB1	2.86033e-08	0	SPP1_ITGAV_ITGB1	Spp1 - (Itgav+Itgb1)	SPP1	Secreted Signaling	PMID: 21907263
Macrophages	T-cells Cxcr6+	Spp1	ITGAV_ITGB1	5.07925e-08	0	SPP1_ITGAV_ITGB1	Spp1 - (Itgav+Itgb1)	SPP1	Secreted Signaling	PMID: 21907263
Macrophages	DCs	Spp1	ITGAV_ITGB1	3.44754e-08	0	SPP1_ITGAV_ITGB1	Spp1 - (Itgav+Itgb1)	SPP1	Secreted Signaling	PMID: 21907263
Macrophages	NK cells	Spp1	ITGAV_ITGB1	8.36176e-08	0	SPP1_ITGAV_ITGB1	Spp1 - (Itgav+Itgb1)	SPP1	Secreted Signaling	PMID: 21907263
Macrophages	Stromal	Spp1	ITGAV_ITGB5	3.34487e-08	0	SPP1_ITGAV_ITGB5	Spp1 - (Itgav+Itgb5)	SPP1	Secreted Signaling	PMID: 21907263
Macrophages	T-cells FoxP3+	Spp1	ITGA4_ITGB1	1.80895e-07	0	SPP1_ITGA4_ITGB1	Spp1 - (Itga4+Itgb1)	SPP1	Secreted Signaling	PMID: 21907263
Macrophages	DCs	Spp1	ITGA4_ITGB1	2.57753e-07	0	SPP1_ITGA4_ITGB1	Spp1 - (Itga4+Itgb1)	SPP1	Secreted Signaling	PMID: 21907263
Macrophages	NK cells	Spp1	ITGA4_ITGB1	2.03801e-07	0	SPP1_ITGA4_ITGB1	Spp1 - (Itga4+Itgb1)	SPP1	Secreted Signaling	PMID: 21907263
Macrophages	Myoepithelial	Spp1	ITGA8_ITGB1	7.28942e-09	0	SPP1_ITGA8_ITGB1	Spp1 - (Itga8+Itgb1)	SPP1	Secreted Signaling	PMID: 21907263
Stromal	Endothelial	Nampt	Insr	2.45337e-08	0	NAMPT_INSR	Nampt - Insr	VISFATIN	Secreted Signaling	PMID: 28490838
Endothelial	Endothelial	Nampt	Insr	2.24157e-08	0	NAMPT_INSR	Nampt - Insr	VISFATIN	Secreted Signaling	PMID: 28490838
T-cells FoxP3+	Endothelial	Nampt	Insr	2.23041e-08	0	NAMPT_INSR	Nampt - Insr	VISFATIN	Secreted Signaling	PMID: 28490838
DCs	Endothelial	Nampt	Insr	4.73087e-08	0	NAMPT_INSR	Nampt - Insr	VISFATIN	Secreted Signaling	PMID: 28490838
Stromal	DCs	Nampt	Insr	8.2852e-09	0	NAMPT_INSR	Nampt - Insr	VISFATIN	Secreted Signaling	PMID: 28490838
Endothelial	DCs	Nampt	Insr	7.56637e-09	0	NAMPT_INSR	Nampt - Insr	VISFATIN	Secreted Signaling	PMID: 28490838
T-cells FoxP3+	DCs	Nampt	Insr	7.52801e-09	0	NAMPT_INSR	Nampt - Insr	VISFATIN	Secreted Signaling	PMID: 28490838
DCs	DCs	Nampt	Insr	1.59704e-08	0	NAMPT_INSR	Nampt - Insr	VISFATIN	Secreted Signaling	PMID: 28490838
Stromal	Endothelial	Angptl1	ITGA1_ITGB1	5.05382e-08	0	ANGPTL1_ITGA1_ITGB1	Angptl1 - (Itga1+Itgb1)	ANGPTL	Secreted Signaling	PMID: 24478758
Stromal	DCs	Angptl1	Pirb	1.58409e-08	0	ANGPTL1_PIRB	Angptl1 - Pirb	ANGPTL	Secreted Signaling	PMID: 24478758
DCs	DCs	Angptl7	Pirb	2.7076e-08	0	ANGPTL7_PIRB	Angptl7 - Pirb	ANGPTL	Secreted Signaling	PMID: 24478758
Myoepithelial	Endothelial	Angptl4	Cdh5	3.34707e-07	0	ANGPTL4_CDH5	Angptl4 - Cdh5	ANGPTL	Secreted Signaling	PMID: 30049845
Stromal	Endothelial	Angptl4	Cdh5	1.12901e-07	0	ANGPTL4_CDH5	Angptl4 - Cdh5	ANGPTL	Secreted Signaling	PMID: 30049845
Myoepithelial	Stromal	Angptl4	Cdh11	4.17346e-08	0	ANGPTL4_CDH11	Angptl4 - Cdh11	ANGPTL	Secreted Signaling	PMID: 30049845
Stromal	Stromal	Angptl4	Cdh11	1.39846e-08	0	ANGPTL4_CDH11	Angptl4 - Cdh11	ANGPTL	Secreted Signaling	PMID: 30049845
Myoepithelial	Stromal	Angptl4	Sdc1	1.10266e-08	0	ANGPTL4_SDC1	Angptl4 - Sdc1	ANGPTL	Secreted Signaling	PMID: 29017031
Stromal	Stromal	Angptl4	Sdc1	3.66107e-09	0	ANGPTL4_SDC1	Angptl4 - Sdc1	ANGPTL	Secreted Signaling	PMID: 29017031
Myoepithelial	T-cells Cxcr6+	Angptl4	Sdc1	6.61808e-08	0	ANGPTL4_SDC1	Angptl4 - Sdc1	ANGPTL	Secreted Signaling	PMID: 29017031
Stromal	T-cells Cxcr6+	Angptl4	Sdc1	2.20169e-08	0	ANGPTL4_SDC1	Angptl4 - Sdc1	ANGPTL	Secreted Signaling	PMID: 29017031
Myoepithelial	Myoepithelial	Angptl4	Sdc2	6.39062e-09	0	ANGPTL4_SDC2	Angptl4 - Sdc2	ANGPTL	Secreted Signaling	PMID: 29017031
Stromal	Myoepithelial	Angptl4	Sdc2	2.12294e-09	0	ANGPTL4_SDC2	Angptl4 - Sdc2	ANGPTL	Secreted Signaling	PMID: 29017031
Myoepithelial	Stromal	Angptl4	Sdc2	2.85949e-08	0	ANGPTL4_SDC2	Angptl4 - Sdc2	ANGPTL	Secreted Signaling	PMID: 29017031
Stromal	Stromal	Angptl4	Sdc2	9.54405e-09	0	ANGPTL4_SDC2	Angptl4 - Sdc2	ANGPTL	Secreted Signaling	PMID: 29017031
Myoepithelial	Endothelial	Angptl4	Sdc3	1.20342e-08	0	ANGPTL4_SDC3	Angptl4 - Sdc3	ANGPTL	Secreted Signaling	PMID: 29017031
Stromal	Endothelial	Angptl4	Sdc3	3.98527e-09	0	ANGPTL4_SDC3	Angptl4 - Sdc3	ANGPTL	Secreted Signaling	PMID: 29017031
Myoepithelial	Etv1+	Angptl4	Sdc4	1.29416e-07	0	ANGPTL4_SDC4	Angptl4 - Sdc4	ANGPTL	Secreted Signaling	PMID: 29017031
Stromal	Etv1+	Angptl4	Sdc4	4.3021e-08	0	ANGPTL4_SDC4	Angptl4 - Sdc4	ANGPTL	Secreted Signaling	PMID: 29017031
Myoepithelial	Intercalated duct	Angptl4	Sdc4	1.36998e-07	0	ANGPTL4_SDC4	Angptl4 - Sdc4	ANGPTL	Secreted Signaling	PMID: 29017031
Stromal	Intercalated duct	Angptl4	Sdc4	4.55166e-08	0	ANGPTL4_SDC4	Angptl4 - Sdc4	ANGPTL	Secreted Signaling	PMID: 29017031
Myoepithelial	Striated duct	Angptl4	Sdc4	5.83909e-08	0	ANGPTL4_SDC4	Angptl4 - Sdc4	ANGPTL	Secreted Signaling	PMID: 29017031
Stromal	Striated duct	Angptl4	Sdc4	1.93789e-08	0	ANGPTL4_SDC4	Angptl4 - Sdc4	ANGPTL	Secreted Signaling	PMID: 29017031
Myoepithelial	Myoepithelial	Angptl4	Sdc4	2.47154e-08	0	ANGPTL4_SDC4	Angptl4 - Sdc4	ANGPTL	Secreted Signaling	PMID: 29017031
Stromal	Myoepithelial	Angptl4	Sdc4	8.30091e-09	0	ANGPTL4_SDC4	Angptl4 - Sdc4	ANGPTL	Secreted Signaling	PMID: 29017031
Myoepithelial	Stromal	Angptl4	Sdc4	2.49748e-08	0	ANGPTL4_SDC4	Angptl4 - Sdc4	ANGPTL	Secreted Signaling	PMID: 29017031
Stromal	Stromal	Angptl4	Sdc4	8.32677e-09	0	ANGPTL4_SDC4	Angptl4 - Sdc4	ANGPTL	Secreted Signaling	PMID: 29017031
Myoepithelial	Endothelial	Angptl4	Sdc4	5.1006e-09	0	ANGPTL4_SDC4	Angptl4 - Sdc4	ANGPTL	Secreted Signaling	PMID: 29017031
Stromal	Endothelial	Angptl4	Sdc4	1.68847e-09	0	ANGPTL4_SDC4	Angptl4 - Sdc4	ANGPTL	Secreted Signaling	PMID: 29017031
Myoepithelial	B-cells	Angptl4	Sdc4	1.42982e-06	0	ANGPTL4_SDC4	Angptl4 - Sdc4	ANGPTL	Secreted Signaling	PMID: 29017031
Stromal	B-cells	Angptl4	Sdc4	4.75607e-07	0	ANGPTL4_SDC4	Angptl4 - Sdc4	ANGPTL	Secreted Signaling	PMID: 29017031
Myoepithelial	T-cells Cxcr6+	Angptl4	Sdc4	9.04233e-08	0	ANGPTL4_SDC4	Angptl4 - Sdc4	ANGPTL	Secreted Signaling	PMID: 29017031
Stromal	T-cells Cxcr6+	Angptl4	Sdc4	3.01399e-08	0	ANGPTL4_SDC4	Angptl4 - Sdc4	ANGPTL	Secreted Signaling	PMID: 29017031
Myoepithelial	Macrophages	Angptl4	Sdc4	1.04801e-07	0	ANGPTL4_SDC4	Angptl4 - Sdc4	ANGPTL	Secreted Signaling	PMID: 29017031
Stromal	Macrophages	Angptl4	Sdc4	3.47764e-08	0	ANGPTL4_SDC4	Angptl4 - Sdc4	ANGPTL	Secreted Signaling	PMID: 29017031
Myoepithelial	DCs	Angptl4	Sdc4	3.17702e-07	0	ANGPTL4_SDC4	Angptl4 - Sdc4	ANGPTL	Secreted Signaling	PMID: 29017031
Stromal	DCs	Angptl4	Sdc4	1.06917e-07	0	ANGPTL4_SDC4	Angptl4 - Sdc4	ANGPTL	Secreted Signaling	PMID: 29017031
Myoepithelial	Stromal	Mdk	Sdc1	3.54042e-09	0	MDK_SDC1	Mdk - Sdc1	MK	Secreted Signaling	PMID: 28356350
Stromal	Stromal	Mdk	Sdc1	2.41764e-08	0	MDK_SDC1	Mdk - Sdc1	MK	Secreted Signaling	PMID: 28356350
Myoepithelial	T-cells Cxcr6+	Mdk	Sdc1	2.12835e-08	0	MDK_SDC1	Mdk - Sdc1	MK	Secreted Signaling	PMID: 28356350
Stromal	T-cells Cxcr6+	Mdk	Sdc1	1.45072e-07	0	MDK_SDC1	Mdk - Sdc1	MK	Secreted Signaling	PMID: 28356350
Myoepithelial	Myoepithelial	Mdk	Sdc2	2.05278e-09	0	MDK_SDC2	Mdk - Sdc2	MK	Secreted Signaling	PMID: 28356350
Stromal	Myoepithelial	Mdk	Sdc2	1.4011e-08	0	MDK_SDC2	Mdk - Sdc2	MK	Secreted Signaling	PMID: 28356350
Myoepithelial	Stromal	Mdk	Sdc2	9.22051e-09	0	MDK_SDC2	Mdk - Sdc2	MK	Secreted Signaling	PMID: 28356350
Stromal	Stromal	Mdk	Sdc2	6.26583e-08	0	MDK_SDC2	Mdk - Sdc2	MK	Secreted Signaling	PMID: 28356350
Myoepithelial	Etv1+	Mdk	Sdc4	4.15939e-08	0	MDK_SDC4	Mdk - Sdc4	MK	Secreted Signaling	PMID: 28356350
Stromal	Etv1+	Mdk	Sdc4	2.83713e-07	0	MDK_SDC4	Mdk - Sdc4	MK	Secreted Signaling	PMID: 28356350
Myoepithelial	Intercalated duct	Mdk	Sdc4	4.40111e-08	0	MDK_SDC4	Mdk - Sdc4	MK	Secreted Signaling	PMID: 28356350
Stromal	Intercalated duct	Mdk	Sdc4	3.00353e-07	0	MDK_SDC4	Mdk - Sdc4	MK	Secreted Signaling	PMID: 28356350
Myoepithelial	Striated duct	Mdk	Sdc4	1.87417e-08	0	MDK_SDC4	Mdk - Sdc4	MK	Secreted Signaling	PMID: 28356350
Stromal	Striated duct	Mdk	Sdc4	1.28032e-07	0	MDK_SDC4	Mdk - Sdc4	MK	Secreted Signaling	PMID: 28356350
Myoepithelial	Myoepithelial	Mdk	Sdc4	8.01014e-09	0	MDK_SDC4	Mdk - Sdc4	MK	Secreted Signaling	PMID: 28356350
Stromal	Myoepithelial	Mdk	Sdc4	5.41185e-08	0	MDK_SDC4	Mdk - Sdc4	MK	Secreted Signaling	PMID: 28356350
Myoepithelial	Stromal	Mdk	Sdc4	8.04612e-09	0	MDK_SDC4	Mdk - Sdc4	MK	Secreted Signaling	PMID: 28356350
Stromal	Stromal	Mdk	Sdc4	5.47326e-08	0	MDK_SDC4	Mdk - Sdc4	MK	Secreted Signaling	PMID: 28356350
Myoepithelial	Endothelial	Mdk	Sdc4	1.63373e-09	0	MDK_SDC4	Mdk - Sdc4	MK	Secreted Signaling	PMID: 28356350
Stromal	Endothelial	Mdk	Sdc4	1.11872e-08	0	MDK_SDC4	Mdk - Sdc4	MK	Secreted Signaling	PMID: 28356350
Myoepithelial	B-cells	Mdk	Sdc4	4.59776e-07	0	MDK_SDC4	Mdk - Sdc4	MK	Secreted Signaling	PMID: 28356350
Stromal	B-cells	Mdk	Sdc4	3.13429e-06	0	MDK_SDC4	Mdk - Sdc4	MK	Secreted Signaling	PMID: 28356350
Myoepithelial	T-cells Cxcr6+	Mdk	Sdc4	2.91255e-08	0	MDK_SDC4	Mdk - Sdc4	MK	Secreted Signaling	PMID: 28356350
Stromal	T-cells Cxcr6+	Mdk	Sdc4	1.98169e-07	0	MDK_SDC4	Mdk - Sdc4	MK	Secreted Signaling	PMID: 28356350
Myoepithelial	Macrophages	Mdk	Sdc4	3.36338e-08	0	MDK_SDC4	Mdk - Sdc4	MK	Secreted Signaling	PMID: 28356350
Stromal	Macrophages	Mdk	Sdc4	2.29796e-07	0	MDK_SDC4	Mdk - Sdc4	MK	Secreted Signaling	PMID: 28356350
Myoepithelial	DCs	Mdk	Sdc4	1.03133e-07	0	MDK_SDC4	Mdk - Sdc4	MK	Secreted Signaling	PMID: 28356350
Stromal	DCs	Mdk	Sdc4	6.95503e-07	0	MDK_SDC4	Mdk - Sdc4	MK	Secreted Signaling	PMID: 28356350
Myoepithelial	Myoepithelial	Mdk	Ptprz1	2.05278e-09	0	MDK_PTPRZ1	Mdk - Ptprz1	MK	Secreted Signaling	PMID: 28356350
Stromal	Myoepithelial	Mdk	Ptprz1	1.4011e-08	0	MDK_PTPRZ1	Mdk - Ptprz1	MK	Secreted Signaling	PMID: 28356350
Myoepithelial	T-cells FoxP3+	Mdk	ITGA4_ITGB1	5.59683e-08	0	MDK_ITGA4_ITGB1	Mdk - (Itga4+Itgb1)	MK	Secreted Signaling	PMID: 28356350
Stromal	T-cells FoxP3+	Mdk	ITGA4_ITGB1	3.82931e-07	0	MDK_ITGA4_ITGB1	Mdk - (Itga4+Itgb1)	MK	Secreted Signaling	PMID: 28356350
Myoepithelial	DCs	Mdk	ITGA4_ITGB1	7.94375e-08	0	MDK_ITGA4_ITGB1	Mdk - (Itga4+Itgb1)	MK	Secreted Signaling	PMID: 28356350
Stromal	DCs	Mdk	ITGA4_ITGB1	5.37615e-07	0	MDK_ITGA4_ITGB1	Mdk - (Itga4+Itgb1)	MK	Secreted Signaling	PMID: 28356350
Myoepithelial	NK cells	Mdk	ITGA4_ITGB1	6.28834e-08	0	MDK_ITGA4_ITGB1	Mdk - (Itga4+Itgb1)	MK	Secreted Signaling	PMID: 28356350
Stromal	NK cells	Mdk	ITGA4_ITGB1	4.2697e-07	0	MDK_ITGA4_ITGB1	Mdk - (Itga4+Itgb1)	MK	Secreted Signaling	PMID: 28356350
Myoepithelial	Myoepithelial	Mdk	ITGA6_ITGB1	4.25016e-09	0	MDK_ITGA6_ITGB1	Mdk - (Itga6+Itgb1)	MK	Secreted Signaling	PMID: 28356350
Stromal	Myoepithelial	Mdk	ITGA6_ITGB1	2.88999e-08	0	MDK_ITGA6_ITGB1	Mdk - (Itga6+Itgb1)	MK	Secreted Signaling	PMID: 28356350
Myoepithelial	Endothelial	Mdk	ITGA6_ITGB1	5.65442e-08	0	MDK_ITGA6_ITGB1	Mdk - (Itga6+Itgb1)	MK	Secreted Signaling	PMID: 28356350
Stromal	Endothelial	Mdk	ITGA6_ITGB1	3.83739e-07	0	MDK_ITGA6_ITGB1	Mdk - (Itga6+Itgb1)	MK	Secreted Signaling	PMID: 28356350
Myoepithelial	T-cells CD8+	Mdk	ITGA6_ITGB1	7.35372e-08	0	MDK_ITGA6_ITGB1	Mdk - (Itga6+Itgb1)	MK	Secreted Signaling	PMID: 28356350
Stromal	T-cells CD8+	Mdk	ITGA6_ITGB1	5.02748e-07	0	MDK_ITGA6_ITGB1	Mdk - (Itga6+Itgb1)	MK	Secreted Signaling	PMID: 28356350
Myoepithelial	T-cells FoxP3+	Mdk	ITGA6_ITGB1	1.51698e-07	0	MDK_ITGA6_ITGB1	Mdk - (Itga6+Itgb1)	MK	Secreted Signaling	PMID: 28356350
Stromal	T-cells FoxP3+	Mdk	ITGA6_ITGB1	1.03594e-06	0	MDK_ITGA6_ITGB1	Mdk - (Itga6+Itgb1)	MK	Secreted Signaling	PMID: 28356350
Myoepithelial	Myoepithelial	Mdk	Lrp1	2.05278e-09	0	MDK_LRP1	Mdk - Lrp1	MK	Secreted Signaling	PMID: 28356350
Stromal	Myoepithelial	Mdk	Lrp1	1.4011e-08	0	MDK_LRP1	Mdk - Lrp1	MK	Secreted Signaling	PMID: 28356350
Myoepithelial	Stromal	Mdk	Lrp1	2.76044e-08	0	MDK_LRP1	Mdk - Lrp1	MK	Secreted Signaling	PMID: 28356350
Stromal	Stromal	Mdk	Lrp1	1.84684e-07	0	MDK_LRP1	Mdk - Lrp1	MK	Secreted Signaling	PMID: 28356350
Myoepithelial	Acinar	Mdk	Ncl	1.0295e-07	0	MDK_NCL	Mdk - Ncl	MK	Secreted Signaling	PMID: 28356350
Stromal	Acinar	Mdk	Ncl	7.03653e-07	0	MDK_NCL	Mdk - Ncl	MK	Secreted Signaling	PMID: 28356350
Myoepithelial	Etv1+	Mdk	Ncl	4.344e-08	0	MDK_NCL	Mdk - Ncl	MK	Secreted Signaling	PMID: 28356350
Stromal	Etv1+	Mdk	Ncl	2.96251e-07	0	MDK_NCL	Mdk - Ncl	MK	Secreted Signaling	PMID: 28356350
Myoepithelial	Intercalated duct	Mdk	Ncl	2.48515e-08	0	MDK_NCL	Mdk - Ncl	MK	Secreted Signaling	PMID: 28356350
Stromal	Intercalated duct	Mdk	Ncl	1.69868e-07	0	MDK_NCL	Mdk - Ncl	MK	Secreted Signaling	PMID: 28356350
Myoepithelial	Striated duct	Mdk	Ncl	4.729e-08	0	MDK_NCL	Mdk - Ncl	MK	Secreted Signaling	PMID: 28356350
Stromal	Striated duct	Mdk	Ncl	3.21758e-07	0	MDK_NCL	Mdk - Ncl	MK	Secreted Signaling	PMID: 28356350
Myoepithelial	Myoepithelial	Mdk	Ncl	4.82396e-09	0	MDK_NCL	Mdk - Ncl	MK	Secreted Signaling	PMID: 28356350
Stromal	Myoepithelial	Mdk	Ncl	3.27694e-08	0	MDK_NCL	Mdk - Ncl	MK	Secreted Signaling	PMID: 28356350
Myoepithelial	Stromal	Mdk	Ncl	1.9475e-08	0	MDK_NCL	Mdk - Ncl	MK	Secreted Signaling	PMID: 28356350
Stromal	Stromal	Mdk	Ncl	1.31193e-07	0	MDK_NCL	Mdk - Ncl	MK	Secreted Signaling	PMID: 28356350
Myoepithelial	Endothelial	Mdk	Ncl	9.07441e-08	0	MDK_NCL	Mdk - Ncl	MK	Secreted Signaling	PMID: 28356350
Stromal	Endothelial	Mdk	Ncl	6.12432e-07	0	MDK_NCL	Mdk - Ncl	MK	Secreted Signaling	PMID: 28356350
Myoepithelial	B-cells	Mdk	Ncl	2.5395e-06	0	MDK_NCL	Mdk - Ncl	MK	Secreted Signaling	PMID: 28356350
Stromal	B-cells	Mdk	Ncl	1.6948e-05	0	MDK_NCL	Mdk - Ncl	MK	Secreted Signaling	PMID: 28356350
Myoepithelial	T-cells CD4+	Mdk	Ncl	2.9362e-06	0	MDK_NCL	Mdk - Ncl	MK	Secreted Signaling	PMID: 28356350
Stromal	T-cells CD4+	Mdk	Ncl	1.95521e-05	0	MDK_NCL	Mdk - Ncl	MK	Secreted Signaling	PMID: 28356350
Myoepithelial	T-cells CD4+CD8+	Mdk	Ncl	1.72262e-06	0	MDK_NCL	Mdk - Ncl	MK	Secreted Signaling	PMID: 28356350
Stromal	T-cells CD4+CD8+	Mdk	Ncl	1.15627e-05	0	MDK_NCL	Mdk - Ncl	MK	Secreted Signaling	PMID: 28356350
Myoepithelial	T-cells CD8+	Mdk	Ncl	1.13079e-06	0	MDK_NCL	Mdk - Ncl	MK	Secreted Signaling	PMID: 28356350
Stromal	T-cells CD8+	Mdk	Ncl	7.5275e-06	0	MDK_NCL	Mdk - Ncl	MK	Secreted Signaling	PMID: 28356350
Myoepithelial	T-cells FoxP3+	Mdk	Ncl	1.30071e-06	0	MDK_NCL	Mdk - Ncl	MK	Secreted Signaling	PMID: 28356350
Stromal	T-cells FoxP3+	Mdk	Ncl	8.68547e-06	0	MDK_NCL	Mdk - Ncl	MK	Secreted Signaling	PMID: 28356350
Myoepithelial	T-cells Cxcr6+	Mdk	Ncl	1.07508e-07	0	MDK_NCL	Mdk - Ncl	MK	Secreted Signaling	PMID: 28356350
Stromal	T-cells Cxcr6+	Mdk	Ncl	7.18624e-07	0	MDK_NCL	Mdk - Ncl	MK	Secreted Signaling	PMID: 28356350
Myoepithelial	Macrophages	Mdk	Ncl	1.29712e-07	0	MDK_NCL	Mdk - Ncl	MK	Secreted Signaling	PMID: 28356350
Stromal	Macrophages	Mdk	Ncl	8.79913e-07	0	MDK_NCL	Mdk - Ncl	MK	Secreted Signaling	PMID: 28356350
Myoepithelial	DCs	Mdk	Ncl	1.45758e-07	0	MDK_NCL	Mdk - Ncl	MK	Secreted Signaling	PMID: 28356350
Stromal	DCs	Mdk	Ncl	9.76723e-07	0	MDK_NCL	Mdk - Ncl	MK	Secreted Signaling	PMID: 28356350
Myoepithelial	NK cells	Mdk	Ncl	2.25704e-07	0	MDK_NCL	Mdk - Ncl	MK	Secreted Signaling	PMID: 28356350
Stromal	NK cells	Mdk	Ncl	1.4987e-06	0	MDK_NCL	Mdk - Ncl	MK	Secreted Signaling	PMID: 28356350
Stromal	Myoepithelial	Ptn	Ptprz1	9.98343e-09	0	PTN_PTPRZ1	Ptn - Ptprz1	PTN	Secreted Signaling	PMID: 28356350; PMID: 25620911
Stromal	Stromal	Ptn	Sdc1	1.72234e-08	0	PTN_SDC1	Ptn - Sdc1	PTN	Secreted Signaling	PMID: 28356350; PMID: 25620911
Stromal	T-cells Cxcr6+	Ptn	Sdc1	1.03427e-07	0	PTN_SDC1	Ptn - Sdc1	PTN	Secreted Signaling	PMID: 28356350; PMID: 25620911
Stromal	Myoepithelial	Ptn	Sdc2	9.98343e-09	0	PTN_SDC2	Ptn - Sdc2	PTN	Secreted Signaling	PMID: 28356350; PMID: 25620911
Stromal	Stromal	Ptn	Sdc2	4.47263e-08	0	PTN_SDC2	Ptn - Sdc2	PTN	Secreted Signaling	PMID: 28356350; PMID: 25620911
Stromal	Endothelial	Ptn	Sdc3	1.87844e-08	0	PTN_SDC3	Ptn - Sdc3	PTN	Secreted Signaling	PMID: 28356350; PMID: 25620911
Stromal	Etv1+	Ptn	Sdc4	2.02211e-07	0	PTN_SDC4	Ptn - Sdc4	PTN	Secreted Signaling	PMID: 28356350; PMID: 25620911
Stromal	Intercalated duct	Ptn	Sdc4	2.14026e-07	0	PTN_SDC4	Ptn - Sdc4	PTN	Secreted Signaling	PMID: 28356350; PMID: 25620911
Stromal	Striated duct	Ptn	Sdc4	9.11956e-08	0	PTN_SDC4	Ptn - Sdc4	PTN	Secreted Signaling	PMID: 28356350; PMID: 25620911
Stromal	Myoepithelial	Ptn	Sdc4	3.87213e-08	0	PTN_SDC4	Ptn - Sdc4	PTN	Secreted Signaling	PMID: 28356350; PMID: 25620911
Stromal	Stromal	Ptn	Sdc4	3.90529e-08	0	PTN_SDC4	Ptn - Sdc4	PTN	Secreted Signaling	PMID: 28356350; PMID: 25620911
Stromal	Endothelial	Ptn	Sdc4	7.96082e-09	0	PTN_SDC4	Ptn - Sdc4	PTN	Secreted Signaling	PMID: 28356350; PMID: 25620911
Stromal	B-cells	Ptn	Sdc4	2.23444e-06	0	PTN_SDC4	Ptn - Sdc4	PTN	Secreted Signaling	PMID: 28356350; PMID: 25620911
Stromal	T-cells Cxcr6+	Ptn	Sdc4	1.41384e-07	0	PTN_SDC4	Ptn - Sdc4	PTN	Secreted Signaling	PMID: 28356350; PMID: 25620911
Stromal	Macrophages	Ptn	Sdc4	1.63673e-07	0	PTN_SDC4	Ptn - Sdc4	PTN	Secreted Signaling	PMID: 28356350; PMID: 25620911
Stromal	DCs	Ptn	Sdc4	4.97998e-07	0	PTN_SDC4	Ptn - Sdc4	PTN	Secreted Signaling	PMID: 28356350; PMID: 25620911
Stromal	Acinar	Ptn	Ncl	5.011e-07	0	PTN_NCL	Ptn - Ncl	PTN	Secreted Signaling	PMID: 28356350; PMID: 25620911
Stromal	Etv1+	Ptn	Ncl	2.11162e-07	0	PTN_NCL	Ptn - Ncl	PTN	Secreted Signaling	PMID: 28356350; PMID: 25620911
Stromal	Intercalated duct	Ptn	Ncl	1.20967e-07	0	PTN_NCL	Ptn - Ncl	PTN	Secreted Signaling	PMID: 28356350; PMID: 25620911
Stromal	Striated duct	Ptn	Ncl	2.2956e-07	0	PTN_NCL	Ptn - Ncl	PTN	Secreted Signaling	PMID: 28356350; PMID: 25620911
Stromal	Myoepithelial	Ptn	Ncl	2.33947e-08	0	PTN_NCL	Ptn - Ncl	PTN	Secreted Signaling	PMID: 28356350; PMID: 25620911
Stromal	Stromal	Ptn	Ncl	9.39783e-08	0	PTN_NCL	Ptn - Ncl	PTN	Secreted Signaling	PMID: 28356350; PMID: 25620911
Stromal	Endothelial	Ptn	Ncl	4.38379e-07	0	PTN_NCL	Ptn - Ncl	PTN	Secreted Signaling	PMID: 28356350; PMID: 25620911
Stromal	B-cells	Ptn	Ncl	1.21863e-05	0	PTN_NCL	Ptn - Ncl	PTN	Secreted Signaling	PMID: 28356350; PMID: 25620911
Stromal	T-cells CD4+	Ptn	Ncl	1.40712e-05	0	PTN_NCL	Ptn - Ncl	PTN	Secreted Signaling	PMID: 28356350; PMID: 25620911
Stromal	T-cells CD4+CD8+	Ptn	Ncl	8.29481e-06	0	PTN_NCL	Ptn - Ncl	PTN	Secreted Signaling	PMID: 28356350; PMID: 25620911
Stromal	T-cells CD8+	Ptn	Ncl	5.41806e-06	0	PTN_NCL	Ptn - Ncl	PTN	Secreted Signaling	PMID: 28356350; PMID: 25620911
Stromal	T-cells FoxP3+	Ptn	Ncl	6.24379e-06	0	PTN_NCL	Ptn - Ncl	PTN	Secreted Signaling	PMID: 28356350; PMID: 25620911
Stromal	T-cells Cxcr6+	Ptn	Ncl	5.16388e-07	0	PTN_NCL	Ptn - Ncl	PTN	Secreted Signaling	PMID: 28356350; PMID: 25620911
Stromal	Macrophages	Ptn	Ncl	6.28541e-07	0	PTN_NCL	Ptn - Ncl	PTN	Secreted Signaling	PMID: 28356350; PMID: 25620911
Stromal	DCs	Ptn	Ncl	7.01153e-07	0	PTN_NCL	Ptn - Ncl	PTN	Secreted Signaling	PMID: 28356350; PMID: 25620911
Stromal	NK cells	Ptn	Ncl	1.07981e-06	0	PTN_NCL	Ptn - Ncl	PTN	Secreted Signaling	PMID: 28356350; PMID: 25620911
Stromal	Stromal	Postn	ITGAV_ITGB5	1.2051e-08	0	POSTN_ITGAV_ITGB5	Postn - (Itgav+Itgb5)	PERIOSTIN	Secreted Signaling	PMID: 26721738
Stromal	Macrophages	C3	C3ar1	5.42873e-07	0	C3_C3AR1	C3 - C3ar1	COMPLEMENT	Secreted Signaling	KEGG: mmu04080
Stromal	B-cells	C3	Cr2	6.85906e-06	0	C3_CR2	C3 - Cr2	COMPLEMENT	Secreted Signaling	PMID: 16234578
Stromal	Macrophages	C3	ITGAX_ITGB2	2.29311e-07	0	C3_ITGAX_ITGB2	C3 - (Itgax+Itgb2)	COMPLEMENT	Secreted Signaling	PMID: 16234578
Stromal	DCs	C3	ITGAX_ITGB2	1.49744e-07	0	C3_ITGAX_ITGB2	C3 - (Itgax+Itgb2)	COMPLEMENT	Secreted Signaling	PMID: 16234578
Stromal	B-cells	C4b	Cr2	4.23175e-07	0	C4B_CR2	C4b - Cr2	COMPLEMENT	Secreted Signaling	PMID: 16234578
Etv1+	Stromal	Edn1	Ednra	1.14719e-09	0	EDN1_EDNRA	Edn1 - Ednra	EDN	Secreted Signaling	KEGG: mmu04080
Myoepithelial	Stromal	Edn1	Ednra	1.15218e-09	0	EDN1_EDNRA	Edn1 - Ednra	EDN	Secreted Signaling	KEGG: mmu04080
Etv1+	Endothelial	Edn1	Ednrb	2.1255e-08	0	EDN1_EDNRB	Edn1 - Ednrb	EDN	Secreted Signaling	KEGG: mmu04080
Myoepithelial	Endothelial	Edn1	Ednrb	2.13265e-08	0	EDN1_EDNRB	Edn1 - Ednrb	EDN	Secreted Signaling	KEGG: mmu04080
NK cells	Myoepithelial	Gzma	F2r	7.8815e-08	0	GZMA_F2R	Gzma - F2r	PARs	Secreted Signaling	KEGG: mmu04080
NK cells	Endothelial	Gzma	F2r	1.72516e-07	0	GZMA_F2R	Gzma - F2r	PARs	Secreted Signaling	KEGG: mmu04080
NK cells	T-cells CD8+	Gzma	F2r	6.15495e-07	0	GZMA_F2R	Gzma - F2r	PARs	Secreted Signaling	KEGG: mmu04080
NK cells	T-cells Cxcr6+	Gzma	F2r	1.76904e-06	0	GZMA_F2R	Gzma - F2r	PARs	Secreted Signaling	KEGG: mmu04080
NK cells	Myoepithelial	Gzma	Pard3	1.50862e-07	0	GZMA_PARD3	Gzma - Pard3	PARs	Secreted Signaling	KEGG: mmu04080
NK cells	Stromal	Gzma	Pard3	9.25532e-08	0	GZMA_PARD3	Gzma - Pard3	PARs	Secreted Signaling	KEGG: mmu04080
NK cells	T-cells Cxcr6+	Gzma	Pard3	4.10252e-07	0	GZMA_PARD3	Gzma - Pard3	PARs	Secreted Signaling	KEGG: mmu04080
Myoepithelial	Myoepithelial	Kitl	Kit	4.74159e-09	0	KITL_KIT	Kitl - Kit	KIT	Secreted Signaling	KEGG: mmu04080
Stromal	Myoepithelial	Kitl	Kit	7.70899e-09	0	KITL_KIT	Kitl - Kit	KIT	Secreted Signaling	KEGG: mmu04080
Endothelial	Myoepithelial	Kitl	Kit	3.20869e-08	0	KITL_KIT	Kitl - Kit	KIT	Secreted Signaling	KEGG: mmu04080
Myoepithelial	NK cells	Kitl	Kit	1.18124e-08	0	KITL_KIT	Kitl - Kit	KIT	Secreted Signaling	KEGG: mmu04080
Stromal	NK cells	Kitl	Kit	1.91953e-08	0	KITL_KIT	Kitl - Kit	KIT	Secreted Signaling	KEGG: mmu04080
Endothelial	NK cells	Kitl	Kit	7.98596e-08	0	KITL_KIT	Kitl - Kit	KIT	Secreted Signaling	KEGG: mmu04080
Myoepithelial	Stromal	Ngf	Ntrk1	1.65623e-08	0	NGF_NTRK1	Ngf - Ntrk1	NT	Secreted Signaling	PMID: 27908981
Stromal	Stromal	Ngf	Ntrk1	4.58915e-09	0	NGF_NTRK1	Ngf - Ntrk1	NT	Secreted Signaling	PMID: 27908981
Endothelial	Stromal	Ntf3	Ntrk1	3.9403e-09	0	NTF3_NTRK1	Ntf3 - Ntrk1	NT	Secreted Signaling	PMID: 27908981
Endothelial	Acinar	Ntf3	Ntrk2	1.23562e-07	0	NTF3_NTRK2	Ntf3 - Ntrk2	NT	Secreted Signaling	PMID: 27908981
Endothelial	Etv1+	Ntf3	Ntrk2	7.36044e-09	0	NTF3_NTRK2	Ntf3 - Ntrk2	NT	Secreted Signaling	PMID: 27908981
Endothelial	Intercalated duct	Ntf3	Ntrk2	2.12243e-08	0	NTF3_NTRK2	Ntf3 - Ntrk2	NT	Secreted Signaling	PMID: 27908981
Endothelial	Myoepithelial	Ntf3	Ntrk2	2.37265e-09	0	NTF3_NTRK2	Ntf3 - Ntrk2	NT	Secreted Signaling	PMID: 27908981
Endothelial	Stromal	Ntf3	Ntrk2	1.11133e-08	0	NTF3_NTRK2	Ntf3 - Ntrk2	NT	Secreted Signaling	PMID: 27908981
Endothelial	Myoepithelial	Ntf3	Ntrk3	3.47586e-09	0	NTF3_NTRK3	Ntf3 - Ntrk3	NT	Secreted Signaling	PMID: 27908981
Etv1+	Stromal	Sema3c	NRP1_PLXNA2	3.16994e-09	0	SEMA3C_NRP1_PLXNA2	Sema3c - (Nrp1+Plxna2)	SEMA3	Secreted Signaling	PMID: 27533782
Etv1+	Endothelial	Sema3c	NRP1_PLXNA2	2.82802e-08	0	SEMA3C_NRP1_PLXNA2	Sema3c - (Nrp1+Plxna2)	SEMA3	Secreted Signaling	PMID: 27533782
Etv1+	Myoepithelial	Sema3c	NRP2_PLXNA2	1.05109e-09	0	SEMA3C_NRP2_PLXNA2	Sema3c - (Nrp2+Plxna2)	SEMA3	Secreted Signaling	PMID: 27533782
Etv1+	Stromal	Sema3c	NRP2_PLXNA2	1.38865e-09	0	SEMA3C_NRP2_PLXNA2	Sema3c - (Nrp2+Plxna2)	SEMA3	Secreted Signaling	PMID: 27533782
Etv1+	Endothelial	Sema3c	NRP2_PLXNA2	1.1247e-08	0	SEMA3C_NRP2_PLXNA2	Sema3c - (Nrp2+Plxna2)	SEMA3	Secreted Signaling	PMID: 27533782
Etv1+	Myoepithelial	Sema3c	NRP2_PLXNA3	7.79762e-10	0	SEMA3C_NRP2_PLXNA3	Sema3c - (Nrp2+Plxna3)	SEMA3	Secreted Signaling	PMID: 27533782
Endothelial	Myoepithelial	Sema3f	NRP2_PLXNA2	1.72873e-08	0	SEMA3F_NRP2_PLXNA2	Sema3f - (Nrp2+Plxna2)	SEMA3	Secreted Signaling	PMID: 27533782
Endothelial	Stromal	Sema3f	NRP2_PLXNA2	2.28477e-08	0	SEMA3F_NRP2_PLXNA2	Sema3f - (Nrp2+Plxna2)	SEMA3	Secreted Signaling	PMID: 27533782
Endothelial	Endothelial	Sema3f	NRP2_PLXNA2	1.84974e-07	0	SEMA3F_NRP2_PLXNA2	Sema3f - (Nrp2+Plxna2)	SEMA3	Secreted Signaling	PMID: 27533782
Endothelial	Myoepithelial	Sema3f	NRP2_PLXNA3	1.28284e-08	0	SEMA3F_NRP2_PLXNA3	Sema3f - (Nrp2+Plxna3)	SEMA3	Secreted Signaling	PMID: 27533782
Etv1+	Stromal	Sema3c	NRP1_NRP2	1.89731e-09	0	SEMA3C_NRP1_NRP2	Sema3c - (Nrp1+Nrp2)	SEMA3	Secreted Signaling	PMID: 27533782
Etv1+	Endothelial	Sema3c	NRP1_NRP2	2.21262e-08	0	SEMA3C_NRP1_NRP2	Sema3c - (Nrp1+Nrp2)	SEMA3	Secreted Signaling	PMID: 27533782
Etv1+	Stromal	Sema3c	Plxnd1	1.01911e-09	0	SEMA3C_PLXND1	Sema3c - Plxnd1	SEMA3	Secreted Signaling	PMID: 27533782
Etv1+	Endothelial	Sema3c	Plxnd1	1.20238e-08	0	SEMA3C_PLXND1	Sema3c - Plxnd1	SEMA3	Secreted Signaling	PMID: 27533782
Etv1+	T-cells Cxcr6+	Sema3c	Plxnd1	3.46709e-09	0	SEMA3C_PLXND1	Sema3c - Plxnd1	SEMA3	Secreted Signaling	PMID: 27533782
Myoepithelial	Endothelial	Adm	Calcrl	4.38996e-08	0	ADM_CALCRL	Adm - Calcrl	CALCR	Secreted Signaling	KEGG: mmu04080
Stromal	Endothelial	Adm	Calcrl	3.33184e-08	0	ADM_CALCRL	Adm - Calcrl	CALCR	Secreted Signaling	KEGG: mmu04080
T-cells Cxcr6+	Endothelial	Calca	Calcrl	2.73119e-07	0	CALCA_CALCRL	Calca - Calcrl	CALCR	Secreted Signaling	KEGG: mmu04080
Myoepithelial	Stromal	Gas6	Axl	1.34039e-08	0	GAS6_AXL	Gas6 - Axl	GAS	Secreted Signaling	PMID: 27801848
Stromal	Stromal	Gas6	Axl	1.29319e-08	0	GAS6_AXL	Gas6 - Axl	GAS	Secreted Signaling	PMID: 27801848
Endothelial	Stromal	Gas6	Axl	9.49929e-08	0	GAS6_AXL	Gas6 - Axl	GAS	Secreted Signaling	PMID: 27801848
Myoepithelial	Macrophages	Gas6	Axl	1.16736e-07	0	GAS6_AXL	Gas6 - Axl	GAS	Secreted Signaling	PMID: 27801848
Stromal	Macrophages	Gas6	Axl	1.12558e-07	0	GAS6_AXL	Gas6 - Axl	GAS	Secreted Signaling	PMID: 27801848
Endothelial	Macrophages	Gas6	Axl	8.26991e-07	0	GAS6_AXL	Gas6 - Axl	GAS	Secreted Signaling	PMID: 27801848
Endothelial	Myoepithelial	Lgals9	Ptprc	2.41567e-08	0.02	LGALS9_CD45	Lgals9 - Cd45	GALECTIN	Secreted Signaling	PMID: 30120235
NK cells	Myoepithelial	Lgals9	Ptprc	2.33997e-08	0.03	LGALS9_CD45	Lgals9 - Cd45	GALECTIN	Secreted Signaling	PMID: 30120235
Endothelial	B-cells	Lgals9	Ptprc	9.3331e-06	0	LGALS9_CD45	Lgals9 - Cd45	GALECTIN	Secreted Signaling	PMID: 30120235
NK cells	B-cells	Lgals9	Ptprc	9.04408e-06	0	LGALS9_CD45	Lgals9 - Cd45	GALECTIN	Secreted Signaling	PMID: 30120235
Stromal	T-cells CD4+	Lgals9	Ptprc	5.39632e-06	0.03	LGALS9_CD45	Lgals9 - Cd45	GALECTIN	Secreted Signaling	PMID: 30120235
Endothelial	T-cells CD4+	Lgals9	Ptprc	1.50495e-05	0	LGALS9_CD45	Lgals9 - Cd45	GALECTIN	Secreted Signaling	PMID: 30120235
NK cells	T-cells CD4+	Lgals9	Ptprc	1.45885e-05	0	LGALS9_CD45	Lgals9 - Cd45	GALECTIN	Secreted Signaling	PMID: 30120235
Stromal	T-cells CD4+CD8+	Lgals9	Ptprc	5.20847e-06	0	LGALS9_CD45	Lgals9 - Cd45	GALECTIN	Secreted Signaling	PMID: 30120235
Endothelial	T-cells CD4+CD8+	Lgals9	Ptprc	1.45388e-05	0	LGALS9_CD45	Lgals9 - Cd45	GALECTIN	Secreted Signaling	PMID: 30120235
NK cells	T-cells CD4+CD8+	Lgals9	Ptprc	1.40959e-05	0	LGALS9_CD45	Lgals9 - Cd45	GALECTIN	Secreted Signaling	PMID: 30120235
Stromal	T-cells CD8+	Lgals9	Ptprc	2.81263e-06	0	LGALS9_CD45	Lgals9 - Cd45	GALECTIN	Secreted Signaling	PMID: 30120235
Endothelial	T-cells CD8+	Lgals9	Ptprc	7.85891e-06	0	LGALS9_CD45	Lgals9 - Cd45	GALECTIN	Secreted Signaling	PMID: 30120235
NK cells	T-cells CD8+	Lgals9	Ptprc	7.62103e-06	0	LGALS9_CD45	Lgals9 - Cd45	GALECTIN	Secreted Signaling	PMID: 30120235
Stromal	T-cells FoxP3+	Lgals9	Ptprc	3.73316e-06	0	LGALS9_CD45	Lgals9 - Cd45	GALECTIN	Secreted Signaling	PMID: 30120235
Endothelial	T-cells FoxP3+	Lgals9	Ptprc	1.0433e-05	0	LGALS9_CD45	Lgals9 - Cd45	GALECTIN	Secreted Signaling	PMID: 30120235
NK cells	T-cells FoxP3+	Lgals9	Ptprc	1.01176e-05	0	LGALS9_CD45	Lgals9 - Cd45	GALECTIN	Secreted Signaling	PMID: 30120235
Endothelial	T-cells Cxcr6+	Lgals9	Ptprc	5.34237e-07	0	LGALS9_CD45	Lgals9 - Cd45	GALECTIN	Secreted Signaling	PMID: 30120235
NK cells	T-cells Cxcr6+	Lgals9	Ptprc	5.17787e-07	0	LGALS9_CD45	Lgals9 - Cd45	GALECTIN	Secreted Signaling	PMID: 30120235
Endothelial	Macrophages	Lgals9	Ptprc	5.50891e-07	0.03	LGALS9_CD45	Lgals9 - Cd45	GALECTIN	Secreted Signaling	PMID: 30120235
NK cells	Macrophages	Lgals9	Ptprc	5.33627e-07	0.03	LGALS9_CD45	Lgals9 - Cd45	GALECTIN	Secreted Signaling	PMID: 30120235
Endothelial	DCs	Lgals9	Ptprc	8.43923e-07	0	LGALS9_CD45	Lgals9 - Cd45	GALECTIN	Secreted Signaling	PMID: 30120235
NK cells	DCs	Lgals9	Ptprc	8.17967e-07	0	LGALS9_CD45	Lgals9 - Cd45	GALECTIN	Secreted Signaling	PMID: 30120235
Stromal	NK cells	Lgals9	Ptprc	5.52458e-07	0	LGALS9_CD45	Lgals9 - Cd45	GALECTIN	Secreted Signaling	PMID: 30120235
Endothelial	NK cells	Lgals9	Ptprc	1.54444e-06	0	LGALS9_CD45	Lgals9 - Cd45	GALECTIN	Secreted Signaling	PMID: 30120235
NK cells	NK cells	Lgals9	Ptprc	1.49784e-06	0	LGALS9_CD45	Lgals9 - Cd45	GALECTIN	Secreted Signaling	PMID: 30120235
Endothelial	Myoepithelial	Lgals9	Ighm	5.37704e-09	0.04	LGALS9_IGHM	Lgals9 - Ighm	GALECTIN	Secreted Signaling	PMID: 30120235
Endothelial	Stromal	Lgals9	Ighm	5.82722e-08	0	LGALS9_IGHM	Lgals9 - Ighm	GALECTIN	Secreted Signaling	PMID: 30120235
NK cells	Stromal	Lgals9	Ighm	5.64496e-08	0.01	LGALS9_IGHM	Lgals9 - Ighm	GALECTIN	Secreted Signaling	PMID: 30120235
Myoepithelial	B-cells	Lgals9	Ighm	3.44476e-06	0	LGALS9_IGHM	Lgals9 - Ighm	GALECTIN	Secreted Signaling	PMID: 30120235
Stromal	B-cells	Lgals9	Ighm	7.71696e-06	0	LGALS9_IGHM	Lgals9 - Ighm	GALECTIN	Secreted Signaling	PMID: 30120235
Endothelial	B-cells	Lgals9	Ighm	2.15793e-05	0	LGALS9_IGHM	Lgals9 - Ighm	GALECTIN	Secreted Signaling	PMID: 30120235
NK cells	B-cells	Lgals9	Ighm	2.09294e-05	0	LGALS9_IGHM	Lgals9 - Ighm	GALECTIN	Secreted Signaling	PMID: 30120235
Endothelial	T-cells CD4+CD8+	Lgals9	Ighm	2.1309e-06	0	LGALS9_IGHM	Lgals9 - Ighm	GALECTIN	Secreted Signaling	PMID: 30120235
NK cells	T-cells CD4+CD8+	Lgals9	Ighm	2.0639e-06	0.02	LGALS9_IGHM	Lgals9 - Ighm	GALECTIN	Secreted Signaling	PMID: 30120235
Endothelial	T-cells CD8+	Lgals9	Ighm	8.98968e-07	0.01	LGALS9_IGHM	Lgals9 - Ighm	GALECTIN	Secreted Signaling	PMID: 30120235
NK cells	T-cells CD8+	Lgals9	Ighm	8.70687e-07	0.01	LGALS9_IGHM	Lgals9 - Ighm	GALECTIN	Secreted Signaling	PMID: 30120235
Endothelial	T-cells FoxP3+	Lgals9	Ighm	9.58499e-07	0	LGALS9_IGHM	Lgals9 - Ighm	GALECTIN	Secreted Signaling	PMID: 30120235
NK cells	T-cells FoxP3+	Lgals9	Ighm	9.28319e-07	0.03	LGALS9_IGHM	Lgals9 - Ighm	GALECTIN	Secreted Signaling	PMID: 30120235
Endothelial	Macrophages	Lgals9	Ighm	4.86634e-07	0	LGALS9_IGHM	Lgals9 - Ighm	GALECTIN	Secreted Signaling	PMID: 30120235
NK cells	Macrophages	Lgals9	Ighm	4.71369e-07	0	LGALS9_IGHM	Lgals9 - Ighm	GALECTIN	Secreted Signaling	PMID: 30120235
Myoepithelial	DCs	Lgals9	Ighm	1.26192e-07	0.02	LGALS9_IGHM	Lgals9 - Ighm	GALECTIN	Secreted Signaling	PMID: 30120235
Stromal	DCs	Lgals9	Ighm	2.8293e-07	0	LGALS9_IGHM	Lgals9 - Ighm	GALECTIN	Secreted Signaling	PMID: 30120235
Endothelial	DCs	Lgals9	Ighm	7.88313e-07	0	LGALS9_IGHM	Lgals9 - Ighm	GALECTIN	Secreted Signaling	PMID: 30120235
NK cells	DCs	Lgals9	Ighm	7.64023e-07	0	LGALS9_IGHM	Lgals9 - Ighm	GALECTIN	Secreted Signaling	PMID: 30120235
Myoepithelial	Stromal	Pros1	Axl	2.36216e-09	0	PROS1_AXL	Pros1 - Axl	PROS	Secreted Signaling	PMID: 29531161
Stromal	Stromal	Pros1	Axl	1.63687e-08	0	PROS1_AXL	Pros1 - Axl	PROS	Secreted Signaling	PMID: 29531161
Endothelial	Stromal	Pros1	Axl	7.36643e-09	0	PROS1_AXL	Pros1 - Axl	PROS	Secreted Signaling	PMID: 29531161
Myoepithelial	Macrophages	Pros1	Axl	2.05527e-08	0	PROS1_AXL	Pros1 - Axl	PROS	Secreted Signaling	PMID: 29531161
Stromal	Macrophages	Pros1	Axl	1.42492e-07	0	PROS1_AXL	Pros1 - Axl	PROS	Secreted Signaling	PMID: 29531161
Endothelial	Macrophages	Pros1	Axl	6.40845e-08	0	PROS1_AXL	Pros1 - Axl	PROS	Secreted Signaling	PMID: 29531161
Stromal	Stromal	Rarres2	Cmklr1	1.53541e-07	0	RARRES2_CMKLR1	Rarres2 - Cmklr1	CHEMERIN	Secreted Signaling	PMID: 24671882
Endothelial	Stromal	Rarres2	Cmklr1	4.7356e-08	0	RARRES2_CMKLR1	Rarres2 - Cmklr1	CHEMERIN	Secreted Signaling	PMID: 24671882
Myoepithelial	Macrophages	Lgals9	Havcr2	8.22173e-09	0	LGALS9_HAVCR2	Lgals9 - Havcr2	GALECTIN	Secreted Signaling	PMID: 27192565
Stromal	Macrophages	Lgals9	Havcr2	1.84509e-08	0	LGALS9_HAVCR2	Lgals9 - Havcr2	GALECTIN	Secreted Signaling	PMID: 27192565
Endothelial	Macrophages	Lgals9	Havcr2	5.12007e-08	0	LGALS9_HAVCR2	Lgals9 - Havcr2	GALECTIN	Secreted Signaling	PMID: 27192565
NK cells	Macrophages	Lgals9	Havcr2	4.95833e-08	0	LGALS9_HAVCR2	Lgals9 - Havcr2	GALECTIN	Secreted Signaling	PMID: 27192565
Myoepithelial	Etv1+	Lgals9	Cd44	3.00049e-08	0.03	LGALS9_CD44	Lgals9 - Cd44	GALECTIN	Secreted Signaling	PMID: 25065622
Stromal	Etv1+	Lgals9	Cd44	6.73279e-08	0	LGALS9_CD44	Lgals9 - Cd44	GALECTIN	Secreted Signaling	PMID: 25065622
Endothelial	Etv1+	Lgals9	Cd44	1.8693e-07	0	LGALS9_CD44	Lgals9 - Cd44	GALECTIN	Secreted Signaling	PMID: 25065622
NK cells	Etv1+	Lgals9	Cd44	1.81044e-07	0	LGALS9_CD44	Lgals9 - Cd44	GALECTIN	Secreted Signaling	PMID: 25065622
Endothelial	Intercalated duct	Lgals9	Cd44	7.2687e-08	0	LGALS9_CD44	Lgals9 - Cd44	GALECTIN	Secreted Signaling	PMID: 25065622
NK cells	Intercalated duct	Lgals9	Cd44	7.0392e-08	0	LGALS9_CD44	Lgals9 - Cd44	GALECTIN	Secreted Signaling	PMID: 25065622
Endothelial	Myoepithelial	Lgals9	Cd44	2.33885e-08	0	LGALS9_CD44	Lgals9 - Cd44	GALECTIN	Secreted Signaling	PMID: 25065622
NK cells	Myoepithelial	Lgals9	Cd44	2.26554e-08	0.01	LGALS9_CD44	Lgals9 - Cd44	GALECTIN	Secreted Signaling	PMID: 25065622
Endothelial	Stromal	Lgals9	Cd44	8.58871e-09	0	LGALS9_CD44	Lgals9 - Cd44	GALECTIN	Secreted Signaling	PMID: 25065622
NK cells	Stromal	Lgals9	Cd44	8.31761e-09	0.02	LGALS9_CD44	Lgals9 - Cd44	GALECTIN	Secreted Signaling	PMID: 25065622
Stromal	B-cells	Lgals9	Cd44	1.60784e-07	0.04	LGALS9_CD44	Lgals9 - Cd44	GALECTIN	Secreted Signaling	PMID: 25065622
Endothelial	B-cells	Lgals9	Cd44	4.46183e-07	0	LGALS9_CD44	Lgals9 - Cd44	GALECTIN	Secreted Signaling	PMID: 25065622
NK cells	B-cells	Lgals9	Cd44	4.32091e-07	0.01	LGALS9_CD44	Lgals9 - Cd44	GALECTIN	Secreted Signaling	PMID: 25065622
Myoepithelial	T-cells CD8+	Lgals9	Cd44	8.65361e-08	0	LGALS9_CD44	Lgals9 - Cd44	GALECTIN	Secreted Signaling	PMID: 25065622
Stromal	T-cells CD8+	Lgals9	Cd44	1.94186e-07	0	LGALS9_CD44	Lgals9 - Cd44	GALECTIN	Secreted Signaling	PMID: 25065622
Endothelial	T-cells CD8+	Lgals9	Cd44	5.39047e-07	0	LGALS9_CD44	Lgals9 - Cd44	GALECTIN	Secreted Signaling	PMID: 25065622
NK cells	T-cells CD8+	Lgals9	Cd44	5.22055e-07	0	LGALS9_CD44	Lgals9 - Cd44	GALECTIN	Secreted Signaling	PMID: 25065622
Myoepithelial	T-cells FoxP3+	Lgals9	Cd44	3.48602e-07	0	LGALS9_CD44	Lgals9 - Cd44	GALECTIN	Secreted Signaling	PMID: 25065622
Stromal	T-cells FoxP3+	Lgals9	Cd44	7.82074e-07	0	LGALS9_CD44	Lgals9 - Cd44	GALECTIN	Secreted Signaling	PMID: 25065622
Endothelial	T-cells FoxP3+	Lgals9	Cd44	2.17321e-06	0	LGALS9_CD44	Lgals9 - Cd44	GALECTIN	Secreted Signaling	PMID: 25065622
NK cells	T-cells FoxP3+	Lgals9	Cd44	2.10513e-06	0	LGALS9_CD44	Lgals9 - Cd44	GALECTIN	Secreted Signaling	PMID: 25065622
Myoepithelial	T-cells Cxcr6+	Lgals9	Cd44	1.06465e-07	0	LGALS9_CD44	Lgals9 - Cd44	GALECTIN	Secreted Signaling	PMID: 25065622
Stromal	T-cells Cxcr6+	Lgals9	Cd44	2.38639e-07	0	LGALS9_CD44	Lgals9 - Cd44	GALECTIN	Secreted Signaling	PMID: 25065622
Endothelial	T-cells Cxcr6+	Lgals9	Cd44	6.65674e-07	0	LGALS9_CD44	Lgals9 - Cd44	GALECTIN	Secreted Signaling	PMID: 25065622
NK cells	T-cells Cxcr6+	Lgals9	Cd44	6.4531e-07	0	LGALS9_CD44	Lgals9 - Cd44	GALECTIN	Secreted Signaling	PMID: 25065622
Myoepithelial	Macrophages	Lgals9	Cd44	5.67662e-08	0	LGALS9_CD44	Lgals9 - Cd44	GALECTIN	Secreted Signaling	PMID: 25065622
Stromal	Macrophages	Lgals9	Cd44	1.27369e-07	0	LGALS9_CD44	Lgals9 - Cd44	GALECTIN	Secreted Signaling	PMID: 25065622
Endothelial	Macrophages	Lgals9	Cd44	3.53727e-07	0	LGALS9_CD44	Lgals9 - Cd44	GALECTIN	Secreted Signaling	PMID: 25065622
NK cells	Macrophages	Lgals9	Cd44	3.42607e-07	0	LGALS9_CD44	Lgals9 - Cd44	GALECTIN	Secreted Signaling	PMID: 25065622
Myoepithelial	DCs	Lgals9	Cd44	1.29156e-07	0	LGALS9_CD44	Lgals9 - Cd44	GALECTIN	Secreted Signaling	PMID: 25065622
Stromal	DCs	Lgals9	Cd44	2.8957e-07	0	LGALS9_CD44	Lgals9 - Cd44	GALECTIN	Secreted Signaling	PMID: 25065622
Endothelial	DCs	Lgals9	Cd44	8.06892e-07	0	LGALS9_CD44	Lgals9 - Cd44	GALECTIN	Secreted Signaling	PMID: 25065622
NK cells	DCs	Lgals9	Cd44	7.82045e-07	0	LGALS9_CD44	Lgals9 - Cd44	GALECTIN	Secreted Signaling	PMID: 25065622
Myoepithelial	NK cells	Lgals9	Cd44	3.79104e-08	0.01	LGALS9_CD44	Lgals9 - Cd44	GALECTIN	Secreted Signaling	PMID: 25065622
Stromal	NK cells	Lgals9	Cd44	8.50572e-08	0	LGALS9_CD44	Lgals9 - Cd44	GALECTIN	Secreted Signaling	PMID: 25065622
Endothelial	NK cells	Lgals9	Cd44	2.36272e-07	0	LGALS9_CD44	Lgals9 - Cd44	GALECTIN	Secreted Signaling	PMID: 25065622
NK cells	NK cells	Lgals9	Cd44	2.28855e-07	0	LGALS9_CD44	Lgals9 - Cd44	GALECTIN	Secreted Signaling	PMID: 25065622
Stromal	Endothelial	Col1a1	ITGA1_ITGB1	6.34034e-07	0	COL1A1_ITGA1_ITGB1	Col1a1 - (Itga1+Itgb1)	COLLAGEN	ECM-Receptor	KEGG: mmu04512
Myoepithelial	Endothelial	Col1a2	ITGA1_ITGB1	3.35745e-08	0	COL1A2_ITGA1_ITGB1	Col1a2 - (Itga1+Itgb1)	COLLAGEN	ECM-Receptor	KEGG: mmu04512
Stromal	Endothelial	Col1a2	ITGA1_ITGB1	8.65037e-07	0	COL1A2_ITGA1_ITGB1	Col1a2 - (Itga1+Itgb1)	COLLAGEN	ECM-Receptor	KEGG: mmu04512
Myoepithelial	Endothelial	Col4a1	ITGA1_ITGB1	2.97517e-08	0	COL4A1_ITGA1_ITGB1	Col4a1 - (Itga1+Itgb1)	COLLAGEN	ECM-Receptor	KEGG: mmu04512
Stromal	Endothelial	Col4a1	ITGA1_ITGB1	3.97793e-07	0	COL4A1_ITGA1_ITGB1	Col4a1 - (Itga1+Itgb1)	COLLAGEN	ECM-Receptor	KEGG: mmu04512
Endothelial	Endothelial	Col4a1	ITGA1_ITGB1	1.8466e-06	0	COL4A1_ITGA1_ITGB1	Col4a1 - (Itga1+Itgb1)	COLLAGEN	ECM-Receptor	KEGG: mmu04512
Myoepithelial	Endothelial	Col4a2	ITGA1_ITGB1	3.35745e-08	0	COL4A2_ITGA1_ITGB1	Col4a2 - (Itga1+Itgb1)	COLLAGEN	ECM-Receptor	KEGG: mmu04512
Stromal	Endothelial	Col4a2	ITGA1_ITGB1	2.00153e-07	0	COL4A2_ITGA1_ITGB1	Col4a2 - (Itga1+Itgb1)	COLLAGEN	ECM-Receptor	KEGG: mmu04512
Endothelial	Endothelial	Col4a2	ITGA1_ITGB1	1.49046e-06	0	COL4A2_ITGA1_ITGB1	Col4a2 - (Itga1+Itgb1)	COLLAGEN	ECM-Receptor	KEGG: mmu04512
Myoepithelial	Endothelial	Col4a5	ITGA1_ITGB1	7.70472e-08	0	COL4A5_ITGA1_ITGB1	Col4a5 - (Itga1+Itgb1)	COLLAGEN	ECM-Receptor	KEGG: mmu04512
Stromal	Endothelial	Col6a1	ITGA1_ITGB1	4.67779e-07	0	COL6A1_ITGA1_ITGB1	Col6a1 - (Itga1+Itgb1)	COLLAGEN	ECM-Receptor	KEGG: mmu04512
Stromal	Endothelial	Col6a2	ITGA1_ITGB1	3.23461e-07	0	COL6A2_ITGA1_ITGB1	Col6a2 - (Itga1+Itgb1)	COLLAGEN	ECM-Receptor	KEGG: mmu04512
Stromal	Endothelial	Col6a3	ITGA1_ITGB1	3.51606e-07	0	COL6A3_ITGA1_ITGB1	Col6a3 - (Itga1+Itgb1)	COLLAGEN	ECM-Receptor	KEGG: mmu04512
Stromal	Endothelial	Col6a6	ITGA1_ITGB1	6.04799e-08	0	COL6A6_ITGA1_ITGB1	Col6a6 - (Itga1+Itgb1)	COLLAGEN	ECM-Receptor	KEGG: mmu04512
Myoepithelial	Endothelial	Col9a2	ITGA1_ITGB1	3.35745e-08	0	COL9A2_ITGA1_ITGB1	Col9a2 - (Itga1+Itgb1)	COLLAGEN	ECM-Receptor	KEGG: mmu04512
Stromal	T-cells FoxP3+	Fn1	ITGA4_ITGB1	1.29608e-07	0	FN1_ITGA4_ITGB1	Fn1 - (Itga4+Itgb1)	FN1	ECM-Receptor	KEGG: mmu04512
Stromal	DCs	Fn1	ITGA4_ITGB1	1.83825e-07	0	FN1_ITGA4_ITGB1	Fn1 - (Itga4+Itgb1)	FN1	ECM-Receptor	KEGG: mmu04512
Stromal	NK cells	Fn1	ITGA4_ITGB1	1.45549e-07	0	FN1_ITGA4_ITGB1	Fn1 - (Itga4+Itgb1)	FN1	ECM-Receptor	KEGG: mmu04512
Stromal	Myoepithelial	Fn1	ITGA8_ITGB1	5.21666e-09	0	FN1_ITGA8_ITGB1	Fn1 - (Itga8+Itgb1)	FN1	ECM-Receptor	KEGG: mmu04512
Stromal	Endothelial	Lama2	ITGA1_ITGB1	1.73879e-07	0	LAMA2_ITGA1_ITGB1	Lama2 - (Itga1+Itgb1)	LAMININ	ECM-Receptor	KEGG: mmu04512
Myoepithelial	Endothelial	Lama3	ITGA1_ITGB1	3.35745e-08	0	LAMA3_ITGA1_ITGB1	Lama3 - (Itga1+Itgb1)	LAMININ	ECM-Receptor	KEGG: mmu04512
Endothelial	Endothelial	Lama3	ITGA1_ITGB1	2.67866e-07	0	LAMA3_ITGA1_ITGB1	Lama3 - (Itga1+Itgb1)	LAMININ	ECM-Receptor	KEGG: mmu04512
Stromal	Endothelial	Lama4	ITGA1_ITGB1	7.77275e-08	0	LAMA4_ITGA1_ITGB1	Lama4 - (Itga1+Itgb1)	LAMININ	ECM-Receptor	KEGG: mmu04512
Endothelial	Endothelial	Lama4	ITGA1_ITGB1	3.12273e-07	0	LAMA4_ITGA1_ITGB1	Lama4 - (Itga1+Itgb1)	LAMININ	ECM-Receptor	KEGG: mmu04512
Stromal	Endothelial	Lamb1	ITGA1_ITGB1	1.3259e-07	0	LAMB1_ITGA1_ITGB1	Lamb1 - (Itga1+Itgb1)	LAMININ	ECM-Receptor	KEGG: mmu04512
Endothelial	Endothelial	Lamb1	ITGA1_ITGB1	4.33374e-07	0	LAMB1_ITGA1_ITGB1	Lamb1 - (Itga1+Itgb1)	LAMININ	ECM-Receptor	KEGG: mmu04512
Myoepithelial	Endothelial	Lamb2	ITGA1_ITGB1	6.31912e-08	0	LAMB2_ITGA1_ITGB1	Lamb2 - (Itga1+Itgb1)	LAMININ	ECM-Receptor	KEGG: mmu04512
Stromal	Endothelial	Lamb2	ITGA1_ITGB1	1.12613e-07	0	LAMB2_ITGA1_ITGB1	Lamb2 - (Itga1+Itgb1)	LAMININ	ECM-Receptor	KEGG: mmu04512
Endothelial	Endothelial	Lamb2	ITGA1_ITGB1	2.53354e-07	0	LAMB2_ITGA1_ITGB1	Lamb2 - (Itga1+Itgb1)	LAMININ	ECM-Receptor	KEGG: mmu04512
Myoepithelial	Endothelial	Lamb3	ITGA1_ITGB1	1.09013e-07	0	LAMB3_ITGA1_ITGB1	Lamb3 - (Itga1+Itgb1)	LAMININ	ECM-Receptor	KEGG: mmu04512
B-cells	Endothelial	Lamb3	ITGA1_ITGB1	3.95746e-06	0	LAMB3_ITGA1_ITGB1	Lamb3 - (Itga1+Itgb1)	LAMININ	ECM-Receptor	KEGG: mmu04512
T-cells CD8+	Endothelial	Lamb3	ITGA1_ITGB1	1.33155e-06	0	LAMB3_ITGA1_ITGB1	Lamb3 - (Itga1+Itgb1)	LAMININ	ECM-Receptor	KEGG: mmu04512
NK cells	Endothelial	Lamb3	ITGA1_ITGB1	3.7745e-08	0	LAMB3_ITGA1_ITGB1	Lamb3 - (Itga1+Itgb1)	LAMININ	ECM-Receptor	KEGG: mmu04512
Stromal	Endothelial	Lamc1	ITGA1_ITGB1	1.39716e-07	0	LAMC1_ITGA1_ITGB1	Lamc1 - (Itga1+Itgb1)	LAMININ	ECM-Receptor	KEGG: mmu04512
Endothelial	Endothelial	Lamc1	ITGA1_ITGB1	1.13246e-07	0	LAMC1_ITGA1_ITGB1	Lamc1 - (Itga1+Itgb1)	LAMININ	ECM-Receptor	KEGG: mmu04512
T-cells Cxcr6+	Endothelial	Lamc1	ITGA1_ITGB1	1.29005e-07	0	LAMC1_ITGA1_ITGB1	Lamc1 - (Itga1+Itgb1)	LAMININ	ECM-Receptor	KEGG: mmu04512
Myoepithelial	Endothelial	Lamc2	ITGA1_ITGB1	3.35745e-08	0	LAMC2_ITGA1_ITGB1	Lamc2 - (Itga1+Itgb1)	LAMININ	ECM-Receptor	KEGG: mmu04512
Stromal	Endothelial	Lamc3	ITGA1_ITGB1	4.25736e-08	0	LAMC3_ITGA1_ITGB1	Lamc3 - (Itga1+Itgb1)	LAMININ	ECM-Receptor	KEGG: mmu04512
Stromal	Myoepithelial	Lama2	ITGA6_ITGB1	2.1985e-08	0	LAMA2_ITGA6_ITGB1	Lama2 - (Itga6+Itgb1)	LAMININ	ECM-Receptor	KEGG: mmu04512
Stromal	Endothelial	Lama2	ITGA6_ITGB1	2.92114e-07	0	LAMA2_ITGA6_ITGB1	Lama2 - (Itga6+Itgb1)	LAMININ	ECM-Receptor	KEGG: mmu04512
Stromal	T-cells CD8+	Lama2	ITGA6_ITGB1	3.81752e-07	0	LAMA2_ITGA6_ITGB1	Lama2 - (Itga6+Itgb1)	LAMININ	ECM-Receptor	KEGG: mmu04512
Stromal	T-cells FoxP3+	Lama2	ITGA6_ITGB1	7.86925e-07	0	LAMA2_ITGA6_ITGB1	Lama2 - (Itga6+Itgb1)	LAMININ	ECM-Receptor	KEGG: mmu04512
Myoepithelial	Myoepithelial	Lama3	ITGA6_ITGB1	4.25016e-09	0.01	LAMA3_ITGA6_ITGB1	Lama3 - (Itga6+Itgb1)	LAMININ	ECM-Receptor	KEGG: mmu04512
Endothelial	Myoepithelial	Lama3	ITGA6_ITGB1	3.3915e-08	0	LAMA3_ITGA6_ITGB1	Lama3 - (Itga6+Itgb1)	LAMININ	ECM-Receptor	KEGG: mmu04512
Myoepithelial	Endothelial	Lama3	ITGA6_ITGB1	5.65442e-08	0	LAMA3_ITGA6_ITGB1	Lama3 - (Itga6+Itgb1)	LAMININ	ECM-Receptor	KEGG: mmu04512
Endothelial	Endothelial	Lama3	ITGA6_ITGB1	4.51293e-07	0	LAMA3_ITGA6_ITGB1	Lama3 - (Itga6+Itgb1)	LAMININ	ECM-Receptor	KEGG: mmu04512
Myoepithelial	T-cells CD8+	Lama3	ITGA6_ITGB1	7.35372e-08	0	LAMA3_ITGA6_ITGB1	Lama3 - (Itga6+Itgb1)	LAMININ	ECM-Receptor	KEGG: mmu04512
Endothelial	T-cells CD8+	Lama3	ITGA6_ITGB1	5.86487e-07	0	LAMA3_ITGA6_ITGB1	Lama3 - (Itga6+Itgb1)	LAMININ	ECM-Receptor	KEGG: mmu04512
Myoepithelial	T-cells FoxP3+	Lama3	ITGA6_ITGB1	1.51698e-07	0	LAMA3_ITGA6_ITGB1	Lama3 - (Itga6+Itgb1)	LAMININ	ECM-Receptor	KEGG: mmu04512
Endothelial	T-cells FoxP3+	Lama3	ITGA6_ITGB1	1.20998e-06	0	LAMA3_ITGA6_ITGB1	Lama3 - (Itga6+Itgb1)	LAMININ	ECM-Receptor	KEGG: mmu04512
Stromal	Myoepithelial	Lama4	ITGA6_ITGB1	9.83831e-09	0	LAMA4_ITGA6_ITGB1	Lama4 - (Itga6+Itgb1)	LAMININ	ECM-Receptor	KEGG: mmu04512
Endothelial	Myoepithelial	Lama4	ITGA6_ITGB1	3.95338e-08	0	LAMA4_ITGA6_ITGB1	Lama4 - (Itga6+Itgb1)	LAMININ	ECM-Receptor	KEGG: mmu04512
Stromal	Endothelial	Lama4	ITGA6_ITGB1	1.30872e-07	0	LAMA4_ITGA6_ITGB1	Lama4 - (Itga6+Itgb1)	LAMININ	ECM-Receptor	KEGG: mmu04512
Endothelial	Endothelial	Lama4	ITGA6_ITGB1	5.26007e-07	0	LAMA4_ITGA6_ITGB1	Lama4 - (Itga6+Itgb1)	LAMININ	ECM-Receptor	KEGG: mmu04512
Stromal	T-cells CD8+	Lama4	ITGA6_ITGB1	1.70285e-07	0	LAMA4_ITGA6_ITGB1	Lama4 - (Itga6+Itgb1)	LAMININ	ECM-Receptor	KEGG: mmu04512
Endothelial	T-cells CD8+	Lama4	ITGA6_ITGB1	6.83846e-07	0	LAMA4_ITGA6_ITGB1	Lama4 - (Itga6+Itgb1)	LAMININ	ECM-Receptor	KEGG: mmu04512
Stromal	T-cells FoxP3+	Lama4	ITGA6_ITGB1	3.5125e-07	0	LAMA4_ITGA6_ITGB1	Lama4 - (Itga6+Itgb1)	LAMININ	ECM-Receptor	KEGG: mmu04512
Endothelial	T-cells FoxP3+	Lama4	ITGA6_ITGB1	1.41076e-06	0	LAMA4_ITGA6_ITGB1	Lama4 - (Itga6+Itgb1)	LAMININ	ECM-Receptor	KEGG: mmu04512
Stromal	Myoepithelial	Lamb1	ITGA6_ITGB1	1.67722e-08	0	LAMB1_ITGA6_ITGB1	Lamb1 - (Itga6+Itgb1)	LAMININ	ECM-Receptor	KEGG: mmu04512
Endothelial	Myoepithelial	Lamb1	ITGA6_ITGB1	5.48511e-08	0	LAMB1_ITGA6_ITGB1	Lamb1 - (Itga6+Itgb1)	LAMININ	ECM-Receptor	KEGG: mmu04512
Stromal	Endothelial	Lamb1	ITGA6_ITGB1	2.22961e-07	0	LAMB1_ITGA6_ITGB1	Lamb1 - (Itga6+Itgb1)	LAMININ	ECM-Receptor	KEGG: mmu04512
Endothelial	Endothelial	Lamb1	ITGA6_ITGB1	7.29604e-07	0	LAMB1_ITGA6_ITGB1	Lamb1 - (Itga6+Itgb1)	LAMININ	ECM-Receptor	KEGG: mmu04512
Stromal	T-cells CD8+	Lamb1	ITGA6_ITGB1	2.90832e-07	0	LAMB1_ITGA6_ITGB1	Lamb1 - (Itga6+Itgb1)	LAMININ	ECM-Receptor	KEGG: mmu04512
Endothelial	T-cells CD8+	Lamb1	ITGA6_ITGB1	9.49534e-07	0	LAMB1_ITGA6_ITGB1	Lamb1 - (Itga6+Itgb1)	LAMININ	ECM-Receptor	KEGG: mmu04512
Stromal	T-cells FoxP3+	Lamb1	ITGA6_ITGB1	5.99679e-07	0	LAMB1_ITGA6_ITGB1	Lamb1 - (Itga6+Itgb1)	LAMININ	ECM-Receptor	KEGG: mmu04512
Endothelial	T-cells FoxP3+	Lamb1	ITGA6_ITGB1	1.95856e-06	0	LAMB1_ITGA6_ITGB1	Lamb1 - (Itga6+Itgb1)	LAMININ	ECM-Receptor	KEGG: mmu04512
Myoepithelial	Myoepithelial	Lamb2	ITGA6_ITGB1	7.99404e-09	0	LAMB2_ITGA6_ITGB1	Lamb2 - (Itga6+Itgb1)	LAMININ	ECM-Receptor	KEGG: mmu04512
Stromal	Myoepithelial	Lamb2	ITGA6_ITGB1	1.42483e-08	0	LAMB2_ITGA6_ITGB1	Lamb2 - (Itga6+Itgb1)	LAMININ	ECM-Receptor	KEGG: mmu04512
Endothelial	Myoepithelial	Lamb2	ITGA6_ITGB1	3.20787e-08	0	LAMB2_ITGA6_ITGB1	Lamb2 - (Itga6+Itgb1)	LAMININ	ECM-Receptor	KEGG: mmu04512
Myoepithelial	Endothelial	Lamb2	ITGA6_ITGB1	1.06277e-07	0	LAMB2_ITGA6_ITGB1	Lamb2 - (Itga6+Itgb1)	LAMININ	ECM-Receptor	KEGG: mmu04512
Stromal	Endothelial	Lamb2	ITGA6_ITGB1	1.89456e-07	0	LAMB2_ITGA6_ITGB1	Lamb2 - (Itga6+Itgb1)	LAMININ	ECM-Receptor	KEGG: mmu04512
Endothelial	Endothelial	Lamb2	ITGA6_ITGB1	4.26872e-07	0	LAMB2_ITGA6_ITGB1	Lamb2 - (Itga6+Itgb1)	LAMININ	ECM-Receptor	KEGG: mmu04512
Myoepithelial	T-cells CD8+	Lamb2	ITGA6_ITGB1	1.38589e-07	0	LAMB2_ITGA6_ITGB1	Lamb2 - (Itga6+Itgb1)	LAMININ	ECM-Receptor	KEGG: mmu04512
Stromal	T-cells CD8+	Lamb2	ITGA6_ITGB1	2.46903e-07	0	LAMB2_ITGA6_ITGB1	Lamb2 - (Itga6+Itgb1)	LAMININ	ECM-Receptor	KEGG: mmu04512
Endothelial	T-cells CD8+	Lamb2	ITGA6_ITGB1	5.5468e-07	0	LAMB2_ITGA6_ITGB1	Lamb2 - (Itga6+Itgb1)	LAMININ	ECM-Receptor	KEGG: mmu04512
Myoepithelial	T-cells FoxP3+	Lamb2	ITGA6_ITGB1	2.85775e-07	0	LAMB2_ITGA6_ITGB1	Lamb2 - (Itga6+Itgb1)	LAMININ	ECM-Receptor	KEGG: mmu04512
Stromal	T-cells FoxP3+	Lamb2	ITGA6_ITGB1	5.09171e-07	0	LAMB2_ITGA6_ITGB1	Lamb2 - (Itga6+Itgb1)	LAMININ	ECM-Receptor	KEGG: mmu04512
Endothelial	T-cells FoxP3+	Lamb2	ITGA6_ITGB1	1.14439e-06	0	LAMB2_ITGA6_ITGB1	Lamb2 - (Itga6+Itgb1)	LAMININ	ECM-Receptor	KEGG: mmu04512
Myoepithelial	Myoepithelial	Lamb3	ITGA6_ITGB1	1.37767e-08	0	LAMB3_ITGA6_ITGB1	Lamb3 - (Itga6+Itgb1)	LAMININ	ECM-Receptor	KEGG: mmu04512
B-cells	Myoepithelial	Lamb3	ITGA6_ITGB1	5.01081e-07	0	LAMB3_ITGA6_ITGB1	Lamb3 - (Itga6+Itgb1)	LAMININ	ECM-Receptor	KEGG: mmu04512
T-cells CD8+	Myoepithelial	Lamb3	ITGA6_ITGB1	1.68612e-07	0	LAMB3_ITGA6_ITGB1	Lamb3 - (Itga6+Itgb1)	LAMININ	ECM-Receptor	KEGG: mmu04512
Myoepithelial	Endothelial	Lamb3	ITGA6_ITGB1	1.82953e-07	0	LAMB3_ITGA6_ITGB1	Lamb3 - (Itga6+Itgb1)	LAMININ	ECM-Receptor	KEGG: mmu04512
B-cells	Endothelial	Lamb3	ITGA6_ITGB1	6.66795e-06	0	LAMB3_ITGA6_ITGB1	Lamb3 - (Itga6+Itgb1)	LAMININ	ECM-Receptor	KEGG: mmu04512
T-cells CD8+	Endothelial	Lamb3	ITGA6_ITGB1	2.24396e-06	0	LAMB3_ITGA6_ITGB1	Lamb3 - (Itga6+Itgb1)	LAMININ	ECM-Receptor	KEGG: mmu04512
NK cells	Endothelial	Lamb3	ITGA6_ITGB1	6.36581e-08	0.01	LAMB3_ITGA6_ITGB1	Lamb3 - (Itga6+Itgb1)	LAMININ	ECM-Receptor	KEGG: mmu04512
Myoepithelial	T-cells CD8+	Lamb3	ITGA6_ITGB1	2.39576e-07	0	LAMB3_ITGA6_ITGB1	Lamb3 - (Itga6+Itgb1)	LAMININ	ECM-Receptor	KEGG: mmu04512
B-cells	T-cells CD8+	Lamb3	ITGA6_ITGB1	8.66414e-06	0	LAMB3_ITGA6_ITGB1	Lamb3 - (Itga6+Itgb1)	LAMININ	ECM-Receptor	KEGG: mmu04512
T-cells CD8+	T-cells CD8+	Lamb3	ITGA6_ITGB1	2.91466e-06	0	LAMB3_ITGA6_ITGB1	Lamb3 - (Itga6+Itgb1)	LAMININ	ECM-Receptor	KEGG: mmu04512
NK cells	T-cells CD8+	Lamb3	ITGA6_ITGB1	8.25592e-08	0.03	LAMB3_ITGA6_ITGB1	Lamb3 - (Itga6+Itgb1)	LAMININ	ECM-Receptor	KEGG: mmu04512
Myoepithelial	T-cells FoxP3+	Lamb3	ITGA6_ITGB1	4.93698e-07	0	LAMB3_ITGA6_ITGB1	Lamb3 - (Itga6+Itgb1)	LAMININ	ECM-Receptor	KEGG: mmu04512
B-cells	T-cells FoxP3+	Lamb3	ITGA6_ITGB1	1.78754e-05	0	LAMB3_ITGA6_ITGB1	Lamb3 - (Itga6+Itgb1)	LAMININ	ECM-Receptor	KEGG: mmu04512
T-cells CD8+	T-cells FoxP3+	Lamb3	ITGA6_ITGB1	6.01372e-06	0	LAMB3_ITGA6_ITGB1	Lamb3 - (Itga6+Itgb1)	LAMININ	ECM-Receptor	KEGG: mmu04512
NK cells	T-cells FoxP3+	Lamb3	ITGA6_ITGB1	1.70381e-07	0.01	LAMB3_ITGA6_ITGB1	Lamb3 - (Itga6+Itgb1)	LAMININ	ECM-Receptor	KEGG: mmu04512
Stromal	Myoepithelial	Lamc1	ITGA6_ITGB1	1.76722e-08	0	LAMC1_ITGA6_ITGB1	Lamc1 - (Itga6+Itgb1)	LAMININ	ECM-Receptor	KEGG: mmu04512
Endothelial	Myoepithelial	Lamc1	ITGA6_ITGB1	1.4343e-08	0	LAMC1_ITGA6_ITGB1	Lamc1 - (Itga6+Itgb1)	LAMININ	ECM-Receptor	KEGG: mmu04512
T-cells Cxcr6+	Myoepithelial	Lamc1	ITGA6_ITGB1	1.63367e-08	0	LAMC1_ITGA6_ITGB1	Lamc1 - (Itga6+Itgb1)	LAMININ	ECM-Receptor	KEGG: mmu04512
Stromal	Endothelial	Lamc1	ITGA6_ITGB1	2.34906e-07	0	LAMC1_ITGA6_ITGB1	Lamc1 - (Itga6+Itgb1)	LAMININ	ECM-Receptor	KEGG: mmu04512
Endothelial	Endothelial	Lamc1	ITGA6_ITGB1	1.90924e-07	0	LAMC1_ITGA6_ITGB1	Lamc1 - (Itga6+Itgb1)	LAMININ	ECM-Receptor	KEGG: mmu04512
T-cells Cxcr6+	Endothelial	Lamc1	ITGA6_ITGB1	2.17429e-07	0	LAMC1_ITGA6_ITGB1	Lamc1 - (Itga6+Itgb1)	LAMININ	ECM-Receptor	KEGG: mmu04512
Stromal	T-cells CD8+	Lamc1	ITGA6_ITGB1	3.06513e-07	0	LAMC1_ITGA6_ITGB1	Lamc1 - (Itga6+Itgb1)	LAMININ	ECM-Receptor	KEGG: mmu04512
Endothelial	T-cells CD8+	Lamc1	ITGA6_ITGB1	2.47787e-07	0	LAMC1_ITGA6_ITGB1	Lamc1 - (Itga6+Itgb1)	LAMININ	ECM-Receptor	KEGG: mmu04512
T-cells Cxcr6+	T-cells CD8+	Lamc1	ITGA6_ITGB1	2.82351e-07	0	LAMC1_ITGA6_ITGB1	Lamc1 - (Itga6+Itgb1)	LAMININ	ECM-Receptor	KEGG: mmu04512
Stromal	T-cells FoxP3+	Lamc1	ITGA6_ITGB1	6.3198e-07	0	LAMC1_ITGA6_ITGB1	Lamc1 - (Itga6+Itgb1)	LAMININ	ECM-Receptor	KEGG: mmu04512
Endothelial	T-cells FoxP3+	Lamc1	ITGA6_ITGB1	5.11314e-07	0	LAMC1_ITGA6_ITGB1	Lamc1 - (Itga6+Itgb1)	LAMININ	ECM-Receptor	KEGG: mmu04512
T-cells Cxcr6+	T-cells FoxP3+	Lamc1	ITGA6_ITGB1	5.82585e-07	0	LAMC1_ITGA6_ITGB1	Lamc1 - (Itga6+Itgb1)	LAMININ	ECM-Receptor	KEGG: mmu04512
Myoepithelial	Myoepithelial	Lamc2	ITGA6_ITGB1	4.25016e-09	0	LAMC2_ITGA6_ITGB1	Lamc2 - (Itga6+Itgb1)	LAMININ	ECM-Receptor	KEGG: mmu04512
Myoepithelial	Endothelial	Lamc2	ITGA6_ITGB1	5.65442e-08	0	LAMC2_ITGA6_ITGB1	Lamc2 - (Itga6+Itgb1)	LAMININ	ECM-Receptor	KEGG: mmu04512
Myoepithelial	T-cells CD8+	Lamc2	ITGA6_ITGB1	7.35372e-08	0	LAMC2_ITGA6_ITGB1	Lamc2 - (Itga6+Itgb1)	LAMININ	ECM-Receptor	KEGG: mmu04512
Myoepithelial	T-cells FoxP3+	Lamc2	ITGA6_ITGB1	1.51698e-07	0	LAMC2_ITGA6_ITGB1	Lamc2 - (Itga6+Itgb1)	LAMININ	ECM-Receptor	KEGG: mmu04512
Stromal	Myoepithelial	Lamc3	ITGA6_ITGB1	5.39084e-09	0	LAMC3_ITGA6_ITGB1	Lamc3 - (Itga6+Itgb1)	LAMININ	ECM-Receptor	KEGG: mmu04512
Stromal	Endothelial	Lamc3	ITGA6_ITGB1	7.1741e-08	0	LAMC3_ITGA6_ITGB1	Lamc3 - (Itga6+Itgb1)	LAMININ	ECM-Receptor	KEGG: mmu04512
Stromal	T-cells CD8+	Lamc3	ITGA6_ITGB1	9.31967e-08	0	LAMC3_ITGA6_ITGB1	Lamc3 - (Itga6+Itgb1)	LAMININ	ECM-Receptor	KEGG: mmu04512
Stromal	T-cells FoxP3+	Lamc3	ITGA6_ITGB1	1.92286e-07	0	LAMC3_ITGA6_ITGB1	Lamc3 - (Itga6+Itgb1)	LAMININ	ECM-Receptor	KEGG: mmu04512
Stromal	Myoepithelial	Vtn	ITGA8_ITGB1	1.28513e-08	0	VTN_ITGA8_ITGB1	Vtn - (Itga8+Itgb1)	VTN	ECM-Receptor	KEGG: mmu04512
Stromal	Myoepithelial	Tnxb	ITGA8_ITGB1	3.41614e-09	0	TNXB_ITGA8_ITGB1	Tnxb - (Itga8+Itgb1)	TENASCIN	ECM-Receptor	KEGG: mmu04512
Stromal	Stromal	Col1a1	ITGA11_ITGB1	1.22545e-07	0	COL1A1_ITGA11_ITGB1	Col1a1 - (Itga11+Itgb1)	COLLAGEN	ECM-Receptor	KEGG: mmu04512
Myoepithelial	Stromal	Col1a2	ITGA11_ITGB1	6.49108e-09	0	COL1A2_ITGA11_ITGB1	Col1a2 - (Itga11+Itgb1)	COLLAGEN	ECM-Receptor	KEGG: mmu04512
Stromal	Stromal	Col1a2	ITGA11_ITGB1	1.67173e-07	0	COL1A2_ITGA11_ITGB1	Col1a2 - (Itga11+Itgb1)	COLLAGEN	ECM-Receptor	KEGG: mmu04512
Myoepithelial	Stromal	Col4a1	ITGA11_ITGB1	5.75202e-09	0	COL4A1_ITGA11_ITGB1	Col4a1 - (Itga11+Itgb1)	COLLAGEN	ECM-Receptor	KEGG: mmu04512
Stromal	Stromal	Col4a1	ITGA11_ITGB1	7.6894e-08	0	COL4A1_ITGA11_ITGB1	Col4a1 - (Itga11+Itgb1)	COLLAGEN	ECM-Receptor	KEGG: mmu04512
Endothelial	Stromal	Col4a1	ITGA11_ITGB1	3.56958e-07	0	COL4A1_ITGA11_ITGB1	Col4a1 - (Itga11+Itgb1)	COLLAGEN	ECM-Receptor	KEGG: mmu04512
Myoepithelial	Stromal	Col4a2	ITGA11_ITGB1	6.49108e-09	0	COL4A2_ITGA11_ITGB1	Col4a2 - (Itga11+Itgb1)	COLLAGEN	ECM-Receptor	KEGG: mmu04512
Stromal	Stromal	Col4a2	ITGA11_ITGB1	3.86936e-08	0	COL4A2_ITGA11_ITGB1	Col4a2 - (Itga11+Itgb1)	COLLAGEN	ECM-Receptor	KEGG: mmu04512
Endothelial	Stromal	Col4a2	ITGA11_ITGB1	2.88124e-07	0	COL4A2_ITGA11_ITGB1	Col4a2 - (Itga11+Itgb1)	COLLAGEN	ECM-Receptor	KEGG: mmu04512
Myoepithelial	Stromal	Col4a5	ITGA11_ITGB1	1.48952e-08	0	COL4A5_ITGA11_ITGB1	Col4a5 - (Itga11+Itgb1)	COLLAGEN	ECM-Receptor	KEGG: mmu04512
Stromal	Stromal	Col6a1	ITGA11_ITGB1	9.04191e-08	0	COL6A1_ITGA11_ITGB1	Col6a1 - (Itga11+Itgb1)	COLLAGEN	ECM-Receptor	KEGG: mmu04512
Stromal	Stromal	Col6a2	ITGA11_ITGB1	6.25277e-08	0	COL6A2_ITGA11_ITGB1	Col6a2 - (Itga11+Itgb1)	COLLAGEN	ECM-Receptor	KEGG: mmu04512
Stromal	Stromal	Col6a3	ITGA11_ITGB1	6.79675e-08	0	COL6A3_ITGA11_ITGB1	Col6a3 - (Itga11+Itgb1)	COLLAGEN	ECM-Receptor	KEGG: mmu04512
Stromal	Stromal	Col6a6	ITGA11_ITGB1	1.16929e-08	0	COL6A6_ITGA11_ITGB1	Col6a6 - (Itga11+Itgb1)	COLLAGEN	ECM-Receptor	KEGG: mmu04512
Myoepithelial	Stromal	Col9a2	ITGA11_ITGB1	6.49108e-09	0	COL9A2_ITGA11_ITGB1	Col9a2 - (Itga11+Itgb1)	COLLAGEN	ECM-Receptor	KEGG: mmu04512
Stromal	Myoepithelial	Fn1	ITGAV_ITGB1	3.81898e-09	0	FN1_ITGAV_ITGB1	Fn1 - (Itgav+Itgb1)	FN1	ECM-Receptor	KEGG: mmu04512
Stromal	Stromal	Fn1	ITGAV_ITGB1	2.04378e-08	0	FN1_ITGAV_ITGB1	Fn1 - (Itgav+Itgb1)	FN1	ECM-Receptor	KEGG: mmu04512
Stromal	T-cells Cxcr6+	Fn1	ITGAV_ITGB1	3.63537e-08	0	FN1_ITGAV_ITGB1	Fn1 - (Itgav+Itgb1)	FN1	ECM-Receptor	KEGG: mmu04512
Stromal	DCs	Fn1	ITGAV_ITGB1	2.46957e-08	0	FN1_ITGAV_ITGB1	Fn1 - (Itgav+Itgb1)	FN1	ECM-Receptor	KEGG: mmu04512
Stromal	NK cells	Fn1	ITGAV_ITGB1	5.98475e-08	0	FN1_ITGAV_ITGB1	Fn1 - (Itgav+Itgb1)	FN1	ECM-Receptor	KEGG: mmu04512
Stromal	Myoepithelial	Vtn	ITGAV_ITGB1	9.41498e-09	0	VTN_ITGAV_ITGB1	Vtn - (Itgav+Itgb1)	VTN	ECM-Receptor	KEGG: mmu04512
Stromal	Stromal	Vtn	ITGAV_ITGB1	5.02181e-08	0	VTN_ITGAV_ITGB1	Vtn - (Itgav+Itgb1)	VTN	ECM-Receptor	KEGG: mmu04512
Stromal	T-cells Cxcr6+	Vtn	ITGAV_ITGB1	8.95751e-08	0	VTN_ITGAV_ITGB1	Vtn - (Itgav+Itgb1)	VTN	ECM-Receptor	KEGG: mmu04512
Stromal	DCs	Vtn	ITGAV_ITGB1	6.09346e-08	0	VTN_ITGAV_ITGB1	Vtn - (Itgav+Itgb1)	VTN	ECM-Receptor	KEGG: mmu04512
Stromal	NK cells	Vtn	ITGAV_ITGB1	1.47463e-07	0	VTN_ITGAV_ITGB1	Vtn - (Itgav+Itgb1)	VTN	ECM-Receptor	KEGG: mmu04512
Stromal	B-cells	Fn1	ITGA4_ITGB7	3.34593e-07	0	FN1_ITGA4_ITGB7	Fn1 - (Itga4+Itgb7)	FN1	ECM-Receptor	KEGG: mmu04512
Stromal	T-cells CD4+CD8+	Fn1	ITGA4_ITGB7	5.75735e-07	0	FN1_ITGA4_ITGB7	Fn1 - (Itga4+Itgb7)	FN1	ECM-Receptor	KEGG: mmu04512
Stromal	T-cells FoxP3+	Fn1	ITGA4_ITGB7	1.61629e-07	0	FN1_ITGA4_ITGB7	Fn1 - (Itga4+Itgb7)	FN1	ECM-Receptor	KEGG: mmu04512
Stromal	DCs	Fn1	ITGA4_ITGB7	1.52426e-07	0	FN1_ITGA4_ITGB7	Fn1 - (Itga4+Itgb7)	FN1	ECM-Receptor	KEGG: mmu04512
Stromal	NK cells	Fn1	ITGA4_ITGB7	1.21151e-07	0	FN1_ITGA4_ITGB7	Fn1 - (Itga4+Itgb7)	FN1	ECM-Receptor	KEGG: mmu04512
Stromal	Stromal	Vtn	ITGAV_ITGB5	5.86407e-08	0	VTN_ITGAV_ITGB5	Vtn - (Itgav+Itgb5)	VTN	ECM-Receptor	KEGG: mmu04512
Stromal	Stromal	Vtn	ITGAV_ITGB8	2.41171e-08	0	VTN_ITGAV_ITGB8	Vtn - (Itgav+Itgb8)	VTN	ECM-Receptor	KEGG: mmu04512
Stromal	Stromal	Fn1	ITGAV_ITGB8	9.78808e-09	0	FN1_ITGAV_ITGB8	Fn1 - (Itgav+Itgb8)	FN1	ECM-Receptor	KEGG: mmu04512
Stromal	Stromal	Lama2	ITGAV_ITGB8	2.19205e-08	0	LAMA2_ITGAV_ITGB8	Lama2 - (Itgav+Itgb8)	LAMININ	ECM-Receptor	KEGG: mmu04512
Myoepithelial	Stromal	Lama3	ITGAV_ITGB8	4.22745e-09	0	LAMA3_ITGAV_ITGB8	Lama3 - (Itgav+Itgb8)	LAMININ	ECM-Receptor	KEGG: mmu04512
Endothelial	Stromal	Lama3	ITGAV_ITGB8	3.37215e-08	0	LAMA3_ITGAV_ITGB8	Lama3 - (Itgav+Itgb8)	LAMININ	ECM-Receptor	KEGG: mmu04512
Stromal	Stromal	Lama4	ITGAV_ITGB8	9.78808e-09	0	LAMA4_ITGAV_ITGB8	Lama4 - (Itgav+Itgb8)	LAMININ	ECM-Receptor	KEGG: mmu04512
Endothelial	Stromal	Lama4	ITGAV_ITGB8	3.93158e-08	0	LAMA4_ITGAV_ITGB8	Lama4 - (Itgav+Itgb8)	LAMININ	ECM-Receptor	KEGG: mmu04512
Stromal	Stromal	Lamb1	ITGAV_ITGB8	1.67073e-08	0	LAMB1_ITGAV_ITGB8	Lamb1 - (Itgav+Itgb8)	LAMININ	ECM-Receptor	KEGG: mmu04512
Endothelial	Stromal	Lamb1	ITGAV_ITGB8	5.4577e-08	0	LAMB1_ITGAV_ITGB8	Lamb1 - (Itgav+Itgb8)	LAMININ	ECM-Receptor	KEGG: mmu04512
Myoepithelial	Stromal	Lamb2	ITGAV_ITGB8	7.962e-09	0	LAMB2_ITGAV_ITGB8	Lamb2 - (Itgav+Itgb8)	LAMININ	ECM-Receptor	KEGG: mmu04512
Stromal	Stromal	Lamb2	ITGAV_ITGB8	1.41868e-08	0	LAMB2_ITGAV_ITGB8	Lamb2 - (Itgav+Itgb8)	LAMININ	ECM-Receptor	KEGG: mmu04512
Endothelial	Stromal	Lamb2	ITGAV_ITGB8	3.18936e-08	0	LAMB2_ITGAV_ITGB8	Lamb2 - (Itgav+Itgb8)	LAMININ	ECM-Receptor	KEGG: mmu04512
Myoepithelial	Stromal	Lamb3	ITGAV_ITGB8	1.375e-08	0	LAMB3_ITGAV_ITGB8	Lamb3 - (Itgav+Itgb8)	LAMININ	ECM-Receptor	KEGG: mmu04512
B-cells	Stromal	Lamb3	ITGAV_ITGB8	4.98183e-07	0	LAMB3_ITGAV_ITGB8	Lamb3 - (Itgav+Itgb8)	LAMININ	ECM-Receptor	KEGG: mmu04512
T-cells CD8+	Stromal	Lamb3	ITGAV_ITGB8	1.67606e-07	0	LAMB3_ITGAV_ITGB8	Lamb3 - (Itgav+Itgb8)	LAMININ	ECM-Receptor	KEGG: mmu04512
NK cells	Stromal	Lamb3	ITGAV_ITGB8	4.74924e-09	0	LAMB3_ITGAV_ITGB8	Lamb3 - (Itgav+Itgb8)	LAMININ	ECM-Receptor	KEGG: mmu04512
Stromal	Stromal	Lamc1	ITGAV_ITGB8	1.76067e-08	0	LAMC1_ITGAV_ITGB8	Lamc1 - (Itgav+Itgb8)	LAMININ	ECM-Receptor	KEGG: mmu04512
Endothelial	Stromal	Lamc1	ITGAV_ITGB8	1.42516e-08	0	LAMC1_ITGAV_ITGB8	Lamc1 - (Itgav+Itgb8)	LAMININ	ECM-Receptor	KEGG: mmu04512
T-cells Cxcr6+	Stromal	Lamc1	ITGAV_ITGB8	1.62373e-08	0	LAMC1_ITGAV_ITGB8	Lamc1 - (Itgav+Itgb8)	LAMININ	ECM-Receptor	KEGG: mmu04512
Myoepithelial	Stromal	Lamc2	ITGAV_ITGB8	4.22745e-09	0	LAMC2_ITGAV_ITGB8	Lamc2 - (Itgav+Itgb8)	LAMININ	ECM-Receptor	KEGG: mmu04512
Stromal	Stromal	Lamc3	ITGAV_ITGB8	5.35905e-09	0	LAMC3_ITGAV_ITGB8	Lamc3 - (Itgav+Itgb8)	LAMININ	ECM-Receptor	KEGG: mmu04512
Stromal	Stromal	Col1a1	ITGAV_ITGB8	8.03568e-08	0	COL1A1_ITGAV_ITGB8	Col1a1 - (Itgav+Itgb8)	COLLAGEN	ECM-Receptor	KEGG: mmu04512
Myoepithelial	Stromal	Col1a2	ITGAV_ITGB8	4.22745e-09	0	COL1A2_ITGAV_ITGB8	Col1a2 - (Itgav+Itgb8)	COLLAGEN	ECM-Receptor	KEGG: mmu04512
Stromal	Stromal	Col1a2	ITGAV_ITGB8	1.09928e-07	0	COL1A2_ITGAV_ITGB8	Col1a2 - (Itgav+Itgb8)	COLLAGEN	ECM-Receptor	KEGG: mmu04512
Myoepithelial	Stromal	Col4a1	ITGAV_ITGB8	3.74579e-09	0	COL4A1_ITGAV_ITGB8	Col4a1 - (Itgav+Itgb8)	COLLAGEN	ECM-Receptor	KEGG: mmu04512
Stromal	Stromal	Col4a1	ITGAV_ITGB8	5.02784e-08	0	COL4A1_ITGAV_ITGB8	Col4a1 - (Itgav+Itgb8)	COLLAGEN	ECM-Receptor	KEGG: mmu04512
Endothelial	Stromal	Col4a1	ITGAV_ITGB8	2.33274e-07	0	COL4A1_ITGAV_ITGB8	Col4a1 - (Itgav+Itgb8)	COLLAGEN	ECM-Receptor	KEGG: mmu04512
Myoepithelial	Stromal	Col4a2	ITGAV_ITGB8	4.22745e-09	0	COL4A2_ITGAV_ITGB8	Col4a2 - (Itgav+Itgb8)	COLLAGEN	ECM-Receptor	KEGG: mmu04512
Stromal	Stromal	Col4a2	ITGAV_ITGB8	2.52404e-08	0	COL4A2_ITGAV_ITGB8	Col4a2 - (Itgav+Itgb8)	COLLAGEN	ECM-Receptor	KEGG: mmu04512
Endothelial	Stromal	Col4a2	ITGAV_ITGB8	1.88136e-07	0	COL4A2_ITGAV_ITGB8	Col4a2 - (Itgav+Itgb8)	COLLAGEN	ECM-Receptor	KEGG: mmu04512
Myoepithelial	Stromal	Col4a5	ITGAV_ITGB8	9.71094e-09	0	COL4A5_ITGAV_ITGB8	Col4a5 - (Itgav+Itgb8)	COLLAGEN	ECM-Receptor	KEGG: mmu04512
Stromal	Stromal	Col6a1	ITGAV_ITGB8	5.9172e-08	0	COL6A1_ITGAV_ITGB8	Col6a1 - (Itgav+Itgb8)	COLLAGEN	ECM-Receptor	KEGG: mmu04512
Stromal	Stromal	Col6a2	ITGAV_ITGB8	4.08482e-08	0	COL6A2_ITGAV_ITGB8	Col6a2 - (Itgav+Itgb8)	COLLAGEN	ECM-Receptor	KEGG: mmu04512
Stromal	Stromal	Col6a3	ITGAV_ITGB8	4.4417e-08	0	COL6A3_ITGAV_ITGB8	Col6a3 - (Itgav+Itgb8)	COLLAGEN	ECM-Receptor	KEGG: mmu04512
Stromal	Stromal	Col6a6	ITGAV_ITGB8	7.61462e-09	0	COL6A6_ITGAV_ITGB8	Col6a6 - (Itgav+Itgb8)	COLLAGEN	ECM-Receptor	KEGG: mmu04512
Myoepithelial	Stromal	Col9a2	ITGAV_ITGB8	4.22745e-09	0	COL9A2_ITGAV_ITGB8	Col9a2 - (Itgav+Itgb8)	COLLAGEN	ECM-Receptor	KEGG: mmu04512
Stromal	Myoepithelial	Lama2	ITGA6_ITGB4	1.77693e-08	0	LAMA2_ITGA6_ITGB4	Lama2 - (Itga6+Itgb4)	LAMININ	ECM-Receptor	KEGG: mmu04512
Myoepithelial	Myoepithelial	Lama3	ITGA6_ITGB4	3.43201e-09	0	LAMA3_ITGA6_ITGB4	Lama3 - (Itga6+Itgb4)	LAMININ	ECM-Receptor	KEGG: mmu04512
Endothelial	Myoepithelial	Lama3	ITGA6_ITGB4	2.73825e-08	0	LAMA3_ITGA6_ITGB4	Lama3 - (Itga6+Itgb4)	LAMININ	ECM-Receptor	KEGG: mmu04512
Stromal	Myoepithelial	Lama4	ITGA6_ITGB4	7.94516e-09	0	LAMA4_ITGA6_ITGB4	Lama4 - (Itga6+Itgb4)	LAMININ	ECM-Receptor	KEGG: mmu04512
Endothelial	Myoepithelial	Lama4	ITGA6_ITGB4	3.19214e-08	0	LAMA4_ITGA6_ITGB4	Lama4 - (Itga6+Itgb4)	LAMININ	ECM-Receptor	KEGG: mmu04512
Stromal	Myoepithelial	Lamb1	ITGA6_ITGB4	1.35512e-08	0	LAMB1_ITGA6_ITGB4	Lamb1 - (Itga6+Itgb4)	LAMININ	ECM-Receptor	KEGG: mmu04512
Endothelial	Myoepithelial	Lamb1	ITGA6_ITGB4	4.42981e-08	0	LAMB1_ITGA6_ITGB4	Lamb1 - (Itga6+Itgb4)	LAMININ	ECM-Receptor	KEGG: mmu04512
Myoepithelial	Myoepithelial	Lamb2	ITGA6_ITGB4	6.4585e-09	0	LAMB2_ITGA6_ITGB4	Lamb2 - (Itga6+Itgb4)	LAMININ	ECM-Receptor	KEGG: mmu04512
Stromal	Myoepithelial	Lamb2	ITGA6_ITGB4	1.15101e-08	0	LAMB2_ITGA6_ITGB4	Lamb2 - (Itga6+Itgb4)	LAMININ	ECM-Receptor	KEGG: mmu04512
Endothelial	Myoepithelial	Lamb2	ITGA6_ITGB4	2.58993e-08	0	LAMB2_ITGA6_ITGB4	Lamb2 - (Itga6+Itgb4)	LAMININ	ECM-Receptor	KEGG: mmu04512
Myoepithelial	Myoepithelial	Lamb3	ITGA6_ITGB4	1.11392e-08	0	LAMB3_ITGA6_ITGB4	Lamb3 - (Itga6+Itgb4)	LAMININ	ECM-Receptor	KEGG: mmu04512
B-cells	Myoepithelial	Lamb3	ITGA6_ITGB4	4.04554e-07	0	LAMB3_ITGA6_ITGB4	Lamb3 - (Itga6+Itgb4)	LAMININ	ECM-Receptor	KEGG: mmu04512
T-cells CD8+	Myoepithelial	Lamb3	ITGA6_ITGB4	1.36121e-07	0	LAMB3_ITGA6_ITGB4	Lamb3 - (Itga6+Itgb4)	LAMININ	ECM-Receptor	KEGG: mmu04512
NK cells	Myoepithelial	Lamb3	ITGA6_ITGB4	3.8589e-09	0.01	LAMB3_ITGA6_ITGB4	Lamb3 - (Itga6+Itgb4)	LAMININ	ECM-Receptor	KEGG: mmu04512
Stromal	Myoepithelial	Lamc1	ITGA6_ITGB4	1.42793e-08	0	LAMC1_ITGA6_ITGB4	Lamc1 - (Itga6+Itgb4)	LAMININ	ECM-Receptor	KEGG: mmu04512
Endothelial	Myoepithelial	Lamc1	ITGA6_ITGB4	1.15774e-08	0	LAMC1_ITGA6_ITGB4	Lamc1 - (Itga6+Itgb4)	LAMININ	ECM-Receptor	KEGG: mmu04512
T-cells Cxcr6+	Myoepithelial	Lamc1	ITGA6_ITGB4	1.31881e-08	0	LAMC1_ITGA6_ITGB4	Lamc1 - (Itga6+Itgb4)	LAMININ	ECM-Receptor	KEGG: mmu04512
Myoepithelial	Myoepithelial	Lamc2	ITGA6_ITGB4	3.43201e-09	0	LAMC2_ITGA6_ITGB4	Lamc2 - (Itga6+Itgb4)	LAMININ	ECM-Receptor	KEGG: mmu04512
Stromal	Myoepithelial	Lamc3	ITGA6_ITGB4	4.35218e-09	0	LAMC3_ITGA6_ITGB4	Lamc3 - (Itga6+Itgb4)	LAMININ	ECM-Receptor	KEGG: mmu04512
Stromal	Etv1+	Fn1	Cd44	7.84077e-08	0	FN1_CD44	Fn1 - Cd44	FN1	ECM-Receptor	KEGG: mmu04512
Stromal	Intercalated duct	Fn1	Cd44	3.05068e-08	0	FN1_CD44	Fn1 - Cd44	FN1	ECM-Receptor	KEGG: mmu04512
Stromal	Myoepithelial	Fn1	Cd44	9.8003e-09	0	FN1_CD44	Fn1 - Cd44	FN1	ECM-Receptor	KEGG: mmu04512
Stromal	Stromal	Fn1	Cd44	3.60446e-09	0	FN1_CD44	Fn1 - Cd44	FN1	ECM-Receptor	KEGG: mmu04512
Stromal	B-cells	Fn1	Cd44	1.87276e-07	0	FN1_CD44	Fn1 - Cd44	FN1	ECM-Receptor	KEGG: mmu04512
Stromal	T-cells CD8+	Fn1	Cd44	2.26156e-07	0	FN1_CD44	Fn1 - Cd44	FN1	ECM-Receptor	KEGG: mmu04512
Stromal	T-cells FoxP3+	Fn1	Cd44	9.10506e-07	0	FN1_CD44	Fn1 - Cd44	FN1	ECM-Receptor	KEGG: mmu04512
Stromal	T-cells Cxcr6+	Fn1	Cd44	2.77457e-07	0	FN1_CD44	Fn1 - Cd44	FN1	ECM-Receptor	KEGG: mmu04512
Stromal	Macrophages	Fn1	Cd44	1.48316e-07	0	FN1_CD44	Fn1 - Cd44	FN1	ECM-Receptor	KEGG: mmu04512
Stromal	DCs	Fn1	Cd44	3.36796e-07	0	FN1_CD44	Fn1 - Cd44	FN1	ECM-Receptor	KEGG: mmu04512
Stromal	NK cells	Fn1	Cd44	9.90375e-08	0	FN1_CD44	Fn1 - Cd44	FN1	ECM-Receptor	KEGG: mmu04512
Stromal	Etv1+	Col1a1	Cd44	6.4424e-07	0	COL1A1_CD44	Col1a1 - Cd44	COLLAGEN	ECM-Receptor	KEGG: mmu04512
Stromal	Intercalated duct	Col1a1	Cd44	2.52666e-07	0	COL1A1_CD44	Col1a1 - Cd44	COLLAGEN	ECM-Receptor	KEGG: mmu04512
Stromal	Myoepithelial	Col1a1	Cd44	7.94566e-08	0	COL1A1_CD44	Col1a1 - Cd44	COLLAGEN	ECM-Receptor	KEGG: mmu04512
Stromal	Stromal	Col1a1	Cd44	2.9828e-08	0	COL1A1_CD44	Col1a1 - Cd44	COLLAGEN	ECM-Receptor	KEGG: mmu04512
Stromal	B-cells	Col1a1	Cd44	1.55248e-06	0	COL1A1_CD44	Col1a1 - Cd44	COLLAGEN	ECM-Receptor	KEGG: mmu04512
Stromal	T-cells CD8+	Col1a1	Cd44	1.864e-06	0	COL1A1_CD44	Col1a1 - Cd44	COLLAGEN	ECM-Receptor	KEGG: mmu04512
Stromal	T-cells FoxP3+	Col1a1	Cd44	7.36957e-06	0	COL1A1_CD44	Col1a1 - Cd44	COLLAGEN	ECM-Receptor	KEGG: mmu04512
Stromal	T-cells Cxcr6+	Col1a1	Cd44	2.10447e-06	0	COL1A1_CD44	Col1a1 - Cd44	COLLAGEN	ECM-Receptor	KEGG: mmu04512
Stromal	Macrophages	Col1a1	Cd44	1.21279e-06	0	COL1A1_CD44	Col1a1 - Cd44	COLLAGEN	ECM-Receptor	KEGG: mmu04512
Stromal	DCs	Col1a1	Cd44	2.59939e-06	0	COL1A1_CD44	Col1a1 - Cd44	COLLAGEN	ECM-Receptor	KEGG: mmu04512
Stromal	NK cells	Col1a1	Cd44	8.06572e-07	0	COL1A1_CD44	Col1a1 - Cd44	COLLAGEN	ECM-Receptor	KEGG: mmu04512
Myoepithelial	Etv1+	Col1a2	Cd44	3.38636e-08	0	COL1A2_CD44	Col1a2 - Cd44	COLLAGEN	ECM-Receptor	KEGG: mmu04512
Stromal	Etv1+	Col1a2	Cd44	8.81627e-07	0	COL1A2_CD44	Col1a2 - Cd44	COLLAGEN	ECM-Receptor	KEGG: mmu04512
Myoepithelial	Intercalated duct	Col1a2	Cd44	1.31736e-08	0.03	COL1A2_CD44	Col1a2 - Cd44	COLLAGEN	ECM-Receptor	KEGG: mmu04512
Stromal	Intercalated duct	Col1a2	Cd44	3.46933e-07	0	COL1A2_CD44	Col1a2 - Cd44	COLLAGEN	ECM-Receptor	KEGG: mmu04512
Myoepithelial	Myoepithelial	Col1a2	Cd44	4.23374e-09	0.03	COL1A2_CD44	Col1a2 - Cd44	COLLAGEN	ECM-Receptor	KEGG: mmu04512
Stromal	Myoepithelial	Col1a2	Cd44	1.08133e-07	0	COL1A2_CD44	Col1a2 - Cd44	COLLAGEN	ECM-Receptor	KEGG: mmu04512
Myoepithelial	Stromal	Col1a2	Cd44	1.55653e-09	0.02	COL1A2_CD44	Col1a2 - Cd44	COLLAGEN	ECM-Receptor	KEGG: mmu04512
Stromal	Stromal	Col1a2	Cd44	4.09418e-08	0	COL1A2_CD44	Col1a2 - Cd44	COLLAGEN	ECM-Receptor	KEGG: mmu04512
Myoepithelial	B-cells	Col1a2	Cd44	8.08693e-08	0.02	COL1A2_CD44	Col1a2 - Cd44	COLLAGEN	ECM-Receptor	KEGG: mmu04512
Stromal	B-cells	Col1a2	Cd44	2.1325e-06	0	COL1A2_CD44	Col1a2 - Cd44	COLLAGEN	ECM-Receptor	KEGG: mmu04512
Myoepithelial	T-cells CD8+	Col1a2	Cd44	9.76689e-08	0	COL1A2_CD44	Col1a2 - Cd44	COLLAGEN	ECM-Receptor	KEGG: mmu04512
Stromal	T-cells CD8+	Col1a2	Cd44	2.55418e-06	0	COL1A2_CD44	Col1a2 - Cd44	COLLAGEN	ECM-Receptor	KEGG: mmu04512
Myoepithelial	T-cells FoxP3+	Col1a2	Cd44	3.93352e-07	0	COL1A2_CD44	Col1a2 - Cd44	COLLAGEN	ECM-Receptor	KEGG: mmu04512
Stromal	T-cells FoxP3+	Col1a2	Cd44	1.00223e-05	0	COL1A2_CD44	Col1a2 - Cd44	COLLAGEN	ECM-Receptor	KEGG: mmu04512
Myoepithelial	T-cells Cxcr6+	Col1a2	Cd44	1.2002e-07	0	COL1A2_CD44	Col1a2 - Cd44	COLLAGEN	ECM-Receptor	KEGG: mmu04512
Stromal	T-cells Cxcr6+	Col1a2	Cd44	2.78993e-06	0	COL1A2_CD44	Col1a2 - Cd44	COLLAGEN	ECM-Receptor	KEGG: mmu04512
Myoepithelial	Macrophages	Col1a2	Cd44	6.40622e-08	0	COL1A2_CD44	Col1a2 - Cd44	COLLAGEN	ECM-Receptor	KEGG: mmu04512
Stromal	Macrophages	Col1a2	Cd44	1.65633e-06	0	COL1A2_CD44	Col1a2 - Cd44	COLLAGEN	ECM-Receptor	KEGG: mmu04512
Myoepithelial	DCs	Col1a2	Cd44	1.45637e-07	0	COL1A2_CD44	Col1a2 - Cd44	COLLAGEN	ECM-Receptor	KEGG: mmu04512
Stromal	DCs	Col1a2	Cd44	3.46891e-06	0	COL1A2_CD44	Col1a2 - Cd44	COLLAGEN	ECM-Receptor	KEGG: mmu04512
Myoepithelial	NK cells	Col1a2	Cd44	4.27806e-08	0	COL1A2_CD44	Col1a2 - Cd44	COLLAGEN	ECM-Receptor	KEGG: mmu04512
Stromal	NK cells	Col1a2	Cd44	1.09971e-06	0	COL1A2_CD44	Col1a2 - Cd44	COLLAGEN	ECM-Receptor	KEGG: mmu04512
Myoepithelial	Etv1+	Col4a1	Cd44	3.00049e-08	0.01	COL4A1_CD44	Col4a1 - Cd44	COLLAGEN	ECM-Receptor	KEGG: mmu04512
Stromal	Etv1+	Col4a1	Cd44	4.02951e-07	0	COL4A1_CD44	Col4a1 - Cd44	COLLAGEN	ECM-Receptor	KEGG: mmu04512
Endothelial	Etv1+	Col4a1	Cd44	1.86941e-06	0	COL4A1_CD44	Col4a1 - Cd44	COLLAGEN	ECM-Receptor	KEGG: mmu04512
Myoepithelial	Intercalated duct	Col4a1	Cd44	1.16713e-08	0.04	COL4A1_CD44	Col4a1 - Cd44	COLLAGEN	ECM-Receptor	KEGG: mmu04512
Stromal	Intercalated duct	Col4a1	Cd44	1.57497e-07	0	COL4A1_CD44	Col4a1 - Cd44	COLLAGEN	ECM-Receptor	KEGG: mmu04512
Endothelial	Intercalated duct	Col4a1	Cd44	7.30195e-07	0	COL4A1_CD44	Col4a1 - Cd44	COLLAGEN	ECM-Receptor	KEGG: mmu04512
Myoepithelial	Myoepithelial	Col4a1	Cd44	3.752e-09	0.02	COL4A1_CD44	Col4a1 - Cd44	COLLAGEN	ECM-Receptor	KEGG: mmu04512
Stromal	Myoepithelial	Col4a1	Cd44	4.99801e-08	0	COL4A1_CD44	Col4a1 - Cd44	COLLAGEN	ECM-Receptor	KEGG: mmu04512
Endothelial	Myoepithelial	Col4a1	Cd44	2.3213e-07	0	COL4A1_CD44	Col4a1 - Cd44	COLLAGEN	ECM-Receptor	KEGG: mmu04512
Myoepithelial	Stromal	Col4a1	Cd44	1.37903e-09	0.03	COL4A1_CD44	Col4a1 - Cd44	COLLAGEN	ECM-Receptor	KEGG: mmu04512
Stromal	Stromal	Col4a1	Cd44	1.85997e-08	0	COL4A1_CD44	Col4a1 - Cd44	COLLAGEN	ECM-Receptor	KEGG: mmu04512
Endothelial	Stromal	Col4a1	Cd44	8.62389e-08	0	COL4A1_CD44	Col4a1 - Cd44	COLLAGEN	ECM-Receptor	KEGG: mmu04512
Stromal	B-cells	Col4a1	Cd44	9.67345e-07	0	COL4A1_CD44	Col4a1 - Cd44	COLLAGEN	ECM-Receptor	KEGG: mmu04512
Endothelial	B-cells	Col4a1	Cd44	4.48452e-06	0	COL4A1_CD44	Col4a1 - Cd44	COLLAGEN	ECM-Receptor	KEGG: mmu04512
Myoepithelial	T-cells CD8+	Col4a1	Cd44	8.65361e-08	0.01	COL4A1_CD44	Col4a1 - Cd44	COLLAGEN	ECM-Receptor	KEGG: mmu04512
Stromal	T-cells CD8+	Col4a1	Cd44	1.16433e-06	0	COL4A1_CD44	Col4a1 - Cd44	COLLAGEN	ECM-Receptor	KEGG: mmu04512
Endothelial	T-cells CD8+	Col4a1	Cd44	5.40028e-06	0	COL4A1_CD44	Col4a1 - Cd44	COLLAGEN	ECM-Receptor	KEGG: mmu04512
Myoepithelial	T-cells FoxP3+	Col4a1	Cd44	3.48602e-07	0	COL4A1_CD44	Col4a1 - Cd44	COLLAGEN	ECM-Receptor	KEGG: mmu04512
Stromal	T-cells FoxP3+	Col4a1	Cd44	4.63894e-06	0	COL4A1_CD44	Col4a1 - Cd44	COLLAGEN	ECM-Receptor	KEGG: mmu04512
Endothelial	T-cells FoxP3+	Col4a1	Cd44	2.15483e-05	0	COL4A1_CD44	Col4a1 - Cd44	COLLAGEN	ECM-Receptor	KEGG: mmu04512
Myoepithelial	T-cells Cxcr6+	Col4a1	Cd44	1.06465e-07	0	COL4A1_CD44	Col4a1 - Cd44	COLLAGEN	ECM-Receptor	KEGG: mmu04512
Stromal	T-cells Cxcr6+	Col4a1	Cd44	1.36089e-06	0	COL4A1_CD44	Col4a1 - Cd44	COLLAGEN	ECM-Receptor	KEGG: mmu04512
Endothelial	T-cells Cxcr6+	Col4a1	Cd44	6.35545e-06	0	COL4A1_CD44	Col4a1 - Cd44	COLLAGEN	ECM-Receptor	KEGG: mmu04512
Myoepithelial	Macrophages	Col4a1	Cd44	5.67662e-08	0	COL4A1_CD44	Col4a1 - Cd44	COLLAGEN	ECM-Receptor	KEGG: mmu04512
Stromal	Macrophages	Col4a1	Cd44	7.60115e-07	0	COL4A1_CD44	Col4a1 - Cd44	COLLAGEN	ECM-Receptor	KEGG: mmu04512
Endothelial	Macrophages	Col4a1	Cd44	3.52782e-06	0	COL4A1_CD44	Col4a1 - Cd44	COLLAGEN	ECM-Receptor	KEGG: mmu04512
Myoepithelial	DCs	Col4a1	Cd44	1.29156e-07	0	COL4A1_CD44	Col4a1 - Cd44	COLLAGEN	ECM-Receptor	KEGG: mmu04512
Stromal	DCs	Col4a1	Cd44	1.66902e-06	0	COL4A1_CD44	Col4a1 - Cd44	COLLAGEN	ECM-Receptor	KEGG: mmu04512
Endothelial	DCs	Col4a1	Cd44	7.78325e-06	0	COL4A1_CD44	Col4a1 - Cd44	COLLAGEN	ECM-Receptor	KEGG: mmu04512
Myoepithelial	NK cells	Col4a1	Cd44	3.79104e-08	0	COL4A1_CD44	Col4a1 - Cd44	COLLAGEN	ECM-Receptor	KEGG: mmu04512
Stromal	NK cells	Col4a1	Cd44	5.06387e-07	0	COL4A1_CD44	Col4a1 - Cd44	COLLAGEN	ECM-Receptor	KEGG: mmu04512
Endothelial	NK cells	Col4a1	Cd44	2.35101e-06	0	COL4A1_CD44	Col4a1 - Cd44	COLLAGEN	ECM-Receptor	KEGG: mmu04512
Myoepithelial	Etv1+	Col4a2	Cd44	3.38636e-08	0.01	COL4A2_CD44	Col4a2 - Cd44	COLLAGEN	ECM-Receptor	KEGG: mmu04512
Stromal	Etv1+	Col4a2	Cd44	2.02226e-07	0	COL4A2_CD44	Col4a2 - Cd44	COLLAGEN	ECM-Receptor	KEGG: mmu04512
Endothelial	Etv1+	Col4a2	Cd44	1.50754e-06	0	COL4A2_CD44	Col4a2 - Cd44	COLLAGEN	ECM-Receptor	KEGG: mmu04512
Myoepithelial	Intercalated duct	Col4a2	Cd44	1.31736e-08	0.04	COL4A2_CD44	Col4a2 - Cd44	COLLAGEN	ECM-Receptor	KEGG: mmu04512
Stromal	Intercalated duct	Col4a2	Cd44	7.88188e-08	0	COL4A2_CD44	Col4a2 - Cd44	COLLAGEN	ECM-Receptor	KEGG: mmu04512
Endothelial	Intercalated duct	Col4a2	Cd44	5.88274e-07	0	COL4A2_CD44	Col4a2 - Cd44	COLLAGEN	ECM-Receptor	KEGG: mmu04512
Myoepithelial	Myoepithelial	Col4a2	Cd44	4.23374e-09	0.02	COL4A2_CD44	Col4a2 - Cd44	COLLAGEN	ECM-Receptor	KEGG: mmu04512
Stromal	Myoepithelial	Col4a2	Cd44	2.52024e-08	0	COL4A2_CD44	Col4a2 - Cd44	COLLAGEN	ECM-Receptor	KEGG: mmu04512
Endothelial	Myoepithelial	Col4a2	Cd44	1.875e-07	0	COL4A2_CD44	Col4a2 - Cd44	COLLAGEN	ECM-Receptor	KEGG: mmu04512
Myoepithelial	Stromal	Col4a2	Cd44	1.55653e-09	0.02	COL4A2_CD44	Col4a2 - Cd44	COLLAGEN	ECM-Receptor	KEGG: mmu04512
Stromal	Stromal	Col4a2	Cd44	9.31094e-09	0	COL4A2_CD44	Col4a2 - Cd44	COLLAGEN	ECM-Receptor	KEGG: mmu04512
Endothelial	Stromal	Col4a2	Cd44	6.94847e-08	0	COL4A2_CD44	Col4a2 - Cd44	COLLAGEN	ECM-Receptor	KEGG: mmu04512
Stromal	B-cells	Col4a2	Cd44	4.8395e-07	0	COL4A2_CD44	Col4a2 - Cd44	COLLAGEN	ECM-Receptor	KEGG: mmu04512
Endothelial	B-cells	Col4a2	Cd44	3.61251e-06	0	COL4A2_CD44	Col4a2 - Cd44	COLLAGEN	ECM-Receptor	KEGG: mmu04512
Myoepithelial	T-cells CD8+	Col4a2	Cd44	9.76689e-08	0.02	COL4A2_CD44	Col4a2 - Cd44	COLLAGEN	ECM-Receptor	KEGG: mmu04512
Stromal	T-cells CD8+	Col4a2	Cd44	5.83688e-07	0	COL4A2_CD44	Col4a2 - Cd44	COLLAGEN	ECM-Receptor	KEGG: mmu04512
Endothelial	T-cells CD8+	Col4a2	Cd44	4.35326e-06	0	COL4A2_CD44	Col4a2 - Cd44	COLLAGEN	ECM-Receptor	KEGG: mmu04512
Myoepithelial	T-cells FoxP3+	Col4a2	Cd44	3.93352e-07	0	COL4A2_CD44	Col4a2 - Cd44	COLLAGEN	ECM-Receptor	KEGG: mmu04512
Stromal	T-cells FoxP3+	Col4a2	Cd44	2.34058e-06	0	COL4A2_CD44	Col4a2 - Cd44	COLLAGEN	ECM-Receptor	KEGG: mmu04512
Endothelial	T-cells FoxP3+	Col4a2	Cd44	1.74089e-05	0	COL4A2_CD44	Col4a2 - Cd44	COLLAGEN	ECM-Receptor	KEGG: mmu04512
Myoepithelial	T-cells Cxcr6+	Col4a2	Cd44	1.2002e-07	0	COL4A2_CD44	Col4a2 - Cd44	COLLAGEN	ECM-Receptor	KEGG: mmu04512
Stromal	T-cells Cxcr6+	Col4a2	Cd44	7.02798e-07	0	COL4A2_CD44	Col4a2 - Cd44	COLLAGEN	ECM-Receptor	KEGG: mmu04512
Endothelial	T-cells Cxcr6+	Col4a2	Cd44	5.17563e-06	0	COL4A2_CD44	Col4a2 - Cd44	COLLAGEN	ECM-Receptor	KEGG: mmu04512
Myoepithelial	Macrophages	Col4a2	Cd44	6.40622e-08	0	COL4A2_CD44	Col4a2 - Cd44	COLLAGEN	ECM-Receptor	KEGG: mmu04512
Stromal	Macrophages	Col4a2	Cd44	3.82126e-07	0	COL4A2_CD44	Col4a2 - Cd44	COLLAGEN	ECM-Receptor	KEGG: mmu04512
Endothelial	Macrophages	Col4a2	Cd44	2.84658e-06	0	COL4A2_CD44	Col4a2 - Cd44	COLLAGEN	ECM-Receptor	KEGG: mmu04512
Myoepithelial	DCs	Col4a2	Cd44	1.45637e-07	0	COL4A2_CD44	Col4a2 - Cd44	COLLAGEN	ECM-Receptor	KEGG: mmu04512
Stromal	DCs	Col4a2	Cd44	8.56544e-07	0	COL4A2_CD44	Col4a2 - Cd44	COLLAGEN	ECM-Receptor	KEGG: mmu04512
Endothelial	DCs	Col4a2	Cd44	6.32483e-06	0	COL4A2_CD44	Col4a2 - Cd44	COLLAGEN	ECM-Receptor	KEGG: mmu04512
Myoepithelial	NK cells	Col4a2	Cd44	4.27806e-08	0	COL4A2_CD44	Col4a2 - Cd44	COLLAGEN	ECM-Receptor	KEGG: mmu04512
Stromal	NK cells	Col4a2	Cd44	2.54937e-07	0	COL4A2_CD44	Col4a2 - Cd44	COLLAGEN	ECM-Receptor	KEGG: mmu04512
Endothelial	NK cells	Col4a2	Cd44	1.89796e-06	0	COL4A2_CD44	Col4a2 - Cd44	COLLAGEN	ECM-Receptor	KEGG: mmu04512
Myoepithelial	Etv1+	Col4a5	Cd44	7.77986e-08	0	COL4A5_CD44	Col4a5 - Cd44	COLLAGEN	ECM-Receptor	KEGG: mmu04512
Myoepithelial	Intercalated duct	Col4a5	Cd44	3.03026e-08	0	COL4A5_CD44	Col4a5 - Cd44	COLLAGEN	ECM-Receptor	KEGG: mmu04512
Myoepithelial	Myoepithelial	Col4a5	Cd44	9.70637e-09	0	COL4A5_CD44	Col4a5 - Cd44	COLLAGEN	ECM-Receptor	KEGG: mmu04512
Myoepithelial	Stromal	Col4a5	Cd44	3.57993e-09	0	COL4A5_CD44	Col4a5 - Cd44	COLLAGEN	ECM-Receptor	KEGG: mmu04512
Myoepithelial	B-cells	Col4a5	Cd44	1.86045e-07	0	COL4A5_CD44	Col4a5 - Cd44	COLLAGEN	ECM-Receptor	KEGG: mmu04512
Myoepithelial	T-cells CD8+	Col4a5	Cd44	2.24494e-07	0	COL4A5_CD44	Col4a5 - Cd44	COLLAGEN	ECM-Receptor	KEGG: mmu04512
Myoepithelial	T-cells FoxP3+	Col4a5	Cd44	9.0157e-07	0	COL4A5_CD44	Col4a5 - Cd44	COLLAGEN	ECM-Receptor	KEGG: mmu04512
Myoepithelial	T-cells Cxcr6+	Col4a5	Cd44	2.72209e-07	0	COL4A5_CD44	Col4a5 - Cd44	COLLAGEN	ECM-Receptor	KEGG: mmu04512
Myoepithelial	Macrophages	Col4a5	Cd44	1.47067e-07	0	COL4A5_CD44	Col4a5 - Cd44	COLLAGEN	ECM-Receptor	KEGG: mmu04512
Myoepithelial	DCs	Col4a5	Cd44	3.31261e-07	0	COL4A5_CD44	Col4a5 - Cd44	COLLAGEN	ECM-Receptor	KEGG: mmu04512
Myoepithelial	NK cells	Col4a5	Cd44	9.8149e-08	0	COL4A5_CD44	Col4a5 - Cd44	COLLAGEN	ECM-Receptor	KEGG: mmu04512
Stromal	Etv1+	Col6a1	Cd44	4.74277e-07	0	COL6A1_CD44	Col6a1 - Cd44	COLLAGEN	ECM-Receptor	KEGG: mmu04512
Stromal	Intercalated duct	Col6a1	Cd44	1.85562e-07	0	COL6A1_CD44	Col6a1 - Cd44	COLLAGEN	ECM-Receptor	KEGG: mmu04512
Stromal	Myoepithelial	Col6a1	Cd44	5.87283e-08	0	COL6A1_CD44	Col6a1 - Cd44	COLLAGEN	ECM-Receptor	KEGG: mmu04512
Stromal	Stromal	Col6a1	Cd44	2.19117e-08	0	COL6A1_CD44	Col6a1 - Cd44	COLLAGEN	ECM-Receptor	KEGG: mmu04512
Stromal	B-cells	Col6a1	Cd44	1.13985e-06	0	COL6A1_CD44	Col6a1 - Cd44	COLLAGEN	ECM-Receptor	KEGG: mmu04512
Stromal	T-cells CD8+	Col6a1	Cd44	1.37096e-06	0	COL6A1_CD44	Col6a1 - Cd44	COLLAGEN	ECM-Receptor	KEGG: mmu04512
Stromal	T-cells FoxP3+	Col6a1	Cd44	5.44976e-06	0	COL6A1_CD44	Col6a1 - Cd44	COLLAGEN	ECM-Receptor	KEGG: mmu04512
Stromal	T-cells Cxcr6+	Col6a1	Cd44	1.58589e-06	0	COL6A1_CD44	Col6a1 - Cd44	COLLAGEN	ECM-Receptor	KEGG: mmu04512
Stromal	Macrophages	Col6a1	Cd44	8.9412e-07	0	COL6A1_CD44	Col6a1 - Cd44	COLLAGEN	ECM-Receptor	KEGG: mmu04512
Stromal	DCs	Col6a1	Cd44	1.94915e-06	0	COL6A1_CD44	Col6a1 - Cd44	COLLAGEN	ECM-Receptor	KEGG: mmu04512
Stromal	NK cells	Col6a1	Cd44	5.95359e-07	0	COL6A1_CD44	Col6a1 - Cd44	COLLAGEN	ECM-Receptor	KEGG: mmu04512
Stromal	Etv1+	Col6a2	Cd44	3.27337e-07	0	COL6A2_CD44	Col6a2 - Cd44	COLLAGEN	ECM-Receptor	KEGG: mmu04512
Stromal	Intercalated duct	Col6a2	Cd44	1.27806e-07	0	COL6A2_CD44	Col6a2 - Cd44	COLLAGEN	ECM-Receptor	KEGG: mmu04512
Stromal	Myoepithelial	Col6a2	Cd44	4.06738e-08	0	COL6A2_CD44	Col6a2 - Cd44	COLLAGEN	ECM-Receptor	KEGG: mmu04512
Stromal	Stromal	Col6a2	Cd44	1.50951e-08	0	COL6A2_CD44	Col6a2 - Cd44	COLLAGEN	ECM-Receptor	KEGG: mmu04512
Stromal	B-cells	Col6a2	Cd44	7.84891e-07	0	COL6A2_CD44	Col6a2 - Cd44	COLLAGEN	ECM-Receptor	KEGG: mmu04512
Stromal	T-cells CD8+	Col6a2	Cd44	9.45446e-07	0	COL6A2_CD44	Col6a2 - Cd44	COLLAGEN	ECM-Receptor	KEGG: mmu04512
Stromal	T-cells FoxP3+	Col6a2	Cd44	3.77601e-06	0	COL6A2_CD44	Col6a2 - Cd44	COLLAGEN	ECM-Receptor	KEGG: mmu04512
Stromal	T-cells Cxcr6+	Col6a2	Cd44	1.11739e-06	0	COL6A2_CD44	Col6a2 - Cd44	COLLAGEN	ECM-Receptor	KEGG: mmu04512
Stromal	Macrophages	Col6a2	Cd44	6.17876e-07	0	COL6A2_CD44	Col6a2 - Cd44	COLLAGEN	ECM-Receptor	KEGG: mmu04512
Stromal	DCs	Col6a2	Cd44	1.36721e-06	0	COL6A2_CD44	Col6a2 - Cd44	COLLAGEN	ECM-Receptor	KEGG: mmu04512
Stromal	NK cells	Col6a2	Cd44	4.1185e-07	0	COL6A2_CD44	Col6a2 - Cd44	COLLAGEN	ECM-Receptor	KEGG: mmu04512
Stromal	Etv1+	Col6a3	Cd44	3.5595e-07	0	COL6A3_CD44	Col6a3 - Cd44	COLLAGEN	ECM-Receptor	KEGG: mmu04512
Stromal	Intercalated duct	Col6a3	Cd44	1.39034e-07	0	COL6A3_CD44	Col6a3 - Cd44	COLLAGEN	ECM-Receptor	KEGG: mmu04512
Stromal	Myoepithelial	Col6a3	Cd44	4.41993e-08	0	COL6A3_CD44	Col6a3 - Cd44	COLLAGEN	ECM-Receptor	KEGG: mmu04512
Stromal	Stromal	Col6a3	Cd44	1.64205e-08	0	COL6A3_CD44	Col6a3 - Cd44	COLLAGEN	ECM-Receptor	KEGG: mmu04512
Stromal	B-cells	Col6a3	Cd44	8.53883e-07	0	COL6A3_CD44	Col6a3 - Cd44	COLLAGEN	ECM-Receptor	KEGG: mmu04512
Stromal	T-cells CD8+	Col6a3	Cd44	1.02825e-06	0	COL6A3_CD44	Col6a3 - Cd44	COLLAGEN	ECM-Receptor	KEGG: mmu04512
Stromal	T-cells FoxP3+	Col6a3	Cd44	4.10296e-06	0	COL6A3_CD44	Col6a3 - Cd44	COLLAGEN	ECM-Receptor	KEGG: mmu04512
Stromal	T-cells Cxcr6+	Col6a3	Cd44	1.21015e-06	0	COL6A3_CD44	Col6a3 - Cd44	COLLAGEN	ECM-Receptor	KEGG: mmu04512
Stromal	Macrophages	Col6a3	Cd44	6.71723e-07	0	COL6A3_CD44	Col6a3 - Cd44	COLLAGEN	ECM-Receptor	KEGG: mmu04512
Stromal	DCs	Col6a3	Cd44	1.48201e-06	0	COL6A3_CD44	Col6a3 - Cd44	COLLAGEN	ECM-Receptor	KEGG: mmu04512
Stromal	NK cells	Col6a3	Cd44	4.47651e-07	0	COL6A3_CD44	Col6a3 - Cd44	COLLAGEN	ECM-Receptor	KEGG: mmu04512
Stromal	Etv1+	Col6a6	Cd44	6.09955e-08	0	COL6A6_CD44	Col6a6 - Cd44	COLLAGEN	ECM-Receptor	KEGG: mmu04512
Stromal	Intercalated duct	Col6a6	Cd44	2.37263e-08	0	COL6A6_CD44	Col6a6 - Cd44	COLLAGEN	ECM-Receptor	KEGG: mmu04512
Stromal	Myoepithelial	Col6a6	Cd44	7.62708e-09	0	COL6A6_CD44	Col6a6 - Cd44	COLLAGEN	ECM-Receptor	KEGG: mmu04512
Stromal	Stromal	Col6a6	Cd44	2.8034e-09	0	COL6A6_CD44	Col6a6 - Cd44	COLLAGEN	ECM-Receptor	KEGG: mmu04512
Stromal	B-cells	Col6a6	Cd44	1.45647e-07	0	COL6A6_CD44	Col6a6 - Cd44	COLLAGEN	ECM-Receptor	KEGG: mmu04512
Stromal	T-cells CD8+	Col6a6	Cd44	1.75916e-07	0	COL6A6_CD44	Col6a6 - Cd44	COLLAGEN	ECM-Receptor	KEGG: mmu04512
Stromal	T-cells FoxP3+	Col6a6	Cd44	7.08638e-07	0	COL6A6_CD44	Col6a6 - Cd44	COLLAGEN	ECM-Receptor	KEGG: mmu04512
Stromal	T-cells Cxcr6+	Col6a6	Cd44	2.16396e-07	0	COL6A6_CD44	Col6a6 - Cd44	COLLAGEN	ECM-Receptor	KEGG: mmu04512
Stromal	Macrophages	Col6a6	Cd44	1.15396e-07	0	COL6A6_CD44	Col6a6 - Cd44	COLLAGEN	ECM-Receptor	KEGG: mmu04512
Stromal	DCs	Col6a6	Cd44	2.62525e-07	0	COL6A6_CD44	Col6a6 - Cd44	COLLAGEN	ECM-Receptor	KEGG: mmu04512
Stromal	NK cells	Col6a6	Cd44	7.70651e-08	0	COL6A6_CD44	Col6a6 - Cd44	COLLAGEN	ECM-Receptor	KEGG: mmu04512
Myoepithelial	Etv1+	Col9a2	Cd44	3.38636e-08	0	COL9A2_CD44	Col9a2 - Cd44	COLLAGEN	ECM-Receptor	KEGG: mmu04512
Myoepithelial	Intercalated duct	Col9a2	Cd44	1.31736e-08	0.01	COL9A2_CD44	Col9a2 - Cd44	COLLAGEN	ECM-Receptor	KEGG: mmu04512
Myoepithelial	Myoepithelial	Col9a2	Cd44	4.23374e-09	0	COL9A2_CD44	Col9a2 - Cd44	COLLAGEN	ECM-Receptor	KEGG: mmu04512
Myoepithelial	Stromal	Col9a2	Cd44	1.55653e-09	0.01	COL9A2_CD44	Col9a2 - Cd44	COLLAGEN	ECM-Receptor	KEGG: mmu04512
Myoepithelial	B-cells	Col9a2	Cd44	8.08693e-08	0.01	COL9A2_CD44	Col9a2 - Cd44	COLLAGEN	ECM-Receptor	KEGG: mmu04512
Myoepithelial	T-cells CD8+	Col9a2	Cd44	9.76689e-08	0	COL9A2_CD44	Col9a2 - Cd44	COLLAGEN	ECM-Receptor	KEGG: mmu04512
Myoepithelial	T-cells FoxP3+	Col9a2	Cd44	3.93352e-07	0	COL9A2_CD44	Col9a2 - Cd44	COLLAGEN	ECM-Receptor	KEGG: mmu04512
Myoepithelial	T-cells Cxcr6+	Col9a2	Cd44	1.2002e-07	0	COL9A2_CD44	Col9a2 - Cd44	COLLAGEN	ECM-Receptor	KEGG: mmu04512
Myoepithelial	Macrophages	Col9a2	Cd44	6.40622e-08	0	COL9A2_CD44	Col9a2 - Cd44	COLLAGEN	ECM-Receptor	KEGG: mmu04512
Myoepithelial	DCs	Col9a2	Cd44	1.45637e-07	0	COL9A2_CD44	Col9a2 - Cd44	COLLAGEN	ECM-Receptor	KEGG: mmu04512
Myoepithelial	NK cells	Col9a2	Cd44	4.27806e-08	0	COL9A2_CD44	Col9a2 - Cd44	COLLAGEN	ECM-Receptor	KEGG: mmu04512
Stromal	Etv1+	Lama2	Cd44	1.7562e-07	0	LAMA2_CD44	Lama2 - Cd44	LAMININ	ECM-Receptor	KEGG: mmu04512
Stromal	Intercalated duct	Lama2	Cd44	6.84235e-08	0	LAMA2_CD44	Lama2 - Cd44	LAMININ	ECM-Receptor	KEGG: mmu04512
Stromal	Myoepithelial	Lama2	Cd44	2.19005e-08	0	LAMA2_CD44	Lama2 - Cd44	LAMININ	ECM-Receptor	KEGG: mmu04512
Stromal	Stromal	Lama2	Cd44	8.08325e-09	0	LAMA2_CD44	Lama2 - Cd44	LAMININ	ECM-Receptor	KEGG: mmu04512
Stromal	B-cells	Lama2	Cd44	4.20104e-07	0	LAMA2_CD44	Lama2 - Cd44	LAMININ	ECM-Receptor	KEGG: mmu04512
Stromal	T-cells CD8+	Lama2	Cd44	5.06821e-07	0	LAMA2_CD44	Lama2 - Cd44	LAMININ	ECM-Receptor	KEGG: mmu04512
Stromal	T-cells FoxP3+	Lama2	Cd44	2.03409e-06	0	LAMA2_CD44	Lama2 - Cd44	LAMININ	ECM-Receptor	KEGG: mmu04512
Stromal	T-cells Cxcr6+	Lama2	Cd44	6.12691e-07	0	LAMA2_CD44	Lama2 - Cd44	LAMININ	ECM-Receptor	KEGG: mmu04512
Stromal	Macrophages	Lama2	Cd44	3.31928e-07	0	LAMA2_CD44	Lama2 - Cd44	LAMININ	ECM-Receptor	KEGG: mmu04512
Stromal	DCs	Lama2	Cd44	7.46088e-07	0	LAMA2_CD44	Lama2 - Cd44	LAMININ	ECM-Receptor	KEGG: mmu04512
Stromal	NK cells	Lama2	Cd44	2.21489e-07	0	LAMA2_CD44	Lama2 - Cd44	LAMININ	ECM-Receptor	KEGG: mmu04512
Myoepithelial	Etv1+	Lama3	Cd44	3.38636e-08	0	LAMA3_CD44	Lama3 - Cd44	LAMININ	ECM-Receptor	KEGG: mmu04512
Endothelial	Etv1+	Lama3	Cd44	2.70116e-07	0	LAMA3_CD44	Lama3 - Cd44	LAMININ	ECM-Receptor	KEGG: mmu04512
Myoepithelial	Intercalated duct	Lama3	Cd44	1.31736e-08	0.03	LAMA3_CD44	Lama3 - Cd44	LAMININ	ECM-Receptor	KEGG: mmu04512
Endothelial	Intercalated duct	Lama3	Cd44	1.05057e-07	0	LAMA3_CD44	Lama3 - Cd44	LAMININ	ECM-Receptor	KEGG: mmu04512
Myoepithelial	Myoepithelial	Lama3	Cd44	4.23374e-09	0	LAMA3_CD44	Lama3 - Cd44	LAMININ	ECM-Receptor	KEGG: mmu04512
Endothelial	Myoepithelial	Lama3	Cd44	3.37838e-08	0	LAMA3_CD44	Lama3 - Cd44	LAMININ	ECM-Receptor	KEGG: mmu04512
Myoepithelial	Stromal	Lama3	Cd44	1.55653e-09	0.03	LAMA3_CD44	Lama3 - Cd44	LAMININ	ECM-Receptor	KEGG: mmu04512
Endothelial	Stromal	Lama3	Cd44	1.24132e-08	0	LAMA3_CD44	Lama3 - Cd44	LAMININ	ECM-Receptor	KEGG: mmu04512
Endothelial	B-cells	Lama3	Cd44	6.44897e-07	0	LAMA3_CD44	Lama3 - Cd44	LAMININ	ECM-Receptor	KEGG: mmu04512
Myoepithelial	T-cells CD8+	Lama3	Cd44	9.76689e-08	0	LAMA3_CD44	Lama3 - Cd44	LAMININ	ECM-Receptor	KEGG: mmu04512
Endothelial	T-cells CD8+	Lama3	Cd44	7.78995e-07	0	LAMA3_CD44	Lama3 - Cd44	LAMININ	ECM-Receptor	KEGG: mmu04512
Myoepithelial	T-cells FoxP3+	Lama3	Cd44	3.93352e-07	0	LAMA3_CD44	Lama3 - Cd44	LAMININ	ECM-Receptor	KEGG: mmu04512
Endothelial	T-cells FoxP3+	Lama3	Cd44	3.13897e-06	0	LAMA3_CD44	Lama3 - Cd44	LAMININ	ECM-Receptor	KEGG: mmu04512
Myoepithelial	T-cells Cxcr6+	Lama3	Cd44	1.2002e-07	0	LAMA3_CD44	Lama3 - Cd44	LAMININ	ECM-Receptor	KEGG: mmu04512
Endothelial	T-cells Cxcr6+	Lama3	Cd44	9.59653e-07	0	LAMA3_CD44	Lama3 - Cd44	LAMININ	ECM-Receptor	KEGG: mmu04512
Myoepithelial	Macrophages	Lama3	Cd44	6.40622e-08	0	LAMA3_CD44	Lama3 - Cd44	LAMININ	ECM-Receptor	KEGG: mmu04512
Endothelial	Macrophages	Lama3	Cd44	5.11069e-07	0	LAMA3_CD44	Lama3 - Cd44	LAMININ	ECM-Receptor	KEGG: mmu04512
Myoepithelial	DCs	Lama3	Cd44	1.45637e-07	0	LAMA3_CD44	Lama3 - Cd44	LAMININ	ECM-Receptor	KEGG: mmu04512
Endothelial	DCs	Lama3	Cd44	1.16385e-06	0	LAMA3_CD44	Lama3 - Cd44	LAMININ	ECM-Receptor	KEGG: mmu04512
Myoepithelial	NK cells	Lama3	Cd44	4.27806e-08	0	LAMA3_CD44	Lama3 - Cd44	LAMININ	ECM-Receptor	KEGG: mmu04512
Endothelial	NK cells	Lama3	Cd44	3.4133e-07	0	LAMA3_CD44	Lama3 - Cd44	LAMININ	ECM-Receptor	KEGG: mmu04512
Stromal	Etv1+	Lama4	Cd44	7.84077e-08	0	LAMA4_CD44	Lama4 - Cd44	LAMININ	ECM-Receptor	KEGG: mmu04512
Endothelial	Etv1+	Lama4	Cd44	3.14931e-07	0	LAMA4_CD44	Lama4 - Cd44	LAMININ	ECM-Receptor	KEGG: mmu04512
Stromal	Intercalated duct	Lama4	Cd44	3.05068e-08	0	LAMA4_CD44	Lama4 - Cd44	LAMININ	ECM-Receptor	KEGG: mmu04512
Endothelial	Intercalated duct	Lama4	Cd44	1.22502e-07	0	LAMA4_CD44	Lama4 - Cd44	LAMININ	ECM-Receptor	KEGG: mmu04512
Stromal	Myoepithelial	Lama4	Cd44	9.8003e-09	0	LAMA4_CD44	Lama4 - Cd44	LAMININ	ECM-Receptor	KEGG: mmu04512
Endothelial	Myoepithelial	Lama4	Cd44	3.9381e-08	0	LAMA4_CD44	Lama4 - Cd44	LAMININ	ECM-Receptor	KEGG: mmu04512
Stromal	Stromal	Lama4	Cd44	3.60446e-09	0	LAMA4_CD44	Lama4 - Cd44	LAMININ	ECM-Receptor	KEGG: mmu04512
Endothelial	Stromal	Lama4	Cd44	1.44743e-08	0	LAMA4_CD44	Lama4 - Cd44	LAMININ	ECM-Receptor	KEGG: mmu04512
Stromal	B-cells	Lama4	Cd44	1.87276e-07	0	LAMA4_CD44	Lama4 - Cd44	LAMININ	ECM-Receptor	KEGG: mmu04512
Endothelial	B-cells	Lama4	Cd44	7.51994e-07	0	LAMA4_CD44	Lama4 - Cd44	LAMININ	ECM-Receptor	KEGG: mmu04512
Stromal	T-cells CD8+	Lama4	Cd44	2.26156e-07	0	LAMA4_CD44	Lama4 - Cd44	LAMININ	ECM-Receptor	KEGG: mmu04512
Endothelial	T-cells CD8+	Lama4	Cd44	9.08282e-07	0	LAMA4_CD44	Lama4 - Cd44	LAMININ	ECM-Receptor	KEGG: mmu04512
Stromal	T-cells FoxP3+	Lama4	Cd44	9.10506e-07	0	LAMA4_CD44	Lama4 - Cd44	LAMININ	ECM-Receptor	KEGG: mmu04512
Endothelial	T-cells FoxP3+	Lama4	Cd44	3.65893e-06	0	LAMA4_CD44	Lama4 - Cd44	LAMININ	ECM-Receptor	KEGG: mmu04512
Stromal	T-cells Cxcr6+	Lama4	Cd44	2.77457e-07	0	LAMA4_CD44	Lama4 - Cd44	LAMININ	ECM-Receptor	KEGG: mmu04512
Endothelial	T-cells Cxcr6+	Lama4	Cd44	1.11746e-06	0	LAMA4_CD44	Lama4 - Cd44	LAMININ	ECM-Receptor	KEGG: mmu04512
Stromal	Macrophages	Lama4	Cd44	1.48316e-07	0	LAMA4_CD44	Lama4 - Cd44	LAMININ	ECM-Receptor	KEGG: mmu04512
Endothelial	Macrophages	Lama4	Cd44	5.95818e-07	0	LAMA4_CD44	Lama4 - Cd44	LAMININ	ECM-Receptor	KEGG: mmu04512
Stromal	DCs	Lama4	Cd44	3.36796e-07	0	LAMA4_CD44	Lama4 - Cd44	LAMININ	ECM-Receptor	KEGG: mmu04512
Endothelial	DCs	Lama4	Cd44	1.35562e-06	0	LAMA4_CD44	Lama4 - Cd44	LAMININ	ECM-Receptor	KEGG: mmu04512
Stromal	NK cells	Lama4	Cd44	9.90375e-08	0	LAMA4_CD44	Lama4 - Cd44	LAMININ	ECM-Receptor	KEGG: mmu04512
Endothelial	NK cells	Lama4	Cd44	3.97908e-07	0	LAMA4_CD44	Lama4 - Cd44	LAMININ	ECM-Receptor	KEGG: mmu04512
Stromal	Etv1+	Lamb1	Cd44	1.33845e-07	0	LAMB1_CD44	Lamb1 - Cd44	LAMININ	ECM-Receptor	KEGG: mmu04512
Endothelial	Etv1+	Lamb1	Cd44	4.37194e-07	0	LAMB1_CD44	Lamb1 - Cd44	LAMININ	ECM-Receptor	KEGG: mmu04512
Stromal	Intercalated duct	Lamb1	Cd44	5.21169e-08	0	LAMB1_CD44	Lamb1 - Cd44	LAMININ	ECM-Receptor	KEGG: mmu04512
Endothelial	Intercalated duct	Lamb1	Cd44	1.70115e-07	0	LAMB1_CD44	Lamb1 - Cd44	LAMININ	ECM-Receptor	KEGG: mmu04512
Stromal	Myoepithelial	Lamb1	Cd44	1.67075e-08	0	LAMB1_CD44	Lamb1 - Cd44	LAMININ	ECM-Receptor	KEGG: mmu04512
Endothelial	Myoepithelial	Lamb1	Cd44	5.46392e-08	0	LAMB1_CD44	Lamb1 - Cd44	LAMININ	ECM-Receptor	KEGG: mmu04512
Stromal	Stromal	Lamb1	Cd44	6.15725e-09	0	LAMB1_CD44	Lamb1 - Cd44	LAMININ	ECM-Receptor	KEGG: mmu04512
Endothelial	Stromal	Lamb1	Cd44	2.00994e-08	0	LAMB1_CD44	Lamb1 - Cd44	LAMININ	ECM-Receptor	KEGG: mmu04512
Stromal	B-cells	Lamb1	Cd44	3.19965e-07	0	LAMB1_CD44	Lamb1 - Cd44	LAMININ	ECM-Receptor	KEGG: mmu04512
Endothelial	B-cells	Lamb1	Cd44	1.04431e-06	0	LAMB1_CD44	Lamb1 - Cd44	LAMININ	ECM-Receptor	KEGG: mmu04512
Stromal	T-cells CD8+	Lamb1	Cd44	3.86175e-07	0	LAMB1_CD44	Lamb1 - Cd44	LAMININ	ECM-Receptor	KEGG: mmu04512
Endothelial	T-cells CD8+	Lamb1	Cd44	1.26106e-06	0	LAMB1_CD44	Lamb1 - Cd44	LAMININ	ECM-Receptor	KEGG: mmu04512
Stromal	T-cells FoxP3+	Lamb1	Cd44	1.55197e-06	0	LAMB1_CD44	Lamb1 - Cd44	LAMININ	ECM-Receptor	KEGG: mmu04512
Endothelial	T-cells FoxP3+	Lamb1	Cd44	5.07623e-06	0	LAMB1_CD44	Lamb1 - Cd44	LAMININ	ECM-Receptor	KEGG: mmu04512
Stromal	T-cells Cxcr6+	Lamb1	Cd44	4.69798e-07	0	LAMB1_CD44	Lamb1 - Cd44	LAMININ	ECM-Receptor	KEGG: mmu04512
Endothelial	T-cells Cxcr6+	Lamb1	Cd44	1.54597e-06	0	LAMB1_CD44	Lamb1 - Cd44	LAMININ	ECM-Receptor	KEGG: mmu04512
Stromal	Macrophages	Lamb1	Cd44	2.53062e-07	0	LAMB1_CD44	Lamb1 - Cd44	LAMININ	ECM-Receptor	KEGG: mmu04512
Endothelial	Macrophages	Lamb1	Cd44	8.26962e-07	0	LAMB1_CD44	Lamb1 - Cd44	LAMININ	ECM-Receptor	KEGG: mmu04512
Stromal	DCs	Lamb1	Cd44	5.7131e-07	0	LAMB1_CD44	Lamb1 - Cd44	LAMININ	ECM-Receptor	KEGG: mmu04512
Endothelial	DCs	Lamb1	Cd44	1.8769e-06	0	LAMB1_CD44	Lamb1 - Cd44	LAMININ	ECM-Receptor	KEGG: mmu04512
Stromal	NK cells	Lamb1	Cd44	1.68914e-07	0	LAMB1_CD44	Lamb1 - Cd44	LAMININ	ECM-Receptor	KEGG: mmu04512
Endothelial	NK cells	Lamb1	Cd44	5.52181e-07	0	LAMB1_CD44	Lamb1 - Cd44	LAMININ	ECM-Receptor	KEGG: mmu04512
Myoepithelial	Etv1+	Lamb2	Cd44	6.37845e-08	0	LAMB2_CD44	Lamb2 - Cd44	LAMININ	ECM-Receptor	KEGG: mmu04512
Stromal	Etv1+	Lamb2	Cd44	1.1365e-07	0	LAMB2_CD44	Lamb2 - Cd44	LAMININ	ECM-Receptor	KEGG: mmu04512
Endothelial	Etv1+	Lamb2	Cd44	2.55473e-07	0	LAMB2_CD44	Lamb2 - Cd44	LAMININ	ECM-Receptor	KEGG: mmu04512
Myoepithelial	Intercalated duct	Lamb2	Cd44	2.48343e-08	0.01	LAMB2_CD44	Lamb2 - Cd44	LAMININ	ECM-Receptor	KEGG: mmu04512
Stromal	Intercalated duct	Lamb2	Cd44	4.42407e-08	0	LAMB2_CD44	Lamb2 - Cd44	LAMININ	ECM-Receptor	KEGG: mmu04512
Endothelial	Intercalated duct	Lamb2	Cd44	9.93579e-08	0	LAMB2_CD44	Lamb2 - Cd44	LAMININ	ECM-Receptor	KEGG: mmu04512
Myoepithelial	Myoepithelial	Lamb2	Cd44	7.96322e-09	0	LAMB2_CD44	Lamb2 - Cd44	LAMININ	ECM-Receptor	KEGG: mmu04512
Stromal	Myoepithelial	Lamb2	Cd44	1.41934e-08	0	LAMB2_CD44	Lamb2 - Cd44	LAMININ	ECM-Receptor	KEGG: mmu04512
Endothelial	Myoepithelial	Lamb2	Cd44	3.19546e-08	0	LAMB2_CD44	Lamb2 - Cd44	LAMININ	ECM-Receptor	KEGG: mmu04512
Myoepithelial	Stromal	Lamb2	Cd44	2.93403e-09	0.01	LAMB2_CD44	Lamb2 - Cd44	LAMININ	ECM-Receptor	KEGG: mmu04512
Stromal	Stromal	Lamb2	Cd44	5.22688e-09	0	LAMB2_CD44	Lamb2 - Cd44	LAMININ	ECM-Receptor	KEGG: mmu04512
Endothelial	Stromal	Lamb2	Cd44	1.17399e-08	0	LAMB2_CD44	Lamb2 - Cd44	LAMININ	ECM-Receptor	KEGG: mmu04512
Myoepithelial	B-cells	Lamb2	Cd44	1.52466e-07	0.01	LAMB2_CD44	Lamb2 - Cd44	LAMININ	ECM-Receptor	KEGG: mmu04512
Stromal	B-cells	Lamb2	Cd44	2.71601e-07	0	LAMB2_CD44	Lamb2 - Cd44	LAMININ	ECM-Receptor	KEGG: mmu04512
Endothelial	B-cells	Lamb2	Cd44	6.09912e-07	0	LAMB2_CD44	Lamb2 - Cd44	LAMININ	ECM-Receptor	KEGG: mmu04512
Myoepithelial	T-cells CD8+	Lamb2	Cd44	1.84027e-07	0	LAMB2_CD44	Lamb2 - Cd44	LAMININ	ECM-Receptor	KEGG: mmu04512
Stromal	T-cells CD8+	Lamb2	Cd44	3.2787e-07	0	LAMB2_CD44	Lamb2 - Cd44	LAMININ	ECM-Receptor	KEGG: mmu04512
Endothelial	T-cells CD8+	Lamb2	Cd44	7.36756e-07	0	LAMB2_CD44	Lamb2 - Cd44	LAMININ	ECM-Receptor	KEGG: mmu04512
Myoepithelial	T-cells FoxP3+	Lamb2	Cd44	7.39721e-07	0	LAMB2_CD44	Lamb2 - Cd44	LAMININ	ECM-Receptor	KEGG: mmu04512
Stromal	T-cells FoxP3+	Lamb2	Cd44	1.31851e-06	0	LAMB2_CD44	Lamb2 - Cd44	LAMININ	ECM-Receptor	KEGG: mmu04512
Endothelial	T-cells FoxP3+	Lamb2	Cd44	2.96904e-06	0	LAMB2_CD44	Lamb2 - Cd44	LAMININ	ECM-Receptor	KEGG: mmu04512
Myoepithelial	T-cells Cxcr6+	Lamb2	Cd44	2.24089e-07	0	LAMB2_CD44	Lamb2 - Cd44	LAMININ	ECM-Receptor	KEGG: mmu04512
Stromal	T-cells Cxcr6+	Lamb2	Cd44	4.00091e-07	0	LAMB2_CD44	Lamb2 - Cd44	LAMININ	ECM-Receptor	KEGG: mmu04512
Endothelial	T-cells Cxcr6+	Lamb2	Cd44	9.08006e-07	0	LAMB2_CD44	Lamb2 - Cd44	LAMININ	ECM-Receptor	KEGG: mmu04512
Myoepithelial	Macrophages	Lamb2	Cd44	1.20604e-07	0	LAMB2_CD44	Lamb2 - Cd44	LAMININ	ECM-Receptor	KEGG: mmu04512
Stromal	Macrophages	Lamb2	Cd44	2.14915e-07	0	LAMB2_CD44	Lamb2 - Cd44	LAMININ	ECM-Receptor	KEGG: mmu04512
Endothelial	Macrophages	Lamb2	Cd44	4.83376e-07	0	LAMB2_CD44	Lamb2 - Cd44	LAMININ	ECM-Receptor	KEGG: mmu04512
Myoepithelial	DCs	Lamb2	Cd44	2.72454e-07	0	LAMB2_CD44	Lamb2 - Cd44	LAMININ	ECM-Receptor	KEGG: mmu04512
Stromal	DCs	Lamb2	Cd44	4.86221e-07	0	LAMB2_CD44	Lamb2 - Cd44	LAMININ	ECM-Receptor	KEGG: mmu04512
Endothelial	DCs	Lamb2	Cd44	1.10111e-06	0	LAMB2_CD44	Lamb2 - Cd44	LAMININ	ECM-Receptor	KEGG: mmu04512
Myoepithelial	NK cells	Lamb2	Cd44	8.05046e-08	0	LAMB2_CD44	Lamb2 - Cd44	LAMININ	ECM-Receptor	KEGG: mmu04512
Stromal	NK cells	Lamb2	Cd44	1.43473e-07	0	LAMB2_CD44	Lamb2 - Cd44	LAMININ	ECM-Receptor	KEGG: mmu04512
Endothelial	NK cells	Lamb2	Cd44	3.22842e-07	0	LAMB2_CD44	Lamb2 - Cd44	LAMININ	ECM-Receptor	KEGG: mmu04512
Myoepithelial	Etv1+	Lamb3	Cd44	1.10168e-07	0	LAMB3_CD44	Lamb3 - Cd44	LAMININ	ECM-Receptor	KEGG: mmu04512
B-cells	Etv1+	Lamb3	Cd44	3.99053e-06	0	LAMB3_CD44	Lamb3 - Cd44	LAMININ	ECM-Receptor	KEGG: mmu04512
T-cells CD8+	Etv1+	Lamb3	Cd44	1.34254e-06	0	LAMB3_CD44	Lamb3 - Cd44	LAMININ	ECM-Receptor	KEGG: mmu04512
Myoepithelial	Intercalated duct	Lamb3	Cd44	4.29496e-08	0.04	LAMB3_CD44	Lamb3 - Cd44	LAMININ	ECM-Receptor	KEGG: mmu04512
B-cells	Intercalated duct	Lamb3	Cd44	1.55197e-06	0	LAMB3_CD44	Lamb3 - Cd44	LAMININ	ECM-Receptor	KEGG: mmu04512
T-cells CD8+	Intercalated duct	Lamb3	Cd44	5.22071e-07	0	LAMB3_CD44	Lamb3 - Cd44	LAMININ	ECM-Receptor	KEGG: mmu04512
Myoepithelial	Myoepithelial	Lamb3	Cd44	1.37238e-08	0.04	LAMB3_CD44	Lamb3 - Cd44	LAMININ	ECM-Receptor	KEGG: mmu04512
B-cells	Myoepithelial	Lamb3	Cd44	4.99142e-07	0	LAMB3_CD44	Lamb3 - Cd44	LAMININ	ECM-Receptor	KEGG: mmu04512
T-cells CD8+	Myoepithelial	Lamb3	Cd44	1.67959e-07	0	LAMB3_CD44	Lamb3 - Cd44	LAMININ	ECM-Receptor	KEGG: mmu04512
B-cells	Stromal	Lamb3	Cd44	1.83378e-07	0	LAMB3_CD44	Lamb3 - Cd44	LAMININ	ECM-Receptor	KEGG: mmu04512
T-cells CD8+	Stromal	Lamb3	Cd44	6.16876e-08	0.01	LAMB3_CD44	Lamb3 - Cd44	LAMININ	ECM-Receptor	KEGG: mmu04512
B-cells	B-cells	Lamb3	Cd44	9.52681e-06	0	LAMB3_CD44	Lamb3 - Cd44	LAMININ	ECM-Receptor	KEGG: mmu04512
T-cells CD8+	B-cells	Lamb3	Cd44	3.2047e-06	0	LAMB3_CD44	Lamb3 - Cd44	LAMININ	ECM-Receptor	KEGG: mmu04512
Myoepithelial	T-cells CD8+	Lamb3	Cd44	3.18011e-07	0	LAMB3_CD44	Lamb3 - Cd44	LAMININ	ECM-Receptor	KEGG: mmu04512
B-cells	T-cells CD8+	Lamb3	Cd44	1.15082e-05	0	LAMB3_CD44	Lamb3 - Cd44	LAMININ	ECM-Receptor	KEGG: mmu04512
T-cells CD8+	T-cells CD8+	Lamb3	Cd44	3.87153e-06	0	LAMB3_CD44	Lamb3 - Cd44	LAMININ	ECM-Receptor	KEGG: mmu04512
Myoepithelial	T-cells FoxP3+	Lamb3	Cd44	1.27448e-06	0	LAMB3_CD44	Lamb3 - Cd44	LAMININ	ECM-Receptor	KEGG: mmu04512
B-cells	T-cells FoxP3+	Lamb3	Cd44	4.63776e-05	0	LAMB3_CD44	Lamb3 - Cd44	LAMININ	ECM-Receptor	KEGG: mmu04512
T-cells CD8+	T-cells FoxP3+	Lamb3	Cd44	1.56062e-05	0	LAMB3_CD44	Lamb3 - Cd44	LAMININ	ECM-Receptor	KEGG: mmu04512
NK cells	T-cells FoxP3+	Lamb3	Cd44	4.42592e-07	0.01	LAMB3_CD44	Lamb3 - Cd44	LAMININ	ECM-Receptor	KEGG: mmu04512
Myoepithelial	T-cells Cxcr6+	Lamb3	Cd44	3.81869e-07	0	LAMB3_CD44	Lamb3 - Cd44	LAMININ	ECM-Receptor	KEGG: mmu04512
B-cells	T-cells Cxcr6+	Lamb3	Cd44	1.41845e-05	0	LAMB3_CD44	Lamb3 - Cd44	LAMININ	ECM-Receptor	KEGG: mmu04512
T-cells CD8+	T-cells Cxcr6+	Lamb3	Cd44	4.77786e-06	0	LAMB3_CD44	Lamb3 - Cd44	LAMININ	ECM-Receptor	KEGG: mmu04512
NK cells	T-cells Cxcr6+	Lamb3	Cd44	1.36056e-07	0.01	LAMB3_CD44	Lamb3 - Cd44	LAMININ	ECM-Receptor	KEGG: mmu04512
Myoepithelial	Macrophages	Lamb3	Cd44	2.08142e-07	0	LAMB3_CD44	Lamb3 - Cd44	LAMININ	ECM-Receptor	KEGG: mmu04512
B-cells	Macrophages	Lamb3	Cd44	7.55045e-06	0	LAMB3_CD44	Lamb3 - Cd44	LAMININ	ECM-Receptor	KEGG: mmu04512
T-cells CD8+	Macrophages	Lamb3	Cd44	2.54038e-06	0	LAMB3_CD44	Lamb3 - Cd44	LAMININ	ECM-Receptor	KEGG: mmu04512
Myoepithelial	DCs	Lamb3	Cd44	4.65676e-07	0	LAMB3_CD44	Lamb3 - Cd44	LAMININ	ECM-Receptor	KEGG: mmu04512
B-cells	DCs	Lamb3	Cd44	1.72008e-05	0	LAMB3_CD44	Lamb3 - Cd44	LAMININ	ECM-Receptor	KEGG: mmu04512
T-cells CD8+	DCs	Lamb3	Cd44	5.79227e-06	0	LAMB3_CD44	Lamb3 - Cd44	LAMININ	ECM-Receptor	KEGG: mmu04512
NK cells	DCs	Lamb3	Cd44	1.64757e-07	0	LAMB3_CD44	Lamb3 - Cd44	LAMININ	ECM-Receptor	KEGG: mmu04512
Myoepithelial	NK cells	Lamb3	Cd44	1.38845e-07	0	LAMB3_CD44	Lamb3 - Cd44	LAMININ	ECM-Receptor	KEGG: mmu04512
B-cells	NK cells	Lamb3	Cd44	5.04288e-06	0	LAMB3_CD44	Lamb3 - Cd44	LAMININ	ECM-Receptor	KEGG: mmu04512
T-cells CD8+	NK cells	Lamb3	Cd44	1.6968e-06	0	LAMB3_CD44	Lamb3 - Cd44	LAMININ	ECM-Receptor	KEGG: mmu04512
Stromal	Etv1+	Lamc1	Cd44	1.41052e-07	0	LAMC1_CD44	Lamc1 - Cd44	LAMININ	ECM-Receptor	KEGG: mmu04512
Endothelial	Etv1+	Lamc1	Cd44	1.14154e-07	0	LAMC1_CD44	Lamc1 - Cd44	LAMININ	ECM-Receptor	KEGG: mmu04512
T-cells Cxcr6+	Etv1+	Lamc1	Cd44	1.30061e-07	0	LAMC1_CD44	Lamc1 - Cd44	LAMININ	ECM-Receptor	KEGG: mmu04512
Stromal	Intercalated duct	Lamc1	Cd44	5.49288e-08	0	LAMC1_CD44	Lamc1 - Cd44	LAMININ	ECM-Receptor	KEGG: mmu04512
Endothelial	Intercalated duct	Lamc1	Cd44	4.43795e-08	0	LAMC1_CD44	Lamc1 - Cd44	LAMININ	ECM-Receptor	KEGG: mmu04512
T-cells Cxcr6+	Intercalated duct	Lamc1	Cd44	5.05731e-08	0.01	LAMC1_CD44	Lamc1 - Cd44	LAMININ	ECM-Receptor	KEGG: mmu04512
Stromal	Myoepithelial	Lamc1	Cd44	1.76041e-08	0	LAMC1_CD44	Lamc1 - Cd44	LAMININ	ECM-Receptor	KEGG: mmu04512
Endothelial	Myoepithelial	Lamc1	Cd44	1.42875e-08	0	LAMC1_CD44	Lamc1 - Cd44	LAMININ	ECM-Receptor	KEGG: mmu04512
T-cells Cxcr6+	Myoepithelial	Lamc1	Cd44	1.62734e-08	0	LAMC1_CD44	Lamc1 - Cd44	LAMININ	ECM-Receptor	KEGG: mmu04512
Stromal	Stromal	Lamc1	Cd44	6.48938e-09	0.01	LAMC1_CD44	Lamc1 - Cd44	LAMININ	ECM-Receptor	KEGG: mmu04512
Endothelial	Stromal	Lamc1	Cd44	5.244e-09	0	LAMC1_CD44	Lamc1 - Cd44	LAMININ	ECM-Receptor	KEGG: mmu04512
T-cells Cxcr6+	Stromal	Lamc1	Cd44	5.97573e-09	0	LAMC1_CD44	Lamc1 - Cd44	LAMININ	ECM-Receptor	KEGG: mmu04512
Stromal	B-cells	Lamc1	Cd44	3.37231e-07	0	LAMC1_CD44	Lamc1 - Cd44	LAMININ	ECM-Receptor	KEGG: mmu04512
Endothelial	B-cells	Lamc1	Cd44	2.72413e-07	0	LAMC1_CD44	Lamc1 - Cd44	LAMININ	ECM-Receptor	KEGG: mmu04512
T-cells Cxcr6+	B-cells	Lamc1	Cd44	3.10438e-07	0	LAMC1_CD44	Lamc1 - Cd44	LAMININ	ECM-Receptor	KEGG: mmu04512
Stromal	T-cells CD8+	Lamc1	Cd44	4.06985e-07	0	LAMC1_CD44	Lamc1 - Cd44	LAMININ	ECM-Receptor	KEGG: mmu04512
Endothelial	T-cells CD8+	Lamc1	Cd44	3.29157e-07	0	LAMC1_CD44	Lamc1 - Cd44	LAMININ	ECM-Receptor	KEGG: mmu04512
T-cells Cxcr6+	T-cells CD8+	Lamc1	Cd44	3.75053e-07	0	LAMC1_CD44	Lamc1 - Cd44	LAMININ	ECM-Receptor	KEGG: mmu04512
Stromal	T-cells FoxP3+	Lamc1	Cd44	1.63522e-06	0	LAMC1_CD44	Lamc1 - Cd44	LAMININ	ECM-Receptor	KEGG: mmu04512
Endothelial	T-cells FoxP3+	Lamc1	Cd44	1.32762e-06	0	LAMC1_CD44	Lamc1 - Cd44	LAMININ	ECM-Receptor	KEGG: mmu04512
T-cells Cxcr6+	T-cells FoxP3+	Lamc1	Cd44	1.5121e-06	0	LAMC1_CD44	Lamc1 - Cd44	LAMININ	ECM-Receptor	KEGG: mmu04512
Stromal	T-cells Cxcr6+	Lamc1	Cd44	4.94574e-07	0	LAMC1_CD44	Lamc1 - Cd44	LAMININ	ECM-Receptor	KEGG: mmu04512
Endothelial	T-cells Cxcr6+	Lamc1	Cd44	4.07347e-07	0	LAMC1_CD44	Lamc1 - Cd44	LAMININ	ECM-Receptor	KEGG: mmu04512
T-cells Cxcr6+	T-cells Cxcr6+	Lamc1	Cd44	4.63222e-07	0	LAMC1_CD44	Lamc1 - Cd44	LAMININ	ECM-Receptor	KEGG: mmu04512
Stromal	Macrophages	Lamc1	Cd44	2.66672e-07	0	LAMC1_CD44	Lamc1 - Cd44	LAMININ	ECM-Receptor	KEGG: mmu04512
Endothelial	Macrophages	Lamc1	Cd44	2.16037e-07	0	LAMC1_CD44	Lamc1 - Cd44	LAMININ	ECM-Receptor	KEGG: mmu04512
T-cells Cxcr6+	Macrophages	Lamc1	Cd44	2.46116e-07	0	LAMC1_CD44	Lamc1 - Cd44	LAMININ	ECM-Receptor	KEGG: mmu04512
Stromal	DCs	Lamc1	Cd44	6.01581e-07	0	LAMC1_CD44	Lamc1 - Cd44	LAMININ	ECM-Receptor	KEGG: mmu04512
Endothelial	DCs	Lamc1	Cd44	4.93534e-07	0	LAMC1_CD44	Lamc1 - Cd44	LAMININ	ECM-Receptor	KEGG: mmu04512
T-cells Cxcr6+	DCs	Lamc1	Cd44	5.61474e-07	0	LAMC1_CD44	Lamc1 - Cd44	LAMININ	ECM-Receptor	KEGG: mmu04512
Stromal	NK cells	Lamc1	Cd44	1.77989e-07	0	LAMC1_CD44	Lamc1 - Cd44	LAMININ	ECM-Receptor	KEGG: mmu04512
Endothelial	NK cells	Lamc1	Cd44	1.44317e-07	0	LAMC1_CD44	Lamc1 - Cd44	LAMININ	ECM-Receptor	KEGG: mmu04512
T-cells Cxcr6+	NK cells	Lamc1	Cd44	1.64394e-07	0	LAMC1_CD44	Lamc1 - Cd44	LAMININ	ECM-Receptor	KEGG: mmu04512
Myoepithelial	Etv1+	Lamc2	Cd44	3.38636e-08	0	LAMC2_CD44	Lamc2 - Cd44	LAMININ	ECM-Receptor	KEGG: mmu04512
Myoepithelial	Intercalated duct	Lamc2	Cd44	1.31736e-08	0	LAMC2_CD44	Lamc2 - Cd44	LAMININ	ECM-Receptor	KEGG: mmu04512
Myoepithelial	Myoepithelial	Lamc2	Cd44	4.23374e-09	0	LAMC2_CD44	Lamc2 - Cd44	LAMININ	ECM-Receptor	KEGG: mmu04512
Myoepithelial	Stromal	Lamc2	Cd44	1.55653e-09	0	LAMC2_CD44	Lamc2 - Cd44	LAMININ	ECM-Receptor	KEGG: mmu04512
Myoepithelial	B-cells	Lamc2	Cd44	8.08693e-08	0	LAMC2_CD44	Lamc2 - Cd44	LAMININ	ECM-Receptor	KEGG: mmu04512
Myoepithelial	T-cells CD8+	Lamc2	Cd44	9.76689e-08	0	LAMC2_CD44	Lamc2 - Cd44	LAMININ	ECM-Receptor	KEGG: mmu04512
Myoepithelial	T-cells FoxP3+	Lamc2	Cd44	3.93352e-07	0	LAMC2_CD44	Lamc2 - Cd44	LAMININ	ECM-Receptor	KEGG: mmu04512
Myoepithelial	T-cells Cxcr6+	Lamc2	Cd44	1.2002e-07	0	LAMC2_CD44	Lamc2 - Cd44	LAMININ	ECM-Receptor	KEGG: mmu04512
Myoepithelial	Macrophages	Lamc2	Cd44	6.40622e-08	0	LAMC2_CD44	Lamc2 - Cd44	LAMININ	ECM-Receptor	KEGG: mmu04512
Myoepithelial	DCs	Lamc2	Cd44	1.45637e-07	0	LAMC2_CD44	Lamc2 - Cd44	LAMININ	ECM-Receptor	KEGG: mmu04512
Myoepithelial	NK cells	Lamc2	Cd44	4.27806e-08	0	LAMC2_CD44	Lamc2 - Cd44	LAMININ	ECM-Receptor	KEGG: mmu04512
Stromal	Etv1+	Lamc3	Cd44	4.29266e-08	0	LAMC3_CD44	Lamc3 - Cd44	LAMININ	ECM-Receptor	KEGG: mmu04512
Stromal	Intercalated duct	Lamc3	Cd44	1.66935e-08	0	LAMC3_CD44	Lamc3 - Cd44	LAMININ	ECM-Receptor	KEGG: mmu04512
Stromal	Myoepithelial	Lamc3	Cd44	5.36998e-09	0	LAMC3_CD44	Lamc3 - Cd44	LAMININ	ECM-Receptor	KEGG: mmu04512
Stromal	Stromal	Lamc3	Cd44	1.97249e-09	0	LAMC3_CD44	Lamc3 - Cd44	LAMININ	ECM-Receptor	KEGG: mmu04512
Stromal	B-cells	Lamc3	Cd44	1.02473e-07	0	LAMC3_CD44	Lamc3 - Cd44	LAMININ	ECM-Receptor	KEGG: mmu04512
Stromal	T-cells CD8+	Lamc3	Cd44	1.23791e-07	0	LAMC3_CD44	Lamc3 - Cd44	LAMININ	ECM-Receptor	KEGG: mmu04512
Stromal	T-cells FoxP3+	Lamc3	Cd44	4.98957e-07	0	LAMC3_CD44	Lamc3 - Cd44	LAMININ	ECM-Receptor	KEGG: mmu04512
Stromal	T-cells Cxcr6+	Lamc3	Cd44	1.527e-07	0	LAMC3_CD44	Lamc3 - Cd44	LAMININ	ECM-Receptor	KEGG: mmu04512
Stromal	Macrophages	Lamc3	Cd44	8.12245e-08	0	LAMC3_CD44	Lamc3 - Cd44	LAMININ	ECM-Receptor	KEGG: mmu04512
Stromal	DCs	Lamc3	Cd44	1.85139e-07	0	LAMC3_CD44	Lamc3 - Cd44	LAMININ	ECM-Receptor	KEGG: mmu04512
Stromal	NK cells	Lamc3	Cd44	5.42512e-08	0	LAMC3_CD44	Lamc3 - Cd44	LAMININ	ECM-Receptor	KEGG: mmu04512
Stromal	Stromal	Col1a1	Sdc1	6.74376e-08	0	COL1A1_SDC1	Col1a1 - Sdc1	COLLAGEN	ECM-Receptor	KEGG: mmu04512
Stromal	T-cells Cxcr6+	Col1a1	Sdc1	4.02798e-07	0	COL1A1_SDC1	Col1a1 - Sdc1	COLLAGEN	ECM-Receptor	KEGG: mmu04512
Myoepithelial	Stromal	Col1a2	Sdc1	3.54042e-09	0	COL1A2_SDC1	Col1a2 - Sdc1	COLLAGEN	ECM-Receptor	KEGG: mmu04512
Stromal	Stromal	Col1a2	Sdc1	9.23334e-08	0	COL1A2_SDC1	Col1a2 - Sdc1	COLLAGEN	ECM-Receptor	KEGG: mmu04512
Myoepithelial	T-cells Cxcr6+	Col1a2	Sdc1	2.12835e-08	0	COL1A2_SDC1	Col1a2 - Sdc1	COLLAGEN	ECM-Receptor	KEGG: mmu04512
Stromal	T-cells Cxcr6+	Col1a2	Sdc1	5.50039e-07	0	COL1A2_SDC1	Col1a2 - Sdc1	COLLAGEN	ECM-Receptor	KEGG: mmu04512
Myoepithelial	Stromal	Col4a1	Sdc1	3.13694e-09	0	COL4A1_SDC1	Col4a1 - Sdc1	COLLAGEN	ECM-Receptor	KEGG: mmu04512
Stromal	Stromal	Col4a1	Sdc1	4.21583e-08	0	COL4A1_SDC1	Col4a1 - Sdc1	COLLAGEN	ECM-Receptor	KEGG: mmu04512
Endothelial	Stromal	Col4a1	Sdc1	1.95566e-07	0	COL4A1_SDC1	Col4a1 - Sdc1	COLLAGEN	ECM-Receptor	KEGG: mmu04512
Myoepithelial	T-cells Cxcr6+	Col4a1	Sdc1	1.88596e-08	0	COL4A1_SDC1	Col4a1 - Sdc1	COLLAGEN	ECM-Receptor	KEGG: mmu04512
Stromal	T-cells Cxcr6+	Col4a1	Sdc1	2.52488e-07	0	COL4A1_SDC1	Col4a1 - Sdc1	COLLAGEN	ECM-Receptor	KEGG: mmu04512
Endothelial	T-cells Cxcr6+	Col4a1	Sdc1	1.17187e-06	0	COL4A1_SDC1	Col4a1 - Sdc1	COLLAGEN	ECM-Receptor	KEGG: mmu04512
Myoepithelial	Stromal	Col4a2	Sdc1	3.54042e-09	0	COL4A2_SDC1	Col4a2 - Sdc1	COLLAGEN	ECM-Receptor	KEGG: mmu04512
Stromal	Stromal	Col4a2	Sdc1	2.11486e-08	0	COL4A2_SDC1	Col4a2 - Sdc1	COLLAGEN	ECM-Receptor	KEGG: mmu04512
Endothelial	Stromal	Col4a2	Sdc1	1.57686e-07	0	COL4A2_SDC1	Col4a2 - Sdc1	COLLAGEN	ECM-Receptor	KEGG: mmu04512
Myoepithelial	T-cells Cxcr6+	Col4a2	Sdc1	2.12835e-08	0	COL4A2_SDC1	Col4a2 - Sdc1	COLLAGEN	ECM-Receptor	KEGG: mmu04512
Stromal	T-cells Cxcr6+	Col4a2	Sdc1	1.26945e-07	0	COL4A2_SDC1	Col4a2 - Sdc1	COLLAGEN	ECM-Receptor	KEGG: mmu04512
Endothelial	T-cells Cxcr6+	Col4a2	Sdc1	9.45611e-07	0	COL4A2_SDC1	Col4a2 - Sdc1	COLLAGEN	ECM-Receptor	KEGG: mmu04512
Myoepithelial	Stromal	Col4a5	Sdc1	8.13532e-09	0	COL4A5_SDC1	Col4a5 - Sdc1	COLLAGEN	ECM-Receptor	KEGG: mmu04512
Myoepithelial	T-cells Cxcr6+	Col4a5	Sdc1	4.88579e-08	0	COL4A5_SDC1	Col4a5 - Sdc1	COLLAGEN	ECM-Receptor	KEGG: mmu04512
Stromal	Stromal	Col6a1	Sdc1	4.96283e-08	0	COL6A1_SDC1	Col6a1 - Sdc1	COLLAGEN	ECM-Receptor	KEGG: mmu04512
Stromal	T-cells Cxcr6+	Col6a1	Sdc1	2.96989e-07	0	COL6A1_SDC1	Col6a1 - Sdc1	COLLAGEN	ECM-Receptor	KEGG: mmu04512
Stromal	Stromal	Col6a2	Sdc1	3.42417e-08	0	COL6A2_SDC1	Col6a2 - Sdc1	COLLAGEN	ECM-Receptor	KEGG: mmu04512
Stromal	T-cells Cxcr6+	Col6a2	Sdc1	2.05249e-07	0	COL6A2_SDC1	Col6a2 - Sdc1	COLLAGEN	ECM-Receptor	KEGG: mmu04512
Stromal	Stromal	Col6a3	Sdc1	3.72372e-08	0	COL6A3_SDC1	Col6a3 - Sdc1	COLLAGEN	ECM-Receptor	KEGG: mmu04512
Stromal	T-cells Cxcr6+	Col6a3	Sdc1	2.23132e-07	0	COL6A3_SDC1	Col6a3 - Sdc1	COLLAGEN	ECM-Receptor	KEGG: mmu04512
Stromal	Stromal	Col6a6	Sdc1	6.37695e-09	0	COL6A6_SDC1	Col6a6 - Sdc1	COLLAGEN	ECM-Receptor	KEGG: mmu04512
Stromal	T-cells Cxcr6+	Col6a6	Sdc1	3.83384e-08	0	COL6A6_SDC1	Col6a6 - Sdc1	COLLAGEN	ECM-Receptor	KEGG: mmu04512
Myoepithelial	Stromal	Col9a2	Sdc1	3.54042e-09	0	COL9A2_SDC1	Col9a2 - Sdc1	COLLAGEN	ECM-Receptor	KEGG: mmu04512
Myoepithelial	T-cells Cxcr6+	Col9a2	Sdc1	2.12835e-08	0	COL9A2_SDC1	Col9a2 - Sdc1	COLLAGEN	ECM-Receptor	KEGG: mmu04512
Stromal	Stromal	Fn1	Sdc1	8.19766e-09	0	FN1_SDC1	Fn1 - Sdc1	FN1	ECM-Receptor	KEGG: mmu04512
Stromal	T-cells Cxcr6+	Fn1	Sdc1	4.9275e-08	0	FN1_SDC1	Fn1 - Sdc1	FN1	ECM-Receptor	KEGG: mmu04512
Stromal	Stromal	Tnxb	Sdc1	5.36752e-09	0	TNXB_SDC1	Tnxb - Sdc1	TENASCIN	ECM-Receptor	KEGG: mmu04512
Stromal	T-cells Cxcr6+	Tnxb	Sdc1	3.22732e-08	0	TNXB_SDC1	Tnxb - Sdc1	TENASCIN	ECM-Receptor	KEGG: mmu04512
Etv1+	Stromal	Thbs1	Sdc1	2.85028e-07	0	THBS1_SDC1	Thbs1 - Sdc1	THBS	ECM-Receptor	KEGG: mmu04512
Intercalated duct	Stromal	Thbs1	Sdc1	4.44453e-08	0	THBS1_SDC1	Thbs1 - Sdc1	THBS	ECM-Receptor	KEGG: mmu04512
Myoepithelial	Stromal	Thbs1	Sdc1	2.18386e-08	0	THBS1_SDC1	Thbs1 - Sdc1	THBS	ECM-Receptor	KEGG: mmu04512
Stromal	Stromal	Thbs1	Sdc1	1.43062e-08	0	THBS1_SDC1	Thbs1 - Sdc1	THBS	ECM-Receptor	KEGG: mmu04512
Etv1+	T-cells Cxcr6+	Thbs1	Sdc1	1.70868e-06	0	THBS1_SDC1	Thbs1 - Sdc1	THBS	ECM-Receptor	KEGG: mmu04512
Intercalated duct	T-cells Cxcr6+	Thbs1	Sdc1	2.67266e-07	0	THBS1_SDC1	Thbs1 - Sdc1	THBS	ECM-Receptor	KEGG: mmu04512
Myoepithelial	T-cells Cxcr6+	Thbs1	Sdc1	1.30771e-07	0	THBS1_SDC1	Thbs1 - Sdc1	THBS	ECM-Receptor	KEGG: mmu04512
Stromal	T-cells Cxcr6+	Thbs1	Sdc1	8.59364e-08	0	THBS1_SDC1	Thbs1 - Sdc1	THBS	ECM-Receptor	KEGG: mmu04512
Stromal	Stromal	Thbs2	Sdc1	1.90303e-08	0	THBS2_SDC1	Thbs2 - Sdc1	THBS	ECM-Receptor	KEGG: mmu04512
Stromal	T-cells Cxcr6+	Thbs2	Sdc1	1.14255e-07	0	THBS2_SDC1	Thbs2 - Sdc1	THBS	ECM-Receptor	KEGG: mmu04512
Stromal	Etv1+	Col1a1	Sdc4	7.89153e-07	0	COL1A1_SDC4	Col1a1 - Sdc4	COLLAGEN	ECM-Receptor	KEGG: mmu04512
Stromal	Intercalated duct	Col1a1	Sdc4	8.36497e-07	0	COL1A1_SDC4	Col1a1 - Sdc4	COLLAGEN	ECM-Receptor	KEGG: mmu04512
Stromal	Striated duct	Col1a1	Sdc4	3.57488e-07	0	COL1A1_SDC4	Col1a1 - Sdc4	COLLAGEN	ECM-Receptor	KEGG: mmu04512
Stromal	Myoepithelial	Col1a1	Sdc4	1.47013e-07	0	COL1A1_SDC4	Col1a1 - Sdc4	COLLAGEN	ECM-Receptor	KEGG: mmu04512
Stromal	Stromal	Col1a1	Sdc4	1.51196e-07	0	COL1A1_SDC4	Col1a1 - Sdc4	COLLAGEN	ECM-Receptor	KEGG: mmu04512
Stromal	Endothelial	Col1a1	Sdc4	3.14268e-08	0	COL1A1_SDC4	Col1a1 - Sdc4	COLLAGEN	ECM-Receptor	KEGG: mmu04512
Stromal	B-cells	Col1a1	Sdc4	8.70514e-06	0	COL1A1_SDC4	Col1a1 - Sdc4	COLLAGEN	ECM-Receptor	KEGG: mmu04512
Stromal	T-cells Cxcr6+	Col1a1	Sdc4	5.47759e-07	0	COL1A1_SDC4	Col1a1 - Sdc4	COLLAGEN	ECM-Receptor	KEGG: mmu04512
Stromal	Macrophages	Col1a1	Sdc4	6.41853e-07	0	COL1A1_SDC4	Col1a1 - Sdc4	COLLAGEN	ECM-Receptor	KEGG: mmu04512
Stromal	DCs	Col1a1	Sdc4	1.88085e-06	0	COL1A1_SDC4	Col1a1 - Sdc4	COLLAGEN	ECM-Receptor	KEGG: mmu04512
Myoepithelial	Etv1+	Col1a2	Sdc4	4.15939e-08	0	COL1A2_SDC4	Col1a2 - Sdc4	COLLAGEN	ECM-Receptor	KEGG: mmu04512
Stromal	Etv1+	Col1a2	Sdc4	1.07873e-06	0	COL1A2_SDC4	Col1a2 - Sdc4	COLLAGEN	ECM-Receptor	KEGG: mmu04512
Myoepithelial	Intercalated duct	Col1a2	Sdc4	4.40111e-08	0	COL1A2_SDC4	Col1a2 - Sdc4	COLLAGEN	ECM-Receptor	KEGG: mmu04512
Stromal	Intercalated duct	Col1a2	Sdc4	1.14428e-06	0	COL1A2_SDC4	Col1a2 - Sdc4	COLLAGEN	ECM-Receptor	KEGG: mmu04512
Myoepithelial	Striated duct	Col1a2	Sdc4	1.87417e-08	0	COL1A2_SDC4	Col1a2 - Sdc4	COLLAGEN	ECM-Receptor	KEGG: mmu04512
Stromal	Striated duct	Col1a2	Sdc4	4.89744e-07	0	COL1A2_SDC4	Col1a2 - Sdc4	COLLAGEN	ECM-Receptor	KEGG: mmu04512
Myoepithelial	Myoepithelial	Col1a2	Sdc4	8.01014e-09	0	COL1A2_SDC4	Col1a2 - Sdc4	COLLAGEN	ECM-Receptor	KEGG: mmu04512
Stromal	Myoepithelial	Col1a2	Sdc4	1.98302e-07	0	COL1A2_SDC4	Col1a2 - Sdc4	COLLAGEN	ECM-Receptor	KEGG: mmu04512
Myoepithelial	Stromal	Col1a2	Sdc4	8.04612e-09	0	COL1A2_SDC4	Col1a2 - Sdc4	COLLAGEN	ECM-Receptor	KEGG: mmu04512
Stromal	Stromal	Col1a2	Sdc4	2.05868e-07	0	COL1A2_SDC4	Col1a2 - Sdc4	COLLAGEN	ECM-Receptor	KEGG: mmu04512
Myoepithelial	Endothelial	Col1a2	Sdc4	1.63373e-09	0.01	COL1A2_SDC4	Col1a2 - Sdc4	COLLAGEN	ECM-Receptor	KEGG: mmu04512
Stromal	Endothelial	Col1a2	Sdc4	4.32049e-08	0	COL1A2_SDC4	Col1a2 - Sdc4	COLLAGEN	ECM-Receptor	KEGG: mmu04512
Myoepithelial	B-cells	Col1a2	Sdc4	4.59776e-07	0	COL1A2_SDC4	Col1a2 - Sdc4	COLLAGEN	ECM-Receptor	KEGG: mmu04512
Stromal	B-cells	Col1a2	Sdc4	1.18893e-05	0	COL1A2_SDC4	Col1a2 - Sdc4	COLLAGEN	ECM-Receptor	KEGG: mmu04512
Myoepithelial	T-cells Cxcr6+	Col1a2	Sdc4	2.91255e-08	0.01	COL1A2_SDC4	Col1a2 - Sdc4	COLLAGEN	ECM-Receptor	KEGG: mmu04512
Stromal	T-cells Cxcr6+	Col1a2	Sdc4	7.46079e-07	0	COL1A2_SDC4	Col1a2 - Sdc4	COLLAGEN	ECM-Receptor	KEGG: mmu04512
Myoepithelial	Macrophages	Col1a2	Sdc4	3.36338e-08	0	COL1A2_SDC4	Col1a2 - Sdc4	COLLAGEN	ECM-Receptor	KEGG: mmu04512
Stromal	Macrophages	Col1a2	Sdc4	8.79483e-07	0	COL1A2_SDC4	Col1a2 - Sdc4	COLLAGEN	ECM-Receptor	KEGG: mmu04512
Myoepithelial	DCs	Col1a2	Sdc4	1.03133e-07	0	COL1A2_SDC4	Col1a2 - Sdc4	COLLAGEN	ECM-Receptor	KEGG: mmu04512
Stromal	DCs	Col1a2	Sdc4	2.53077e-06	0	COL1A2_SDC4	Col1a2 - Sdc4	COLLAGEN	ECM-Receptor	KEGG: mmu04512
Myoepithelial	Etv1+	Col4a1	Sdc4	3.68557e-08	0.01	COL4A1_SDC4	Col4a1 - Sdc4	COLLAGEN	ECM-Receptor	KEGG: mmu04512
Stromal	Etv1+	Col4a1	Sdc4	4.94151e-07	0	COL4A1_SDC4	Col4a1 - Sdc4	COLLAGEN	ECM-Receptor	KEGG: mmu04512
Endothelial	Etv1+	Col4a1	Sdc4	2.29303e-06	0	COL4A1_SDC4	Col4a1 - Sdc4	COLLAGEN	ECM-Receptor	KEGG: mmu04512
Myoepithelial	Intercalated duct	Col4a1	Sdc4	3.89967e-08	0	COL4A1_SDC4	Col4a1 - Sdc4	COLLAGEN	ECM-Receptor	KEGG: mmu04512
Stromal	Intercalated duct	Col4a1	Sdc4	5.23409e-07	0	COL4A1_SDC4	Col4a1 - Sdc4	COLLAGEN	ECM-Receptor	KEGG: mmu04512
Endothelial	Intercalated duct	Col4a1	Sdc4	2.42845e-06	0	COL4A1_SDC4	Col4a1 - Sdc4	COLLAGEN	ECM-Receptor	KEGG: mmu04512
Myoepithelial	Striated duct	Col4a1	Sdc4	1.66055e-08	0.01	COL4A1_SDC4	Col4a1 - Sdc4	COLLAGEN	ECM-Receptor	KEGG: mmu04512
Stromal	Striated duct	Col4a1	Sdc4	2.23352e-07	0	COL4A1_SDC4	Col4a1 - Sdc4	COLLAGEN	ECM-Receptor	KEGG: mmu04512
Endothelial	Striated duct	Col4a1	Sdc4	1.03598e-06	0	COL4A1_SDC4	Col4a1 - Sdc4	COLLAGEN	ECM-Receptor	KEGG: mmu04512
Myoepithelial	Myoepithelial	Col4a1	Sdc4	7.10087e-09	0	COL4A1_SDC4	Col4a1 - Sdc4	COLLAGEN	ECM-Receptor	KEGG: mmu04512
Stromal	Myoepithelial	Col4a1	Sdc4	9.33296e-08	0	COL4A1_SDC4	Col4a1 - Sdc4	COLLAGEN	ECM-Receptor	KEGG: mmu04512
Endothelial	Myoepithelial	Col4a1	Sdc4	4.3425e-07	0	COL4A1_SDC4	Col4a1 - Sdc4	COLLAGEN	ECM-Receptor	KEGG: mmu04512
Myoepithelial	Stromal	Col4a1	Sdc4	7.13046e-09	0	COL4A1_SDC4	Col4a1 - Sdc4	COLLAGEN	ECM-Receptor	KEGG: mmu04512
[truncated: 1,762 more rows]
