# Supplementary material for: Evaluating the transcriptional landscape and cell-cell communication networks in chronically irradiated parotid glands
Source: iScience. 2023 Apr 11;26(5):106660. doi: 10.1016/j.isci.2023.106660 (PMC10165028; doi:10.1016/j.isci.2023.106660)
Supplement: Table S4. Differentially expressed genes, related to Figure 4 [file mmc5.xlsx]

## Sheet: Supplementary Table 4 - DEGs, r
Supplemental Table S4. Differentially expressed genes, related to Figure 4
	p_val	avg_logFC	Acinar_CTRL	Acinar_IR	p_val_adj	gene
Actb	2.7e-24	-1.37456	0.647	0.823	5.13e-20	Actb
Tmsb4x	7.64e-24	-1.02207	0.887	0.952	1.45e-19	Tmsb4x
Ptma	1.27e-12	-0.87026	0.471	0.638	2.4e-08	Ptma
Rpl7	4.13e-17	-0.85665	0.673	0.799	7.84e-13	Rpl7
Pfn1	4.77e-09	-0.828352	0.179	0.338	9.04e-05	Pfn1
mt-Cytb	2.98e-27	-0.826231	0.458	0.787	5.66e-23	mt-Cytb
Btg1	5.08e-10	-0.806202	0.261	0.421	9.63e-06	Btg1
Rps6	5.95e-16	-0.801661	0.524	0.706	1.13e-11	Rps6
Rpl9	3.38e-18	-0.798194	0.826	0.901	6.41e-14	Rpl9
Rps3a3	2.39e-21	-0.794319	0.859	0.928	4.53e-17	Rps3a3
Ddx5	1.47e-06	-0.774539	0.266	0.396	0.0278207	Ddx5
Eef1b2	2.77e-15	-0.761673	0.57	0.748	5.25e-11	Eef1b2
H3f3b	2.95e-14	-0.746829	0.693	0.799	5.59e-10	H3f3b
Ubb	6.76e-15	-0.742552	0.662	0.783	1.28e-10	Ubb
Rps4x	5.72e-20	-0.723549	0.895	0.93	1.08e-15	Rps4x
Eif1	1.89e-13	-0.7055	0.632	0.746	3.59e-09	Eif1
Rps3	1.61e-14	-0.697131	0.818	0.897	3.05e-10	Rps3
Rps7	2.44e-10	-0.686842	0.683	0.775	4.63e-06	Rps7
Npm1	7.85e-08	-0.672865	0.366	0.497	0.00148848	Npm1
Rpl3	3.23e-12	-0.658984	0.762	0.831	6.13e-08	Rpl3
Fth1.1	6.21e-09	-0.655956	0.78	0.845	0.00011777	Fth1.1
Rpl19	2.37e-14	-0.654945	0.905	0.901	4.49e-10	Rpl19
Rps27a	1.52e-09	-0.648325	0.821	0.861	2.88e-05	Rps27a
mt-Rnr2	9.99e-27	-0.640617	0.714	0.952	1.89e-22	mt-Rnr2
Gm10260	9.54e-07	-0.63753	0.517	0.622	0.0180788	Gm10260
Rplp0	1.78e-16	-0.633574	0.91	0.95	3.38e-12	Rplp0
Rpl18	5.81e-08	-0.622233	0.721	0.783	0.00110063	Rpl18
mt-Rnr1	1.37e-15	-0.620523	0.399	0.658	2.6e-11	mt-Rnr1
Tpt1	1.7e-18	-0.620496	0.982	0.996	3.22e-14	Tpt1
Rpl10a	1.67e-07	-0.607344	0.68	0.771	0.00317515	Rpl10a
H3f3a	9.34e-07	-0.606639	0.483	0.592	0.0177149	H3f3a
Rps5	7.35e-12	-0.596932	0.895	0.897	1.39e-07	Rps5
Eef1a1	4.11e-17	-0.59043	0.98	0.984	7.8e-13	Eef1a1
Rpsa	5.22e-09	-0.587546	0.928	0.954	9.9e-05	Rpsa
Rps9	3.34e-08	-0.5805	0.849	0.871	0.000634068	Rps9
Rps11	3.73e-09	-0.570932	0.767	0.837	7.07e-05	Rps11
mt-Nd1	8.99e-16	-0.570925	0.294	0.579	1.7e-11	mt-Nd1
Ppia	6.1e-07	-0.570481	0.583	0.664	0.0115705	Ppia
Rps2	1.08e-09	-0.567254	0.742	0.807	2.05e-05	Rps2
Rack1	2.25e-11	-0.56291	0.813	0.877	4.27e-07	Rack1
mt-Nd2	2.36e-13	-0.562278	0.419	0.658	4.47e-09	mt-Nd2
Odam	4.92e-08	-0.55865	0.243	0.4	0.000932586	Odam
mt-Nd4	2.87e-14	-0.557415	0.427	0.674	5.44e-10	mt-Nd4
Rpl11	3.85e-10	-0.557175	0.808	0.855	7.31e-06	Rpl11
Rps24	1.18e-07	-0.542399	0.89	0.934	0.00223644	Rps24
Rps16	4.48e-08	-0.540284	0.826	0.855	0.000849316	Rps16
Actg1	2.85e-13	-0.535663	0.857	0.863	5.4e-09	Actg1
Rpl15	2.92e-07	-0.529029	0.402	0.525	0.00553679	Rpl15
Rpl18a	6.09e-07	-0.528781	0.88	0.907	0.0115494	Rpl18a
Rpl6	3.6e-07	-0.518467	0.724	0.781	0.00683027	Rpl6
Smr3a	7.69e-18	0.509054	1	0.998	1.46e-13	Smr3a
Hba-a1	3.41e-10	0.576682	0.598	0.362	6.46e-06	Hba-a1
Gm42418	1.24e-55	1.02366	0.995	0.885	2.36e-51	Gm42418
	p_val	avg_logFC	B-cells_CTRL	B-cells_IR	p_val_adj	gene
Iglc2	1.05e-16	-1.06133	0.362	0.506	1.99e-12	Iglc2
Fos	2.69e-13	-0.691483	0.184	0.31	5.09e-09	Fos
Cd69	1.77e-16	-0.569167	0.255	0.409	3.36e-12	Cd69
Neurl3	1.91e-29	0.543683	0.653	0.408	3.62e-25	Neurl3
Klf3	1.9e-23	0.543698	0.321	0.131	3.61e-19	Klf3
Rps21	1.06e-112	0.547894	0.985	0.943	2.02e-108	Rps21
Rps27	6.09e-127	0.548025	0.987	0.967	1.15e-122	Rps27
Hspd1	8.18e-26	0.548254	0.495	0.269	1.55e-21	Hspd1
Rpl41	6.76e-100	0.55609	0.98	0.936	1.28e-95	Rpl41
Rpl36	4.3e-80	0.562224	0.948	0.798	8.15e-76	Rpl36
Smr3a	1e-105	0.6314	1	0.998	1.9e-101	Smr3a
Crip1	7.52e-20	0.679868	0.546	0.362	1.43e-15	Crip1
Ifi27l2a	8.43e-39	0.827292	0.614	0.363	1.6e-34	Ifi27l2a
Hsp90aa1	8.05e-67	0.854733	0.87	0.662	1.53e-62	Hsp90aa1
Hsph1	1.46e-56	0.967413	0.357	0.069	2.76e-52	Hsph1
Gm42418	4.55e-211	1.0238	0.999	0.916	8.62e-207	Gm42418
Hbb-bs	7.67e-21	1.61375	0.809	0.592	1.45e-16	Hbb-bs
Hba-a1	3.87e-21	1.62746	0.566	0.342	7.33e-17	Hba-a1
	p_val	avg_logFC	DCs_CTRL	DCs_IR	p_val_adj	gene
Gm42418	2.02e-12	0.954183	1	0.985	3.83e-08	Gm42418
Hsph1	2.84e-08	0.995214	0.541	0.074	0.000539245	Hsph1
Hsp90aa1	1.89e-11	1.55413	1	0.735	3.57e-07	Hsp90aa1
	p_val	avg_logFC	Endothelial_CTRL	Endothelial_IR	p_val_adj	gene
Gm42418	2.91e-17	1.21418	1	0.968	5.51e-13	Gm42418
	p_val	avg_logFC	Etv1+_CTRL	Etv1+_IR	p_val_adj	gene
mt-Cytb	1.95e-06	-0.666535	0.554	0.874	0.0369324	mt-Cytb
Car6	1.08e-09	0.610716	1	1	2.05e-05	Car6
Smr3a	3.12e-17	0.95816	1	1	5.92e-13	Smr3a
Gm42418	3.74e-15	1.18043	1	0.942	7.08e-11	Gm42418
	p_val	avg_logFC	Intercalated duct_CTRL	Intercalated duct_IR	p_val_adj	gene
Krt8	1.13e-10	-0.916225	0.343	0.75	2.14e-06	Krt8
Cst10	1.47e-06	-0.878131	0.98	0.976	0.027822	Cst10
Spint2	1.95e-06	-0.643568	0.216	0.548	0.0369404	Spint2
Crisp1	1.17e-06	-0.617648	0.529	0.758	0.022221	Crisp1
Actb	1.04e-08	-0.596084	0.588	0.895	0.000197492	Actb
2310057J18Rik	6.73e-08	-0.570409	0.99	1	0.0012759	2310057J18Rik
mt-Rnr1	3.27e-07	-0.5512	0.353	0.766	0.00620478	mt-Rnr1
Actg1	6.81e-08	-0.547399	0.657	0.903	0.00129209	Actg1
mt-Nd4	2.44e-06	-0.543063	0.255	0.661	0.0462625	mt-Nd4
mt-Cytb	2.45e-06	-0.541807	0.353	0.758	0.0463858	mt-Cytb
Ly6a	4.21e-09	-0.50771	0.02	0.339	7.98e-05	Ly6a
Hbb-bs	3.8e-08	0.821306	0.814	0.629	0.000720763	Hbb-bs
Gm42418	1.37e-23	1.28401	1	0.935	2.59e-19	Gm42418
	p_val	avg_logFC	Macrophages_CTRL	Macrophages_IR	p_val_adj	gene
Rps6	1.75e-09	-0.724615	0.523	0.775	3.32e-05	Rps6
Car6	1.08e-07	0.502836	0.993	0.906	0.00205409	Car6
Rps29	2.29e-08	0.527717	0.98	0.913	0.000434498	Rps29
Rpl41	2.17e-06	0.557713	0.819	0.812	0.0411786	Rpl41
Rpl37	3.27e-07	0.622554	0.805	0.674	0.00619275	Rpl37
Smr3a	1.66e-14	0.812987	1	1	3.14e-10	Smr3a
Dcpp1	1.37e-07	0.884751	0.987	0.971	0.00259846	Dcpp1
Ifi27l2a	1.31e-07	0.98926	0.611	0.37	0.00248466	Ifi27l2a
Hbb-bs	6.99e-07	1.10894	0.819	0.645	0.0132509	Hbb-bs
Hba-a1	9.34e-07	1.11943	0.584	0.341	0.0177098	Hba-a1
Gm42418	2.46e-27	1.16559	0.987	0.877	4.66e-23	Gm42418
	p_val	avg_logFC	Myoepithelial_CTRL	Myoepithelial_IR	p_val_adj	gene
	p_val	avg_logFC	NK cells_CTRL	NK cells_IR	p_val_adj	gene
2310057J18Rik	7.9e-07	-0.710524	1	1	0.0149732	2310057J18Rik
Rpl38	7.88e-07	0.559095	1	0.919	0.0149346	Rpl38
Rpl41	2.19e-06	0.709515	0.963	0.932	0.0415278	Rpl41
Gm42418	2.36e-07	0.799847	1	0.959	0.00448247	Gm42418
Hras	3.07e-07	0.878987	0.593	0.095	0.00581133	Hras
Hspa1a	2.41e-06	1.56339	0.333	0.014	0.0456794	Hspa1a
	p_val	avg_logFC	Striated duct_CTRL	Striated duct_IR	p_val_adj	gene
mt-Rnr1	2.49e-19	-2.01515	0.259	0.877	4.73e-15	mt-Rnr1
Dcpp2	2.1e-11	-1.92042	0.271	0.685	3.98e-07	Dcpp2
Dcpp3	1.21e-13	-1.76906	0.082	0.658	2.29e-09	Dcpp3
mt-Rnr2	2.4e-18	-1.74064	0.659	0.986	4.55e-14	mt-Rnr2
Pglyrp1	2.05e-13	-1.6041	0.024	0.562	3.88e-09	Pglyrp1
Dcpp1	5.42e-08	-1.46626	1	1	0.00102673	Dcpp1
Bpifb1	1.23e-10	-1.27039	0.012	0.438	2.34e-06	Bpifb1
mt-Nd5	3.15e-08	-1.03517	0.024	0.37	0.00059768	mt-Nd5
Bglap3	7.21e-08	-0.743665	0.224	0.685	0.00136771	Bglap3
Bpifa2	3.51e-08	-0.70979	1	1	0.000665716	Bpifa2
2310057J18Rik	2.56e-10	-0.661101	0.941	1	4.86e-06	2310057J18Rik
H2-D1	2.75e-07	-0.642167	0.188	0.671	0.00520789	H2-D1
mt-Nd1	6.54e-08	-0.623203	0.224	0.781	0.00123942	mt-Nd1
Cst10	1.32e-09	-0.619149	1	1	2.5e-05	Cst10
Fth1.1	7.64e-08	0.717577	0.929	0.918	0.00144797	Fth1.1
Mdh1	7.26e-07	0.913399	0.729	0.521	0.0137611	Mdh1
Uqcrh	4.63e-07	0.915239	0.753	0.575	0.0087701	Uqcrh
Cox8a	4.55e-08	1.01903	0.847	0.767	0.000862767	Cox8a
Atp5g1	1.01e-09	1.02057	0.824	0.548	1.92e-05	Atp5g1
Smr3a	3.04e-20	1.03319	1	1	5.76e-16	Smr3a
Atp5j	3e-09	1.04551	0.812	0.603	5.69e-05	Atp5j
Uqcr11	2.49e-07	1.08055	0.694	0.438	0.00473032	Uqcr11
Atp5k	2.08e-06	1.1116	0.576	0.288	0.0395024	Atp5k
Rpl41	1.08e-09	1.13208	0.812	0.699	2.05e-05	Rpl41
Cox6c	2.42e-06	1.14673	0.671	0.452	0.0457902	Cox6c
Uqcrq	2.14e-06	1.16241	0.612	0.329	0.0405666	Uqcrq
Gm42418	2.39e-19	1.18491	0.988	0.877	4.53e-15	Gm42418
Fxyd2	5.86e-15	1.19427	0.988	0.959	1.11e-10	Fxyd2
Tsc22d1	7.11e-07	1.35606	0.506	0.137	0.0134883	Tsc22d1
Cox5b	1.36e-07	1.39137	0.635	0.356	0.00257536	Cox5b
Hbb-bs	1.4e-07	2.07857	0.765	0.644	0.00265356	Hbb-bs
	p_val	avg_logFC	Stromal_CTRL	Stromal_IR	p_val_adj	gene
	p_val	avg_logFC	T-cells CD4+_CTRL	T-cells CD4+_IR	p_val_adj	gene
Cd53	1.21e-37	-0.565529	0.785	0.896	2.29e-33	Cd53
mt-Cytb	2.58e-74	-0.504107	0.989	0.992	4.89e-70	mt-Cytb
Hspd1	1.11e-22	0.514288	0.595	0.327	2.1e-18	Hspd1
Rpl37	2.15e-79	0.529946	0.977	0.949	4.07e-75	Rpl37
Crip1	2.27e-24	0.544413	0.853	0.632	4.31e-20	Crip1
Rpl41	3.86e-96	0.554409	0.991	0.978	7.31e-92	Rpl41
Hspe1	3.04e-28	0.562563	0.757	0.53	5.77e-24	Hspe1
Rpl36	5.71e-70	0.566585	0.959	0.91	1.08e-65	Rpl36
Hsp90aa1	1.21e-57	0.714288	0.942	0.781	2.29e-53	Hsp90aa1
Smr3a	3.01e-112	0.739805	1	0.998	5.71e-108	Smr3a
Ifi27l2a	9.62e-39	0.782959	0.723	0.395	1.82e-34	Ifi27l2a
Hba-a1	8.65e-11	0.805217	0.563	0.346	1.64e-06	Hba-a1
Hsph1	1.27e-46	0.817674	0.525	0.176	2.4e-42	Hsph1
Gm42418	5.37e-157	0.979724	1	0.967	1.02e-152	Gm42418
	p_val	avg_logFC	T-cells CD4+CD8+_CTRL	T-cells CD4+CD8+_IR	p_val_adj	gene
Jun	9.09e-61	-1.36001	0.447	0.855	1.72e-56	Jun
Fos	1.63e-30	-1.16517	0.258	0.59	3.1e-26	Fos
Ltb	2.52e-55	-1.09537	0.516	0.861	4.77e-51	Ltb
Klf2	3.92e-71	-1.07361	0.975	0.979	7.43e-67	Klf2
Klf6	4.41e-49	-1.01842	0.647	0.879	8.35e-45	Klf6
Gpr183	3.33e-21	-0.9092	0.12	0.414	6.32e-17	Gpr183
Cd69	2.81e-29	-0.897323	0.28	0.628	5.33e-25	Cd69
Rgs1	1.27e-16	-0.85838	0.131	0.385	2.4e-12	Rgs1
Junb	1.98e-49	-0.857026	0.891	0.972	3.75e-45	Junb
Stk17b	1.29e-42	-0.812699	0.698	0.896	2.45e-38	Stk17b
Gm8369	3.98e-24	-0.80985	0.451	0.683	7.55e-20	Gm8369
Ptprcap	6.38e-29	-0.754465	0.473	0.722	1.21e-24	Ptprcap
Pfn1	5.29e-43	-0.748447	0.778	0.91	1e-38	Pfn1
Dusp1	8.56e-11	-0.683909	0.236	0.405	1.62e-06	Dusp1
Tagap	3.46e-13	-0.649932	0.229	0.434	6.56e-09	Tagap
Tcf7	2.13e-17	-0.638338	0.396	0.602	4.03e-13	Tcf7
Jund	1.22e-45	-0.634256	0.971	0.994	2.32e-41	Jund
Sgms1	1.37e-12	-0.632582	0.098	0.297	2.6e-08	Sgms1
Actb	3.01e-61	-0.622847	1	1	5.71e-57	Actb
Gramd1a	4.61e-13	-0.620133	0.189	0.401	8.74e-09	Gramd1a
Cd28	2.95e-24	-0.615475	0.669	0.828	5.6e-20	Cd28
Ppp1r15a	2.92e-16	-0.614236	0.415	0.615	5.54e-12	Ppp1r15a
Emp3	1.52e-12	-0.606858	0.429	0.574	2.88e-08	Emp3
Rhoh	2.13e-12	-0.601678	0.349	0.512	4.05e-08	Rhoh
Tsc22d3	2.63e-17	-0.593821	0.662	0.767	4.99e-13	Tsc22d3
Txnip	1.7e-09	-0.588981	0.371	0.534	3.22e-05	Txnip
Jmjd1c	7.2e-11	-0.57626	0.193	0.379	1.37e-06	Jmjd1c
Ptpn6	7.62e-10	-0.560582	0.091	0.256	1.44e-05	Ptpn6
Btg1	3.97e-42	-0.549198	0.989	0.99	7.52e-38	Btg1
Shisa5	2.75e-32	-0.547854	0.865	0.947	5.21e-28	Shisa5
Evl	2.3e-11	-0.546724	0.353	0.506	4.36e-07	Evl
Zfp36l2	4.11e-10	-0.538093	0.549	0.607	7.8e-06	Zfp36l2
Bcl11b	1.18e-12	-0.531385	0.364	0.563	2.23e-08	Bcl11b
4930523C07Rik	1.12e-11	-0.524123	0.611	0.7	2.13e-07	4930523C07Rik
Arhgdib	3.27e-17	-0.506981	0.684	0.768	6.2e-13	Arhgdib
Cd52	1.38e-18	-0.501187	0.818	0.889	2.61e-14	Cd52
Clic1	3.69e-11	-0.500903	0.367	0.525	7e-07	Clic1
Ube2b	1.26e-17	0.506012	0.745	0.424	2.39e-13	Ube2b
Rpl37	1.01e-57	0.508245	0.989	0.977	1.92e-53	Rpl37
Pja1	1.3e-18	0.510652	0.338	0.107	2.47e-14	Pja1
Dynll1	2.16e-20	0.511143	0.785	0.459	4.09e-16	Dynll1
Tubb2a	6.75e-11	0.530533	0.255	0.098	1.28e-06	Tubb2a
Prkca	9.17e-17	0.534454	0.593	0.307	1.74e-12	Prkca
Rpl36	3.71e-47	0.535562	0.982	0.931	7.03e-43	Rpl36
Rps21	1.68e-84	0.541405	1	0.994	3.19e-80	Rps21
Ifi27l2a	1.18e-16	0.552952	0.745	0.436	2.24e-12	Ifi27l2a
Ahsa1	3.46e-25	0.56098	0.527	0.181	6.57e-21	Ahsa1
Chchd2	4.16e-30	0.572223	0.942	0.731	7.89e-26	Chchd2
Pmepa1	3.57e-22	0.577597	0.364	0.107	6.77e-18	Pmepa1
Rpl41	7.42e-69	0.592743	0.996	0.979	1.41e-64	Rpl41
Hspe1	7.09e-26	0.603422	0.898	0.627	1.34e-21	Hspe1
Amd1	2.38e-22	0.618788	0.545	0.225	4.52e-18	Amd1
Smr3a	1.79e-61	0.619091	1	1	3.39e-57	Smr3a
Epb41	2.06e-27	0.619402	0.433	0.124	3.91e-23	Epb41
Rras2	3.35e-26	0.623729	0.382	0.103	6.36e-22	Rras2
Ifngr1	4.08e-26	0.635663	0.818	0.51	7.74e-22	Ifngr1
Hsp90ab1	5.48e-45	0.640172	1	0.94	1.04e-40	Hsp90ab1
Emb	3.33e-21	0.655257	0.8	0.546	6.31e-17	Emb
H2afz	6.12e-25	0.661583	0.884	0.633	1.16e-20	H2afz
Tubb4b	7.69e-33	0.68326	0.549	0.175	1.46e-28	Tubb4b
Ramp3	9.47e-31	0.686292	0.429	0.113	1.8e-26	Ramp3
Crip1	2.14e-22	0.757707	0.873	0.676	4.06e-18	Crip1
Tcp11l2	3.07e-35	0.759868	0.56	0.176	5.82e-31	Tcp11l2
Ctla2a	3.71e-15	0.772445	0.295	0.104	7.03e-11	Ctla2a
Crem	9.58e-37	0.803394	0.465	0.115	1.82e-32	Crem
Hspd1	9.36e-41	0.834257	0.742	0.302	1.78e-36	Hspd1
Gm42418	6.63e-110	0.980258	1	0.967	1.26e-105	Gm42418
Hsph1	1.3e-49	0.98668	0.575	0.137	2.47e-45	Hsph1
Hsp90aa1	2.82e-77	1.16142	0.982	0.696	5.35e-73	Hsp90aa1
	p_val	avg_logFC	T-cells CD8+_CTRL	T-cells CD8+_IR	p_val_adj	gene
Jun	9.01e-12	-1.02884	0.223	0.446	1.71e-07	Jun
Klf2	2.54e-21	-0.9949	0.839	0.908	4.81e-17	Klf2
Klf6	1.69e-13	-0.806025	0.433	0.646	3.2e-09	Klf6
Cd69	7.97e-09	-0.798378	0.317	0.485	0.000151201	Cd69
Ltb	1.38e-12	-0.695945	0.585	0.713	2.61e-08	Ltb
Fos	1.33e-07	-0.634316	0.201	0.369	0.00252883	Fos
Rps21	5.02e-61	0.501526	0.996	0.995	9.52e-57	Rps21
Rpl38	3.42e-42	0.504289	0.987	0.988	6.48e-38	Rpl38
Ctla2a	8.92e-11	0.510424	0.942	0.864	1.69e-06	Ctla2a
Rps27	6.59e-64	0.512312	0.996	0.998	1.25e-59	Rps27
Rpl37	1.77e-47	0.517473	0.996	0.98	3.35e-43	Rpl37
Hsp90ab1	1.05e-30	0.529272	0.996	0.975	1.98e-26	Hsp90ab1
Rps26	4.26e-37	0.534132	0.996	0.963	8.08e-33	Rps26
Hspd1	6.35e-14	0.549296	0.746	0.426	1.2e-09	Hspd1
Smr3a	2.5e-41	0.563412	1	1	4.74e-37	Smr3a
Rpl36	1.62e-43	0.570939	0.991	0.968	3.06e-39	Rpl36
Rpl41	8.72e-58	0.599071	0.996	0.985	1.65e-53	Rpl41
Hsp90aa1	1.07e-37	0.906967	0.982	0.817	2.04e-33	Hsp90aa1
Ifi27l2a	4.28e-16	0.911099	0.638	0.314	8.11e-12	Ifi27l2a
Gm42418	4.23e-74	0.947711	1	0.955	8.03e-70	Gm42418
Crip1	4.71e-34	0.955419	0.973	0.834	8.93e-30	Crip1
Hsph1	5.07e-38	1.10733	0.643	0.161	9.61e-34	Hsph1
	p_val	avg_logFC	T-cells Cxcr6+_CTRL	T-cells Cxcr6+_IR	p_val_adj	gene
Rps21	7.55e-08	0.524942	1	0.956	0.00143114	Rps21
Rpl37a	6.78e-08	0.527299	0.979	0.978	0.00128605	Rpl37a
Rpl38	1.35e-06	0.56113	0.958	0.911	0.025578	Rpl38
Smr3a	2.55e-08	0.673938	1	1	0.00048359	Smr3a
Gm42418	2.49e-14	1.09676	1	1	4.72e-10	Gm42418
	p_val	avg_logFC	T-cells FoxP3+_CTRL	T-cells FoxP3+_IR	p_val_adj	gene
Cd69	1.21e-11	-0.68585	0.225	0.487	2.3e-07	Cd69
Txnip	1.29e-06	-0.5861	0.225	0.387	0.024498	Txnip
Rps21	1.54e-29	0.506763	0.99	0.977	2.91e-25	Rps21
Rpl36	8.36e-24	0.573623	0.952	0.833	1.58e-19	Rpl36
Ifi27l2a	4.7e-12	0.57481	0.856	0.665	8.91e-08	Ifi27l2a
Neat1	3.68e-09	0.584364	0.512	0.295	6.97e-05	Neat1
Hspe1	8.47e-15	0.631001	0.742	0.5	1.61e-10	Hspe1
S100a4	1.42e-08	0.693297	0.344	0.157	0.000269033	S100a4
S100a6	3.66e-08	0.708506	0.368	0.186	0.000693918	S100a6
Smr3a	1.28e-46	0.749203	1	1	2.42e-42	Smr3a
Hsp90aa1	1.56e-22	0.795915	0.904	0.716	2.97e-18	Hsp90aa1
Lmna	4.74e-12	0.969564	0.407	0.174	9e-08	Lmna
Hsph1	3.19e-25	1.01138	0.474	0.126	6.06e-21	Hsph1
Gm42418	1.86e-73	1.03447	1	0.966	3.53e-69	Gm42418
Hspa1a	6.76e-17	1.18904	0.301	0.069	1.28e-12	Hspa1a
Crip1	4.59e-21	1.19624	0.818	0.554	8.71e-17	Crip1
